# Supplementary material for: Crystal structure of fac-tricarbon­yl(quinoline-2-carboxyl­ato-κ2 N,O)(tri­phenyl­arsane-κAs)rhenium(I)
Source: Acta Crystallogr E Crystallogr Commun. 2016 Jan 6;72(Pt 2):114–6. doi: 10.1107/S2056989015024640 (PMC4770954; doi:10.1107/S2056989015024640)
Supplement: Supplementary file 1 [file e-72-00114-sup1.cif]

##############################################################################
#                                                                            #
# This CIF contains the data in a paper accepted for publication in          #
# Acta Crystallographica Section E. It conforms to the requirements of       #
# Notes for Authors for Acta Crystallographica Section E, and has been       #
# peer reviewed under the auspices of the IUCr Commission on Journals.       #
#                                                                            #
# Full details of the Crystallographic Information File format               #
# are given in the paper "The Crystallographic Information File (CIF):       #
# a New Standard Archive File for Crystallography" by S. R. Hall, F. H.      #
# Allen and I. D. Brown [Acta Cryst. (1991), A47, 655-685].                  #
#                                                                            #
# The current version of the core CIF dictionary is obtainable from          #
# ftp://ftp.iucr.org/pub/cif_core.dic.                                       #
#                                                                            #
# Software is freely available for graphical display of the structure(s)     #
# in this CIF. For information consult the CIF software page                 #
# http://www.iucr.org/resources/cif/software.                                #
#                                                                            #
# This file may be used for bona fide research purposes within the           #
# scientific community so long as proper attribution is given to the journal # 
# article from which it was obtained.                                        #
#                                                                            #
##############################################################################
data_I
_database_code_depnum_ccdc_archive 'CCDC 1443806'
_audit_creation_method     SHELXL-2014/6
_chemical_name_systematic
;\
<i>fac</i>-Tricarbonyl(quinoline-2-carboxylato-\
\k^2^<i>N</i>,<i>O</i>)(triphenylarsane-\k<i>As</i>)rhenium(I)
;
_chemical_name_common     ?
_chemical_formula_moiety     'C31 H21 As N O5 Re'
_chemical_formula_sum     'C31 H21 As N O5 Re'
_chemical_formula_iupac     '[Re (C10 H6 N O2) (C18 H15 As) (C O)3]'
_chemical_formula_weight     748.61
_chemical_melting_point     ?
_shelx_space_group_comment
;
The symmetry employed for this shelxl refinement is uniquely defined
by the following loop, which should always be used as a source of
symmetry information in preference to the above space-group names.
They are only intended as comments.
;
_space_group_crystal_system     orthorhombic
_space_group_name_H-M_alt     'P n a 21'
_space_group_name_Hall     'P 2c -2n'
loop_
    _space_group_symop_operation_xyz
    'x, y, z'
    '-x, -y, z+1/2'
    '-x+1/2, y+1/2, z+1/2'
    'x+1/2, -y+1/2, z'
_cell_length_a     18.1637(3)
_cell_length_b     10.3463(2)
_cell_length_c     14.5322(3)
_cell_angle_alpha     90
_cell_angle_beta     90
_cell_angle_gamma     90
_cell_volume     2730.99(9)
_cell_formula_units_Z     4
_cell_measurement_reflns_used     17073
_cell_measurement_theta_min     6.56
_cell_measurement_theta_max     71.87
_cell_measurement_temperature     160(2)
_exptl_crystal_description     'parallelepided'
_exptl_crystal_colour     'colorless'
_exptl_crystal_size_max     0.27
_exptl_crystal_size_mid     0.27
_exptl_crystal_size_min     0.09
_exptl_crystal_density_diffrn     1.821
_exptl_crystal_density_meas     ?
_exptl_crystal_density_method     'not measured'
_exptl_crystal_F_000     1448
_exptl_absorpt_coefficient_mu     10.397
_exptl_absorpt_correction_type     multi-scan
_exptl_absorpt_process_details
;
(<i>CrystalClear</i>; Rigaku, 2005)
;
_shelx_estimated_absorpt_T_min     ?
_shelx_estimated_absorpt_T_max     ?
_exptl_absorpt_correction_T_min     0.443
_exptl_absorpt_correction_T_max     1.00
_diffrn_ambient_temperature     160(2)
_diffrn_radiation_type     CuK\a
_diffrn_radiation_wavelength     1.54178
_diffrn_measurement_device_type     'Rigaku R-AXIS SPIDER IPDS'
_diffrn_measurement_method     '\q scans'
_diffrn_detector_area_resol_mean     ?
_diffrn_reflns_number     16386
_diffrn_reflns_av_R_equivalents     0.0522
_diffrn_reflns_theta_min     7.168
_diffrn_reflns_theta_max     67.456
_diffrn_reflns_theta_full     67.679
_diffrn_measured_fraction_theta_max     0.980
_diffrn_measured_fraction_theta_full     0.974
_diffrn_reflns_limit_h_min     -20
_diffrn_reflns_limit_h_max     15
_diffrn_reflns_limit_k_min     -12
_diffrn_reflns_limit_k_max     8
_diffrn_reflns_limit_l_min     -17
_diffrn_reflns_limit_l_max     17
_refine_special_details     ?
_reflns_number_total     4768
_reflns_number_gt     4655
_reflns_threshold_expression     'I > 2\s(I)'
_refine_ls_structure_factor_coef     Fsqd
_refine_ls_matrix_type     full
_refine_ls_R_factor_all     0.0332
_refine_ls_R_factor_gt     0.0325
_refine_ls_wR_factor_gt     0.0758
_refine_ls_wR_factor_ref     0.0762
_refine_ls_goodness_of_fit_ref     1.054
_refine_ls_restrained_S_all     1.054
_refine_ls_number_reflns     4768
_refine_ls_number_parameters     352
_refine_ls_number_restraints     1
_refine_ls_hydrogen_treatment     constr
_refine_ls_weighting_scheme     calc
_refine_ls_weighting_details
              'w=1/[\s^2^(Fo^2^)+(0.0343P)^2^+0.6895P] where P=(Fo^2^+2Fc^2^)/3'
_atom_sites_solution_hydrogens     geom
_atom_sites_solution_primary     ?
_atom_sites_solution_secondary     ?
_refine_ls_shift/su_max     0.001
_refine_ls_shift/su_mean     0.000
_refine_diff_density_max     1.389
_refine_diff_density_min     -1.498
_refine_ls_extinction_method     none
_refine_ls_extinction_coef     .
_refine_ls_abs_structure_details
;
Flack <i>x</i> determined using 2096 quotients
[(<i>I</i>^+^)-(<i>I</i>^-^)]/[(<i>I</i>^+^)+(<i>I</i>^-^)]
(Parsons <i>et al.</i>, 2013)
;
_refine_ls_abs_structure_Flack     0.019(7)
loop_
    _atom_type_symbol
    _atom_type_description
    _atom_type_scat_dispersion_real
    _atom_type_scat_dispersion_imag
    _atom_type_scat_source
    'C' 'C' 0.0181 0.0091
                         'International Tables Vol C Tables 4.2.6.8 and 6.1.1.4'
    'H' 'H' 0.0000 0.0000
                         'International Tables Vol C Tables 4.2.6.8 and 6.1.1.4'
    'N' 'N' 0.0311 0.0180
                         'International Tables Vol C Tables 4.2.6.8 and 6.1.1.4'
    'O' 'O' 0.0492 0.0322
                         'International Tables Vol C Tables 4.2.6.8 and 6.1.1.4'
    'Re' 'Re' -5.2083 5.8923
                         'International Tables Vol C Tables 4.2.6.8 and 6.1.1.4'
    'As' 'As' -0.9300 1.0051
                         'International Tables Vol C Tables 4.2.6.8 and 6.1.1.4'
_computing_data_collection
;
CrystalClear (Rigaku, 2005)
;
_computing_cell_refinement
;
CrystalClear (Rigaku, 2005)
;
_computing_data_reduction
;
CrystalClear (Rigaku, 2005)
;
_computing_structure_solution
;
SHELXS97 (Sheldrick, 2008)
;
_computing_structure_refinement
;
SHELXL2014 (Sheldrick, 2015)
;
_computing_molecular_graphics
;
DIAMOND (Crystal Impact, 2012)
;
_computing_publication_material
;
SHELXL2014 (Sheldrick, 2015) and PLATON (Spek, 2009)
;
loop_
    _atom_site_type_symbol
    _atom_site_label
    _atom_site_fract_x
    _atom_site_fract_y
    _atom_site_fract_z
    _atom_site_U_iso_or_equiv
    _atom_site_adp_type
    _atom_site_calc_flag
    _atom_site_occupancy
    _atom_site_disorder_assembly
    _atom_site_disorder_group
    Re Re 0.19141(2) 0.85298(3) 0.46794(4) 0.01930(12) Uani d 1 . .
    N N1 0.2993(4) 0.9464(7) 0.4983(4) 0.0229(17) Uani d 1 . .
    O O1 0.2681(3) 0.6990(5) 0.4781(5) 0.0335(14) Uani d 1 . .
    O O2 0.3818(4) 0.6409(5) 0.5218(5) 0.0385(18) Uani d 1 . .
    C C1 0.3333(5) 0.7230(9) 0.5073(6) 0.029(2) Uani d 1 . .
    C C2 0.3522(5) 0.8626(7) 0.5221(6) 0.0226(19) Uani d 1 . .
    C C3 0.4205(5) 0.9006(10) 0.5543(7) 0.038(2) Uani d 1 . .
    H H3 0.4555 0.8369 0.5719 0.046 Uiso calc 1 . .
    C C4 0.4377(6) 1.0254(10) 0.5610(7) 0.040(2) Uani d 1 . .
    H H4 0.4844 1.0513 0.5840 0.048 Uiso calc 1 . .
    C C5 0.3859(6) 1.1180(9) 0.5337(7) 0.035(2) Uani d 1 . .
    C C6 0.4030(7) 1.2520(9) 0.5344(7) 0.049(3) Uani d 1 . .
    H H6 0.4499 1.2802 0.5554 0.059 Uiso calc 1 . .
    C C7 0.3516(8) 1.3419(9) 0.5048(8) 0.054(3) Uani d 1 . .
    H H7 0.3624 1.4317 0.5079 0.064 Uiso calc 1 . .
    C C8 0.2841(6) 1.2999(7) 0.4704(9) 0.040(2) Uani d 1 . .
    H H8 0.2497 1.3621 0.4489 0.048 Uiso calc 1 . .
    C C9 0.2659(5) 1.1707(7) 0.4666(8) 0.034(2) Uani d 1 . .
    H H9 0.2200 1.1438 0.4419 0.040 Uiso calc 1 . .
    C C10 0.3176(5) 1.0772(9) 0.5008(6) 0.027(2) Uani d 1 . .
    As As 0.17369(5) 0.81237(9) 0.64209(6) 0.0203(2) Uani d 1 . .
    C C11 0.2613(5) 0.8487(7) 0.7149(6) 0.024(2) Uani d 1 . .
    C C12 0.3060(4) 0.7508(10) 0.7455(6) 0.030(2) Uani d 1 . .
    H H12 0.2925 0.6633 0.7349 0.037 Uiso calc 1 . .
    C C13 0.3712(5) 0.7793(10) 0.7920(6) 0.039(2) Uani d 1 . .
    H H13 0.4019 0.7115 0.8137 0.047 Uiso calc 1 . .
    C C14 0.3907(6) 0.9064(10) 0.8063(7) 0.042(3) Uani d 1 . .
    H H14 0.4353 0.9260 0.8375 0.050 Uiso calc 1 . .
    C C15 0.3456(6) 1.0064(11) 0.7755(7) 0.042(3) Uani d 1 . .
    H H15 0.3586 1.0938 0.7873 0.050 Uiso calc 1 . .
    C C16 0.2817(5) 0.9779(9) 0.7274(6) 0.029(2) Uani d 1 . .
    H H16 0.2521 1.0454 0.7031 0.035 Uiso calc 1 . .
    C C17 0.0961(5) 0.9123(8) 0.6992(6) 0.0245(19) Uani d 1 . .
    C C18 0.1054(5) 0.9746(8) 0.7841(5) 0.0279(19) Uani d 1 . .
    H H18 0.1501 0.9653 0.8173 0.033 Uiso calc 1 . .
    C C19 0.0488(5) 1.0500(9) 0.8192(6) 0.036(2) Uani d 1 . .
    H H19 0.0552 1.0959 0.8753 0.043 Uiso calc 1 . .
    C C20 -0.0172(5) 1.0575(9) 0.7717(7) 0.035(2) Uani d 1 . .
    H H20 -0.0562 1.1083 0.7960 0.042 Uiso calc 1 . .
    C C21 -0.0273(5) 0.9923(8) 0.6896(6) 0.029(2) Uani d 1 . .
    H H21 -0.0731 0.9970 0.6581 0.035 Uiso calc 1 . .
    C C22 0.0299(4) 0.9204(8) 0.6543(6) 0.0208(17) Uani d 1 . .
    H H22 0.0233 0.8757 0.5978 0.025 Uiso calc 1 . .
    C C23 0.1471(5) 0.6365(7) 0.6769(6) 0.027(2) Uani d 1 . .
    C C24 0.1601(5) 0.5348(8) 0.6156(7) 0.033(2) Uani d 1 . .
    H H24 0.1829 0.5514 0.5580 0.040 Uiso calc 1 . .
    C C25 0.1398(5) 0.4106(9) 0.6385(8) 0.038(2) Uani d 1 . .
    H H25 0.1484 0.3411 0.5972 0.046 Uiso calc 1 . .
    C C26 0.1067(6) 0.3891(9) 0.7223(8) 0.043(3) Uani d 1 . .
    H H26 0.0927 0.3036 0.7384 0.052 Uiso calc 1 . .
    C C27 0.0935(5) 0.4873(9) 0.7831(7) 0.042(2) Uani d 1 . .
    H H27 0.0696 0.4697 0.8399 0.050 Uiso calc 1 . .
    C C28 0.1148(5) 0.6126(9) 0.7618(6) 0.032(2) Uani d 1 . .
    H H28 0.1075 0.6808 0.8046 0.039 Uiso calc 1 . .
    C C30 0.1086(5) 0.7452(9) 0.4440(5) 0.031(2) Uani d 1 . .
    O O30 0.0571(4) 0.6812(7) 0.4282(5) 0.0404(17) Uani d 1 . .
    C C32 0.1253(4) 0.9943(7) 0.4725(7) 0.0262(17) Uani d 1 . .
    O O31 0.0843(3) 1.0805(6) 0.4766(6) 0.0421(16) Uani d 1 . .
    C C34 0.2037(5) 0.8780(10) 0.3367(8) 0.033(2) Uani d 1 . .
    O O32 0.2073(4) 0.8903(9) 0.2592(5) 0.047(2) Uani d 1 . .
loop_
    _atom_site_aniso_label
    _atom_site_aniso_U_11
    _atom_site_aniso_U_22
    _atom_site_aniso_U_33
    _atom_site_aniso_U_12
    _atom_site_aniso_U_13
    _atom_site_aniso_U_23
    Re 0.0220(2) 0.01733(18) 0.01854(19) -0.00165(12) 0.00153(18) -0.00057(19)
    N1 0.026(4) 0.022(4) 0.020(4) 0.003(3) 0.002(3) 0.001(3)
    O1 0.044(4) 0.022(3) 0.035(3) -0.004(3) 0.000(4) -0.002(3)
    O2 0.044(5) 0.026(3) 0.046(4) 0.018(3) 0.004(3) 0.004(3)
    C1 0.033(6) 0.028(5) 0.026(4) 0.007(4) 0.000(4) 0.005(4)
    C2 0.022(5) 0.025(4) 0.020(4) 0.004(4) -0.002(4) 0.002(3)
    C3 0.026(6) 0.045(6) 0.044(6) 0.003(5) -0.004(5) 0.011(5)
    C4 0.033(6) 0.041(6) 0.046(6) -0.010(5) -0.005(4) -0.004(5)
    C5 0.040(6) 0.030(5) 0.035(5) -0.008(5) 0.001(4) 0.005(4)
    C6 0.066(8) 0.033(5) 0.050(6) -0.028(6) -0.007(6) -0.002(5)
    C7 0.084(11) 0.029(5) 0.048(7) -0.018(6) -0.004(7) 0.003(5)
    C8 0.065(7) 0.018(4) 0.037(5) -0.001(4) 0.011(7) 0.001(6)
    C9 0.045(6) 0.024(4) 0.033(4) -0.005(4) 0.005(6) 0.006(6)
    C10 0.034(6) 0.023(4) 0.024(4) -0.013(4) 0.007(3) 0.003(4)
    As 0.0243(5) 0.0170(4) 0.0196(4) -0.0012(4) 0.0007(4) 0.0009(4)
    C11 0.027(5) 0.024(4) 0.021(4) 0.001(3) 0.004(4) 0.004(3)
    C12 0.030(6) 0.029(5) 0.032(5) -0.003(4) -0.001(4) 0.006(4)
    C13 0.032(5) 0.054(6) 0.032(5) 0.007(5) -0.003(4) 0.011(5)
    C14 0.024(6) 0.056(6) 0.045(6) -0.011(5) -0.010(5) -0.004(6)
    C15 0.038(6) 0.050(7) 0.038(6) -0.016(6) -0.008(5) -0.009(5)
    C16 0.033(6) 0.026(4) 0.028(5) -0.001(4) -0.003(4) -0.004(4)
    C17 0.027(5) 0.021(4) 0.026(4) -0.002(4) 0.006(4) 0.000(4)
    C18 0.026(5) 0.039(5) 0.019(4) -0.001(4) -0.002(4) -0.006(4)
    C19 0.041(6) 0.036(5) 0.030(5) -0.004(4) 0.006(4) -0.015(4)
    C20 0.030(6) 0.032(5) 0.043(6) 0.007(5) 0.009(4) -0.004(4)
    C21 0.025(5) 0.035(5) 0.028(5) -0.004(4) 0.000(4) 0.005(4)
    C22 0.018(4) 0.027(4) 0.018(4) -0.008(3) 0.003(4) -0.003(4)
    C23 0.022(5) 0.026(5) 0.031(5) -0.004(4) -0.002(4) 0.002(3)
    C24 0.038(6) 0.022(5) 0.039(6) 0.001(4) -0.002(4) -0.002(4)
    C25 0.035(6) 0.023(4) 0.057(7) -0.010(4) 0.001(6) -0.002(5)
    C26 0.036(6) 0.023(4) 0.071(8) -0.011(5) -0.010(6) 0.014(5)
    C27 0.037(6) 0.047(6) 0.041(6) -0.007(5) 0.004(5) 0.024(5)
    C28 0.028(5) 0.033(5) 0.037(5) 0.001(4) -0.001(4) 0.004(4)
    C30 0.040(6) 0.032(4) 0.021(5) -0.004(4) 0.006(4) -0.002(3)
    O30 0.037(4) 0.045(4) 0.039(4) -0.022(3) 0.003(3) -0.014(3)
    C32 0.032(4) 0.027(4) 0.019(3) -0.014(4) 0.003(4) 0.003(5)
    O31 0.039(4) 0.038(3) 0.049(4) 0.017(3) 0.009(4) 0.012(4)
    C34 0.025(5) 0.030(5) 0.044(7) -0.005(4) -0.002(5) -0.002(5)
    O32 0.041(4) 0.086(6) 0.015(4) -0.004(4) 0.008(3) 0.009(4)
_geom_special_details
;
 All esds (except the esd in the dihedral angle between two l.s. planes)
 are estimated using the full covariance matrix.  The cell esds are taken
 into account individually in the estimation of esds in distances, angles
 and torsion angles; correlations between esds in cell parameters are only
 used when they are defined by crystal symmetry.  An approximate (isotropic)
 treatment of cell esds is used for estimating esds involving l.s. planes.
;
loop_
    _geom_bond_atom_site_label_1
    _geom_bond_atom_site_label_2
    _geom_bond_site_symmetry_2
    _geom_bond_distance
    _geom_bond_publ_flag
    Re C32 . 1.893(8) ?
    Re C30 . 1.904(9) ?
    Re C34 . 1.937(12) ?
    Re O1 . 2.122(6) ?
    Re N1 . 2.229(7) ?
    Re As . 2.5855(10) ?
    N1 C2 . 1.339(10) ?
    N1 C10 . 1.394(11) ?
    O1 C1 . 1.281(11) ?
    O2 C1 . 1.243(10) ?
    C1 C2 . 1.500(11) ?
    C2 C3 . 1.383(12) ?
    C3 C4 . 1.333(12) ?
    C3 H3 . 0.9500 ?
    C4 C5 . 1.400(13) ?
    C4 H4 . 0.9500 ?
    C5 C10 . 1.395(13) ?
    C5 C6 . 1.422(12) ?
    C6 C7 . 1.386(17) ?
    C6 H6 . 0.9500 ?
    C7 C8 . 1.394(17) ?
    C7 H7 . 0.9500 ?
    C8 C9 . 1.378(10) ?
    C8 H8 . 0.9500 ?
    C9 C10 . 1.435(13) ?
    C9 H9 . 0.9500 ?
    As C17 . 1.935(9) ?
    As C11 . 1.947(10) ?
    As C23 . 1.949(8) ?
    C11 C12 . 1.373(12) ?
    C11 C16 . 1.399(11) ?
    C12 C13 . 1.395(11) ?
    C12 H12 . 0.9500 ?
    C13 C14 . 1.378(14) ?
    C13 H13 . 0.9500 ?
    C14 C15 . 1.394(14) ?
    C14 H14 . 0.9500 ?
    C15 C16 . 1.387(13) ?
    C15 H15 . 0.9500 ?
    C16 H16 . 0.9500 ?
    C17 C22 . 1.371(11) ?
    C17 C18 . 1.403(11) ?
    C18 C19 . 1.388(12) ?
    C18 H18 . 0.9500 ?
    C19 C20 . 1.386(13) ?
    C19 H19 . 0.9500 ?
    C20 C21 . 1.383(12) ?
    C20 H20 . 0.9500 ?
    C21 C22 . 1.377(11) ?
    C21 H21 . 0.9500 ?
    C22 H22 . 0.9500 ?
    C23 C28 . 1.388(12) ?
    C23 C24 . 1.399(11) ?
    C24 C25 . 1.377(11) ?
    C24 H24 . 0.9500 ?
    C25 C26 . 1.376(15) ?
    C25 H25 . 0.9500 ?
    C26 C27 . 1.367(14) ?
    C26 H26 . 0.9500 ?
    C27 C28 . 1.389(12) ?
    C27 H27 . 0.9500 ?
    C28 H28 . 0.9500 ?
    C30 O30 . 1.169(10) ?
    C32 O31 . 1.163(9) ?
    C34 O32 . 1.136(12) ?
loop_
    _geom_angle_atom_site_label_1
    _geom_angle_atom_site_label_2
    _geom_angle_atom_site_label_3
    _geom_angle_site_symmetry_1
    _geom_angle_site_symmetry_3
    _geom_angle
    _geom_angle_publ_flag
    C32 Re C30 . . 87.6(3) ?
    C32 Re C34 . . 90.3(4) ?
    C30 Re C34 . . 89.4(4) ?
    C32 Re O1 . . 173.8(4) ?
    C30 Re O1 . . 95.2(3) ?
    C34 Re O1 . . 95.3(3) ?
    C32 Re N1 . . 102.5(3) ?
    C30 Re N1 . . 169.8(3) ?
    C34 Re N1 . . 92.0(3) ?
    O1 Re N1 . . 74.6(2) ?
    C32 Re As . . 90.7(3) ?
    C30 Re As . . 89.1(2) ?
    C34 Re As . . 178.2(3) ?
    O1 Re As . . 83.80(19) ?
    N1 Re As . . 89.23(17) ?
    C2 N1 C10 . . 116.8(7) ?
    C2 N1 Re . . 113.6(6) ?
    C10 N1 Re . . 129.4(6) ?
    C1 O1 Re . . 118.9(5) ?
    O2 C1 O1 . . 125.4(9) ?
    O2 C1 C2 . . 118.1(9) ?
    O1 C1 C2 . . 116.5(8) ?
    N1 C2 C3 . . 123.2(8) ?
    N1 C2 C1 . . 115.0(8) ?
    C3 C2 C1 . . 121.8(8) ?
    C4 C3 C2 . . 120.7(9) ?
    C4 C3 H3 . . 119.7 ?
    C2 C3 H3 . . 119.7 ?
    C3 C4 C5 . . 119.0(9) ?
    C3 C4 H4 . . 120.5 ?
    C5 C4 H4 . . 120.5 ?
    C10 C5 C4 . . 119.3(9) ?
    C10 C5 C6 . . 119.5(10) ?
    C4 C5 C6 . . 121.2(10) ?
    C7 C6 C5 . . 120.3(11) ?
    C7 C6 H6 . . 119.9 ?
    C5 C6 H6 . . 119.9 ?
    C6 C7 C8 . . 119.7(9) ?
    C6 C7 H7 . . 120.2 ?
    C8 C7 H7 . . 120.2 ?
    C9 C8 C7 . . 121.8(10) ?
    C9 C8 H8 . . 119.1 ?
    C7 C8 H8 . . 119.1 ?
    C8 C9 C10 . . 118.9(9) ?
    C8 C9 H9 . . 120.6 ?
    C10 C9 H9 . . 120.6 ?
    N1 C10 C5 . . 120.9(9) ?
    N1 C10 C9 . . 119.3(8) ?
    C5 C10 C9 . . 119.8(8) ?
    C17 As C11 . . 105.0(4) ?
    C17 As C23 . . 102.0(4) ?
    C11 As C23 . . 104.0(4) ?
    C17 As Re . . 115.1(3) ?
    C11 As Re . . 113.5(3) ?
    C23 As Re . . 115.9(3) ?
    C12 C11 C16 . . 120.4(9) ?
    C12 C11 As . . 121.1(6) ?
    C16 C11 As . . 118.2(6) ?
    C11 C12 C13 . . 120.2(9) ?
    C11 C12 H12 . . 119.9 ?
    C13 C12 H12 . . 119.9 ?
    C14 C13 C12 . . 119.6(9) ?
    C14 C13 H13 . . 120.2 ?
    C12 C13 H13 . . 120.2 ?
    C13 C14 C15 . . 120.6(9) ?
    C13 C14 H14 . . 119.7 ?
    C15 C14 H14 . . 119.7 ?
    C16 C15 C14 . . 119.7(9) ?
    C16 C15 H15 . . 120.1 ?
    C14 C15 H15 . . 120.1 ?
    C15 C16 C11 . . 119.4(9) ?
    C15 C16 H16 . . 120.3 ?
    C11 C16 H16 . . 120.3 ?
    C22 C17 C18 . . 119.7(8) ?
    C22 C17 As . . 117.9(6) ?
    C18 C17 As . . 122.4(7) ?
    C19 C18 C17 . . 119.5(8) ?
    C19 C18 H18 . . 120.2 ?
    C17 C18 H18 . . 120.2 ?
    C20 C19 C18 . . 119.3(8) ?
    C20 C19 H19 . . 120.4 ?
    C18 C19 H19 . . 120.4 ?
    C21 C20 C19 . . 121.2(9) ?
    C21 C20 H20 . . 119.4 ?
    C19 C20 H20 . . 119.4 ?
    C22 C21 C20 . . 119.0(9) ?
    C22 C21 H21 . . 120.5 ?
    C20 C21 H21 . . 120.5 ?
    C17 C22 C21 . . 121.2(8) ?
    C17 C22 H22 . . 119.4 ?
    C21 C22 H22 . . 119.4 ?
    C28 C23 C24 . . 120.2(8) ?
    C28 C23 As . . 120.1(6) ?
    C24 C23 As . . 119.7(7) ?
    C25 C24 C23 . . 120.2(9) ?
    C25 C24 H24 . . 119.9 ?
    C23 C24 H24 . . 119.9 ?
    C26 C25 C24 . . 118.8(10) ?
    C26 C25 H25 . . 120.6 ?
    C24 C25 H25 . . 120.6 ?
    C27 C26 C25 . . 121.9(9) ?
    C27 C26 H26 . . 119.1 ?
    C25 C26 H26 . . 119.1 ?
    C26 C27 C28 . . 120.1(9) ?
    C26 C27 H27 . . 120.0 ?
    C28 C27 H27 . . 120.0 ?
    C23 C28 C27 . . 118.8(9) ?
    C23 C28 H28 . . 120.6 ?
    C27 C28 H28 . . 120.6 ?
    O30 C30 Re . . 178.5(8) ?
    O31 C32 Re . . 179.0(9) ?
    O32 C34 Re . . 176.5(10) ?
loop_
    _geom_hbond_atom_site_label_D
    _geom_hbond_atom_site_label_H
    _geom_hbond_atom_site_label_A
    _geom_hbond_site_symmetry_A
    _geom_hbond_distance_DH
    _geom_hbond_distance_HA
    _geom_hbond_distance_DA
    _geom_hbond_angle_DHA
    C9 H9 O31 . 0.95 2.60 3.431(11) 146.4
    C24 H24 O1 . 0.95 2.47 3.276(12) 143.3
    C7 H7 O2 1_565 0.95 2.20 3.151(11) 176.4
    C21 H21 O2 4_465 0.95 2.57 3.251(11) 128.4
    C19 H19 O2 3 0.95 2.46 3.337(11) 153.3
_shelx_hkl_file
;
  -3   0   0 56.9342 6.34554   1
  -3   0   0 52.0921 2.09243   1
  -3   0   0 35.0068 9.10808   1
   3   0   0 58.2936 8.84026   1
  -4   0   019510.80 1391.24   1
   4   0   022372.50 1622.12   1
  -4   0   021742.10 1550.65   1
  -4   0   020372.90 1522.83   1
   5   0   0 47.8414 12.6516   1
  -5   0   0 56.2751 9.96859   1
  -5   0   0 50.2487   11.00   1
  -5   0   0 38.0757 13.8055   1
  -6   0   015925.90 1088.50   1
   6   0   015878.30 1079.95   1
  -6   0   014362.00 1041.79   1
  -6   0   014892.50 1015.53   1
  -7   0   0 15.2901 13.4383   1
  -7   0   0 33.3875  10.253   1
   7   0   0 16.9465 12.0872   1
  -7   0   0 64.8365 11.0446   1
  -8   0   034146.50 3316.89   1
  -8   0   038587.40 3686.49   1
  -8   0   034947.30 3251.81   1
  -8   0   037623.30 3500.75   1
  -9   0   0 27.2748 12.4397   1
  -9   0   0 51.7155 18.5719   1
  -9   0   0 19.0621 14.4734   1
  -9   0   0  12.438 14.4894   1
 -10   0   021303.90 1791.87   1
 -10   0   022566.10 1827.19   1
 -10   0   020395.30 1727.63   1
 -10   0   019363.90 1683.04   1
 -11   0   0 12.7691 17.8429   1
 -11   0   0 36.6005 14.6835   1
 -11   0   0 34.6249 17.0875   1
 -11   0   0 15.3624 14.6725   1
 -12   0   0 342.984  58.082   1
 -12   0   0 442.772 49.6618   1
 -12   0   0 468.106 56.7889   1
 -12   0   0 370.105  70.315   1
 -13   0   0 16.8324 19.5773   1
 -13   0   0 41.3817 22.9865   1
 -13   0   0 48.7739 20.2286   1
 -14   0   0 8684.30 759.579   1
 -14   0   0 8084.24 623.006   1
 -15   0   0  19.286 21.1486   1
 -17   0   0 21.7479 33.9506   1
  -3   0   1 56.8389 7.37935   1
  -3   0   1 31.0023 9.06374   1
  -3   0  -1 67.6306 8.49632   1
  -3   0  -1 50.7876 5.76147   1
  -3   0   1 24.0009 7.05891   1
   3   0   1 34.6857 8.51936   1
  -3   0  -1 45.6157 7.98671   1
  -3   0   1 61.5466 4.80417   1
   4   0  -139467.70 3311.78   1
  -4   0  -140146.10 3657.62   1
  -4   0   138781.60 3379.28   1
  -4   0   137196.00 3519.51   1
   4   0   141945.30 3698.54   1
  -4   0  -139546.40 3296.17   1
  -4   0   132338.10 2998.37   1
   4   0   144108.00 3969.86   1
  -4   0  -139235.30 3554.32   1
  -4   0   139836.80 3446.89   1
  -5   0  -1 72.9011 4.32085   1
  -5   0  -1  29.981 12.5731   1
  -5   0   1 50.3343 10.0646   1
  -5   0   1 128.382 17.8965   1
  -5   0   1 62.0791 13.7448   1
  -5   0  -1 33.6987 16.2838   1
   5   0   1  43.601 12.3743   1
  -5   0   1 48.0329 15.0719   1
  -5   0  -1  38.125   13.45   1
  -6   0  -125091.30 1966.42   1
  -6   0  -124511.10 2069.21   1
   6   0  -126638.80 1717.12   1
  -6   0   120801.70 1605.77   1
  -6   0   123433.30 1831.96   1
  -6   0   121327.50 1783.12   1
   6   0  -126791.10 1716.55   1
   6   0   123404.80 1875.00   1
  -6   0   119129.50 1615.86   1
  -6   0  -125975.90 2021.66   1
  -7   0   1 39.7481 8.22842   1
  -7   0  -1 11.0277 13.1728   1
  -7   0   1 25.1793 14.3748   1
  -7   0   1 30.9617 13.4693   1
  -7   0  -1 4.67215 10.5666   1
   7   0   1 46.3083 17.0119   1
  -7   0   1 12.4992 12.0417   1
  -7   0  -1 21.7979 10.6321   1
  -8   0   1 2917.58 183.836   1
  -8   0  -1 3533.16 197.144   1
  -8   0  -1 3539.41 215.303   1
  -8   0  -1 3774.69 205.415   1
  -8   0   1 3163.46 175.358   1
  -8   0   1 3181.91 202.661   1
   8   0   1 3469.28 192.943   1
  -8   0   1 2616.03 213.201   1
   9   0   1 11.5732  10.105   1
  -9   0   1 18.3863 15.1279   1
  -9   0  -1  31.506 18.5204   1
  -9   0  -1  15.022 14.4591   1
  -9   0   1 10.9711 13.3865   1
  -9   0  -1 15.3653 18.3132   1
  -9   0   1 27.3494  10.667   1
  -9   0   1  14.881 13.4867   1
 -10   0   119618.40 1439.11   1
 -10   0  -115299.50 1325.14   1
 -10   0   119351.30 1551.45   1
 -10   0  -116010.30 1294.04   1
 -10   0  -117275.10 1373.54   1
 -10   0   115858.80 1261.79   1
 -10   0   117681.60 1294.26   1
 -10   0  -111655.40 986.196   1
 -11   0   1 51.5449 17.6227   1
 -11   0  -1 19.2095 15.5348   1
 -11   0   1 18.0628 27.2347   1
 -11   0  -1  17.984 16.1669   1
 -11   0   1 15.2336   21.84   1
 -11   0  -1 40.1663 15.1285   1
 -11   0  -1 12.8792 28.9494   1
 -11   0   1 11.2914 13.3882   1
 -12   0   117583.40 1569.25   1
 -12   0  -119109.30 1657.10   1
 -12   0   122223.40 1888.80   1
 -12   0  -118940.60 1624.74   1
 -12   0  -120069.30 1693.20   1
 -12   0  -117741.90 1609.86   1
 -12   0   121085.90 1805.99   1
 -12   0   119874.70 1705.47   1
 -13   0  -1 30.1142 35.5924   1
 -13   0   1 75.9138 25.3982   1
 -13   0  -1 18.1895  21.655   1
 -14   0  -111218.10 876.895   1
 -14   0  -110637.10 866.232   1
 -14   0   110452.90  867.54   1
 -15   0  -1 52.9091 28.0412   1
 -15   0   1 107.969 31.6597   1
 -15   0  -1 37.7904 29.8175   1
 -16   0  -1 3009.13 242.342   1
 -16   0   1 3057.25 328.882   1
 -17   0   1 11.8087  18.556   1
  -1   0   2 139.753 7.05504   1
   1   0  -2 107.511 10.4003   1
   1   0   2 119.382 5.95206   1
  -1   0  -2 118.951 8.23016   1
  -1   0   2 106.301 5.10953   1
   1   0   2 101.445 7.80105   1
  -1   0  -2 96.9306 9.75064   1
   2   0   231743.80 2410.78   1
  -2   0  -229792.80 2282.17   1
   2   0   228791.10 2268.62   1
  -2   0  -227081.30 2198.63   1
   2   0  -228217.00 1967.55   1
   2   0  -228406.00 2194.92   1
  -2   0   229299.00 2057.80   1
  -2   0   229621.10 2286.60   1
   3   0  -2 23.9864 5.74353   1
  -3   0   2 31.6576 3.56435   1
   3   0   2  20.336 8.89281   1
  -3   0   2   13.42  3.6416   1
   3   0  -2 21.1939 6.73822   1
   3   0   2 29.7307 5.41711   1
  -3   0  -2 27.4838 9.08511   1
  -4   0   2 2859.36  116.85   1
  -4   0   2 2389.78 133.842   1
   4   0   2 2884.22 128.142   1
   4   0  -2 3306.94 155.467   1
  -4   0  -2 3290.15 153.163   1
   4   0   2 2755.24 169.323   1
  -4   0  -2 2852.33 116.497   1
  -4   0  -2 2864.91  148.83   1
   4   0  -2 3302.31 148.151   1
   5   0  -2 18.2692 8.42532   1
   5   0   2 41.3756 8.15953   1
  -5   0   2 39.6379 10.2932   1
  -5   0   2 47.4652 12.8488   1
  -5   0   2 22.6842 8.53509   1
  -5   0  -2 0.21821 17.0902   1
  -5   0  -2 43.1653 17.5963   1
  -5   0   2 23.7917 5.49372   1
   6   0  -2 8830.62 474.675   1
  -6   0  -2 7923.96 515.932   1
  -6   0  -2 7841.28 531.343   1
  -6   0  -2 8324.47 447.133   1
  -6   0   211652.20 619.947   1
  -6   0   210912.80 699.217   1
  -6   0   2 8397.56 543.653   1
  -6   0  -2 8376.17  539.50   1
   6   0   211731.70 664.626   1
  -6   0   210175.50 591.941   1
  -7   0   2 46.3619 15.4335   1
  -7   0  -2 42.0705 5.04076   1
  -7   0  -2-0.48007  21.552   1
  -7   0  -2  30.225 13.5239   1
  -7   0   2 29.7982 15.1079   1
  -7   0  -2 45.7095  4.8271   1
  -7   0   2 31.2101 12.3233   1
  -7   0   2 33.6955 17.8519   1
  -7   0  -2-0.53784 18.1991   1
  -8   0  -223544.50 2025.44   1
  -8   0  -225028.70 2121.27   1
  -8   0   221641.90 1934.24   1
   8   0   230269.90 2499.73   1
  -8   0   225183.00 2053.71   1
  -8   0  -222982.20 2084.02   1
  -8   0   227117.20 2364.25   1
  -8   0   226073.80 2065.63   1
  -9   0   2 25.6703 16.2266   1
   9   0   2 54.8531 13.3308   1
  -9   0   2 47.1664 18.8314   1
  -9   0  -2 49.7943 23.0433   1
  -9   0  -2 16.1841 15.8478   1
  -9   0   2 39.5627 28.2957   1
  -9   0  -2 22.0511 18.9135   1
  -9   0   2 8.01294 16.0147   1
 -10   0   212110.40  899.50   1
 -10   0   212026.80 923.606   1
 -10   0  -213184.90 1101.04   1
 -10   0  -212787.70 930.145   1
  10   0   213076.50 917.538   1
 -10   0  -213088.20 988.714   1
 -10   0   2 9598.31 769.947   1
 -10   0   211693.80 803.866   1
 -11   0  -2 25.4899 17.4355   1
 -11   0   2 8.43728 18.2946   1
 -11   0  -2 14.2169 13.1583   1
  11   0   2  17.861 11.7972   1
 -11   0   2  20.145 15.5972   1
 -11   0   2 3.67263 14.7695   1
 -11   0   2 8.20033 10.3047   1
 -11   0  -2 10.2674  13.972   1
 -12   0  -2 6696.78 447.023   1
 -12   0  -2 5730.58 437.004   1
 -12   0   2 5863.88 440.922   1
 -12   0   2 4327.65 356.946   1
 -12   0  -2 5882.73 417.516   1
 -12   0  -2 6158.62  427.97   1
 -13   0  -2 27.6644 19.7726   1
 -13   0   2  19.837 22.3853   1
 -13   0  -2  27.867 19.8656   1
 -14   0  -2 671.508 121.521   1
 -14   0  -2 550.279 81.7057   1
 -14   0   2 1175.82 103.492   1
 -15   0  -2 30.0571 23.9685   1
 -15   0   2  23.649 27.7271   1
 -15   0  -2 52.3305 24.9679   1
 -16   0   210183.90 846.892   1
 -16   0  -2 9384.28 865.796   1
 -17   0   2 2.04701 21.8231   1
 -18   0   2 5085.65 401.971   1
   0   0  -3 173.885  12.014   1
   0   0   3 166.516 10.7822   1
   0   0  -3 229.395  13.704   1
   0   0   3 163.594 11.7605   1
  -1   0   3 68.1355 8.54417   1
   1   0  -3 85.1165 13.7647   1
  -1   0  -3 68.6077 9.25843   1
  -1   0   3 79.1792  8.5235   1
  -1   0  -3 95.8098 14.0225   1
   1   0   3  70.418 7.50826   1
   1   0  -3 95.6477 3.82437   1
   1   0   3 77.1023 11.2238   1
  -2   0   322317.40 1518.14   1
   2   0   322519.00 1655.25   1
   2   0   321661.50 1688.34   1
   2   0  -327068.20 1982.19   1
  -2   0   321866.60 1652.75   1
   2   0  -326757.70 1746.29   1
  -2   0  -327932.60 2136.81   1
  -2   0  -328615.20 2083.62   1
   3   0  -3 64.6532 2.74974   1
  -3   0   3 78.8853  3.5218   1
   3   0   3  75.814 14.5442   1
   3   0   3 104.578 8.99949   1
   3   0  -3 42.8659 11.2018   1
  -3   0   3 51.6299  18.951   1
  -3   0  -3 105.136 15.3793   1
  -3   0  -3 48.1673 11.2272   1
   3   0  -3 96.5518 10.4671   1
   4   0   3 8629.67 487.366   1
  -4   0   3 7775.71 469.035   1
  -4   0   3 8630.78 403.835   1
  -4   0   3 8251.33 383.938   1
   4   0   3 8820.49 523.063   1
  -5   0   3 38.3972 23.1217   1
   5   0   3 29.8614  14.595   1
  -5   0   3 69.4469 6.37132   1
   5   0  -3 43.0852 13.1728   1
  -5   0  -3 31.5913 12.2276   1
  -5   0  -3 45.4411 13.3307   1
  -5   0  -3 25.9718 15.1994   1
   5   0   3 98.0877 22.4355   1
  -6   0  -311156.90 770.293   1
  -6   0  -310924.60 669.429   1
  -6   0  -310813.90 757.003   1
  -6   0  -3 9824.39 611.987   1
   6   0  -311976.80  756.65   1
  -6   0  -310824.30 758.494   1
  -6   0   315131.80 847.824   1
  -6   0   3 9693.79 693.553   1
  -6   0   314113.00 953.584   1
   6   0   315957.60 957.651   1
  -6   0   313772.40 775.503   1
  -7   0   3 103.066 17.4322   1
  -7   0  -3 24.5895 20.9768   1
   7   0   3 12.2637 15.0525   1
  -7   0   3 37.2945 6.34287   1
  -7   0  -3 0.27667 22.3967   1
  -7   0  -3 24.6361 5.67615   1
  -7   0   3 13.4473 5.52546   1
  -7   0  -3 13.4646 12.3204   1
  -7   0   3  40.936 20.5478   1
   7   0  -3  33.817 6.22968   1
  -7   0  -3 13.3929 8.65329   1
  -8   0  -310015.00 675.333   1
  -8   0  -3 7575.04 415.641   1
  -8   0   3 9502.42 561.509   1
  -8   0  -3 9845.19 644.896   1
   8   0   310508.50 703.047   1
   8   0  -310295.20 554.689   1
  -8   0   3 9148.69 666.462   1
  -8   0  -3 9746.08 712.768   1
   8   0  -310397.40 543.575   1
  -8   0  -3 9153.79 503.491   1
  -8   0   3 7267.26 614.568   1
  -8   0   3 8754.17 561.191   1
  -9   0   3 18.3185 17.7319   1
  -9   0   3 6.98542 15.7543   1
  -9   0  -3 11.4414 14.5787   1
  -9   0  -3 27.5867  13.731   1
   9   0   3 79.1075 20.0412   1
  -9   0  -3 15.8172 18.8372   1
  -9   0   3 17.9069 7.25529   1
 -10   0  -3 3639.73 231.801   1
  10   0   3 3316.08 209.107   1
 -10   0  -3 3289.94 256.209   1
 -10   0  -3 3549.29 282.855   1
 -10   0   3 3269.02 301.594   1
 -11   0   3 21.1961 33.7657   1
  11   0   3 46.5337 17.5831   1
 -11   0  -3  76.789 20.8832   1
 -11   0  -3 25.9415 34.3459   1
 -11   0  -3 30.9167 26.2437   1
 -11   0   3 32.5392 24.6827   1
 -12   0  -310939.90 966.855   1
 -12   0  -312469.60 1070.92   1
  12   0   314106.80 1121.35   1
 -12   0   312800.90 1165.57   1
 -13   0  -3 23.5561 32.3258   1
 -13   0   3 15.8519 24.3195   1
 -13   0  -3 33.7566 21.3846   1
 -14   0  -315183.20 1330.29   1
 -14   0   316545.20 1472.80   1
 -15   0  -3 26.8941 26.7939   1
 -15   0   3 75.5268 30.9531   1
 -16   0  -3 2933.34 242.753   1
 -16   0   3 3503.35 283.423   1
 -17   0  -3 29.8645 22.1234   1
 -17   0   3 21.9204 24.8578   1
 -18   0   3 116.348 31.1061   1
 -18   0  -3 26.7912 27.9625   1
   0   0  -4117553.015814.20   1
   0   0  -4113221.015509.70   1
   0   0   4117196.015886.50   1
   0   0   4121303.016509.10   1
   1   0   4 88.7766 8.53829   1
   1   0  -4 43.0731 15.6756   1
  -1   0   4  74.897 9.49387   1
   1   0   4 41.3011  11.604   1
  -1   0  -4 53.1555 10.5464   1
  -1   0  -4 69.7989 9.51781   1
  -2   0   449760.10 4585.19   1
  -2   0  -449679.10 4965.24   1
   2   0   449981.80 4829.49   1
   2   0  -448330.10 4723.96   1
  -2   0  -448848.20 4780.65   1
   2   0  -444512.70 3993.86   1
   2   0   451506.70 5123.23   1
   2   0  -450053.20 5040.82   1
  -2   0   449528.90 4835.65   1
   3   0   4 36.8793 6.42236   1
  -3   0  -4 27.4118 10.3714   1
  -3   0  -4 31.5417 8.43746   1
   3   0  -4 28.4431  9.9822   1
   3   0  -4 23.4193 1.01078   1
  -3   0   4 36.8601 9.11257   1
   3   0  -4 18.0065 8.06997   1
  -3   0   4 31.3308 1.60501   1
   3   0   4 16.3217 10.7553   1
  -4   0  -4 5831.54 347.035   1
   4   0   4 5472.98 354.469   1
   4   0  -4 5893.20 315.907   1
  -4   0   4 5107.76 299.261   1
   4   0  -4 6179.88  333.48   1
  -4   0  -4 6096.33 330.219   1
   4   0   4 5367.97 278.052   1
  -5   0  -4 32.6909 17.5483   1
   5   0  -4 18.0528 10.1082   1
  -5   0  -4  14.785 8.42996   1
  -5   0   4 14.9108 12.2521   1
   5   0   4 41.5187 19.7111   1
  -5   0  -4 19.4035 13.8686   1
   5   0   4 18.5257 7.79699   1
   5   0  -4 69.8433 9.50671   1
  -6   0   4 6521.16 475.889   1
  -6   0  -4 9188.08 599.717   1
  -6   0  -4 9828.62 618.685   1
  -6   0  -4 9212.93 537.737   1
  -6   0  -4 9552.25 639.126   1
  -6   0  -4 8270.81 506.169   1
   6   0   4 7103.65 438.829   1
   6   0  -4 9997.27 597.228   1
  -7   0  -4  47.934 9.54467   1
  -7   0  -4 30.1278  9.2733   1
  -7   0   4 48.9172 5.88411   1
  -7   0   4   43.93 20.1493   1
  -7   0   4 24.8818 14.5486   1
  -7   0  -4 6.31871 24.0876   1
   7   0   4 14.2557 17.6184   1
  -7   0  -4 41.7838 16.7728   1
  -7   0  -4 28.4994 16.9291   1
  -8   0  -415341.70 1115.78   1
  -8   0  -414183.20 1107.67   1
   8   0  -413280.50 866.101   1
  -8   0   412314.20 1025.53   1
   8   0  -416054.10 1083.07   1
  -8   0  -414134.50 960.637   1
  -8   0  -415099.60 1131.72   1
   8   0   413419.00 997.037   1
  -8   0  -412240.30 848.273   1
  -9   0  -4 15.6108 16.0483   1
  -9   0   4 8.65673 26.7974   1
  -9   0  -4 15.2654  20.817   1
   9   0   4 31.8947 19.1841   1
  -9   0   4 35.4349 19.8749   1
  -9   0  -4 12.1921 14.2436   1
  10   0   424513.60 2135.56   1
 -10   0   424924.00 2238.44   1
 -10   0  -421699.70 1901.66   1
 -10   0  -419344.90 1870.77   1
 -10   0  -421319.50 1911.13   1
  11   0   4 36.5814 15.7948   1
 -11   0  -4 14.9349 24.3018   1
 -11   0  -4 6.92059 19.2935   1
 -11   0   4 33.5784 23.8351   1
 -12   0   4 5968.42 565.519   1
 -12   0  -4 5042.36  395.93   1
  12   0   4 6405.44 436.359   1
 -13   0   4 42.0161 31.2073   1
 -13   0  -4 19.0099 25.5405   1
  13   0   4  61.209 22.2644   1
 -14   0   4 2715.48 245.294   1
 -14   0  -4 2814.46  293.54   1
 -15   0  -4 44.6813 25.5994   1
 -15   0   4 18.1999 46.6676   1
 -16   0   4 5598.87 539.482   1
 -16   0  -4 4764.35  383.39   1
 -17   0  -4 20.9215  20.143   1
 -17   0   4 12.7238 34.8238   1
 -18   0   4 5796.06 461.965   1
   0   0  -5 49.0861  12.753   1
   0   0  -5 98.5724 8.37498   1
   1   0   5 22.9798 11.0419   1
  -1   0  -5 48.3895 7.90792   1
  -1   0  -5 23.2318 15.6103   1
   1   0  -5 29.1886 9.81798   1
  -1   0   5 73.6132 14.3307   1
   1   0  -5  42.027 4.14727   1
  -1   0   5 14.0728 10.0983   1
   1   0   5  27.685 8.00404   1
  -2   0   575440.40 8539.29   1
   2   0  -585905.8010488.50   1
   2   0  -575950.70 8394.33   1
  -2   0  -583513.40 9954.06   1
  -2   0  -584926.3010181.40   1
  -2   0   577075.60 9181.51   1
   2   0   570520.50 8308.89   1
   2   0  -582091.80 9820.28   1
   2   0   574344.70 9013.33   1
   3   0  -5 38.8308 9.87115   1
  -3   0  -5  6.8772 19.3605   1
  -3   0   5 33.2861 10.8842   1
   3   0   5 37.3034 7.85148   1
   3   0  -5 15.6007 19.9254   1
  -3   0  -5 21.0485 10.7264   1
   3   0   5 25.7288 19.6918   1
   4   0   537426.20 3561.00   1
   4   0   535648.50 3231.80   1
   4   0  -536847.30 3412.68   1
  -4   0  -539099.90 3643.38   1
  -4   0  -538803.50 3730.21   1
  -4   0   532948.00 3197.64   1
   4   0  -540969.00 3835.52   1
   5   0  -5 22.0459 11.4265   1
  -5   0  -5 16.6895 19.1722   1
  -5   0  -5 45.2138 19.9088   1
  -5   0  -5 58.9696 17.1314   1
  -5   0  -5 11.8741 15.5183   1
   5   0   5 40.4159 14.7063   1
   5   0  -5 31.3237 19.3677   1
  -5   0   5  29.806 14.5601   1
  -6   0  -517353.40 1302.35   1
  -6   0  -518985.30 1461.46   1
  -6   0  -517643.80 1409.15   1
   6   0  -519606.50 1487.84   1
   6   0   516707.60 1261.11   1
   6   0  -517788.80 1342.16   1
  -6   0  -518270.70 1479.12   1
  -6   0   514296.70 1246.49   1
  -6   0  -516159.40 1213.65   1
  -7   0  -5  7.2158  10.514   1
  -7   0  -5 14.6704 9.71314   1
  -7   0  -5 15.3146 15.5509   1
   7   0   5 34.5521 9.95628   1
  -7   0  -5 69.4234 14.4195   1
  -7   0  -5 11.2133 16.8421   1
   7   0  -5 10.5892 10.9983   1
  -7   0   5 37.4419 17.5936   1
  -8   0  -5 2289.98 133.767   1
   8   0  -5 3105.15 186.695   1
  -8   0  -5 2320.51  182.47   1
   8   0   5 3113.97 166.623   1
  -8   0  -5 2543.01 187.513   1
  -8   0  -5 2493.05 171.353   1
  -8   0   5 2857.99 209.834   1
  -9   0  -5 18.1934  16.891   1
  -9   0   5 57.1238 21.2272   1
   9   0   5 11.7158 11.1056   1
  -9   0  -5 7.26564  19.403   1
  -9   0  -5   7.887  14.462   1
 -10   0   512765.60 1104.09   1
 -10   0  -513131.90 1066.54   1
 -10   0  -514260.20 1115.65   1
 -10   0  -511759.00 1058.68   1
  10   0   513242.70 997.895   1
 -11   0  -5 22.0864 23.2521   1
  11   0   5 72.7944 23.0642   1
 -11   0  -5 24.7095 29.9824   1
 -11   0   5 24.5537 29.8064   1
 -12   0   516437.90 1627.61   1
  12   0   516397.80 1350.57   1
 -12   0  -514888.80 1310.28   1
  13   0   5 24.7154 31.1628   1
 -13   0   5 52.8954 32.9291   1
 -13   0  -5 42.5815 25.9496   1
 -14   0  -5 7581.78 625.712   1
 -14   0   5 8935.31  861.46   1
 -15   0  -5 8.08231 40.6105   1
 -15   0   5 55.3664 31.8855   1
 -16   0  -5 1690.80  160.32   1
 -16   0   5 2144.79 191.375   1
 -17   0  -5 0.55043 27.8792   1
 -17   0   5 18.2395 19.7791   1
 -18   0   5 1541.19 194.014   1
 -19   0   5 3.12588 11.2325   1
   0   0   696342.8012683.00   1
   0   0  -699058.6013073.80   1
   0   0  -694397.0012044.50   1
   0   0   698516.9012787.00   1
   0   0  -698858.4013615.80   1
  -1   0  -6 32.0308 13.0055   1
  -1   0  -6  40.665 31.9135   1
   1   0  -6 31.9137 19.5794   1
   1   0   6 84.8539 10.4571   1
   1   0   6 51.6961 20.3859   1
   1   0  -6 50.6062 20.1879   1
  -1   0   6 37.7928 11.7473   1
  -1   0  -6  76.491 9.80396   1
  -1   0   6 23.6005 7.78415   1
   2   0  -630147.00 2420.70   1
  -2   0   635067.90 3102.62   1
  -2   0  -633712.20 3059.50   1
   2   0   633744.20 2968.57   1
   2   0   634028.70 3126.66   1
   2   0  -632810.00 2942.46   1
  -2   0  -633385.80 3016.87   1
   2   0  -633646.80 3179.68   1
  -3   0  -6 13.4139 11.5517   1
   3   0  -6  24.783 9.91371   1
   3   0  -6 17.8245 13.5135   1
  -3   0  -6 23.9437 21.9791   1
   3   0   6  19.422  19.462   1
  -3   0   6 27.3686 10.8085   1
  -3   0  -6 8.21348 10.9937   1
   4   0   6 1072.43 78.3287   1
  -4   0  -6 1066.48 82.7561   1
  -4   0  -6 1163.96 103.976   1
   4   0   6 1099.84 84.1176   1
  -4   0   6 1244.67 78.6647   1
   4   0  -6 1253.76 85.1875   1
  -4   0  -6 1223.08 119.881   1
   4   0  -6 1196.61 72.2425   1
  -5   0  -6 16.8969 22.3174   1
  -5   0  -6 14.3203 14.9844   1
  -5   0  -6  42.365 17.6479   1
  -5   0   6 16.9182 13.8745   1
  -5   0  -6 13.4639 12.5347   1
   5   0   6 15.7642 9.25446   1
  -5   0  -6 44.9585 14.3336   1
   5   0  -6 22.4921 14.0977   1
   5   0  -6  72.463  18.758   1
  -6   0  -622129.00 1987.90   1
  -6   0   623943.40 2145.76   1
  -6   0  -624035.20 2174.77   1
   6   0  -627870.20 2469.78   1
   6   0  -625612.70 2270.06   1
  -6   0  -625106.40 2236.53   1
  -6   0  -624863.20 2270.01   1
  -6   0  -626507.50 2419.87   1
   6   0   627520.30 2288.12   1
  -7   0   6 19.3688 22.1715   1
  -7   0  -6 19.0143 18.6389   1
   7   0  -6 122.901 24.0429   1
   7   0   6 37.8086 13.3522   1
  -7   0  -6 12.5496 31.6812   1
  -7   0  -6 12.7948 15.7838   1
  -7   0  -6 88.8794 22.3626   1
  -7   0  -6 35.0676 22.9472   1
   8   0  -627187.80 2252.28   1
  -8   0  -624587.20 2378.05   1
   8   0  -626107.90 2291.62   1
  -8   0  -622687.10 2131.65   1
   8   0   625915.90 2165.65   1
  -8   0  -625736.00 2274.20   1
  -8   0   624158.50 2391.50   1
  -8   0  -619876.20 1757.31   1
  -8   0  -622020.40 1985.16   1
  -9   0   6  32.855 27.1171   1
  -9   0  -6 44.9423 20.0839   1
  -9   0  -6 18.6143 22.0877   1
   9   0   6 19.8682 13.8454   1
  -9   0  -6 15.7599 37.6767   1
 -10   0  -6 8482.56 783.089   1
  10   0   610248.00 756.608   1
 -10   0  -610193.80 793.219   1
 -10   0   6 9799.67 870.064   1
 -11   0   6 48.8719 49.4183   1
  11   0   6 30.1097 22.4252   1
 -11   0  -6 22.0118  23.382   1
 -12   0   6 94.3456 76.2689   1
 -12   0  -6 141.293  38.695   1
  12   0   6 98.1693 33.4006   1
 -13   0  -6 21.5526  25.606   1
  13   0   6 43.9577 22.3923   1
 -13   0   6 22.9511 31.7282   1
  14   0   6 6717.05 569.294   1
 -14   0  -6 5604.77 469.877   1
 -14   0   6 6390.66 666.122   1
 -15   0   6 61.7178 34.3879   1
 -15   0  -6 28.5372 44.2734   1
 -16   0   6 6198.97 519.732   1
 -16   0  -6 5834.92 462.335   1
 -17   0   6 23.7803 24.2377   1
 -17   0  -6 34.9517 33.6388   1
 -18   0   6 2419.79 198.684   1
 -19   0  -6 8.03934 11.8946   1
   0   0  -7  21.724 13.5898   1
   0   0   7 57.8075 17.5583   1
   0   0  -7 15.8578 22.3043   1
   0   0  -7 50.5814 10.1129   1
   1   0  -7 0.54957 3.43156   1
  -1   0  -7 12.6174 13.9226   1
   1   0   7  21.126 10.3641   1
   1   0  -7 12.9877 8.75713   1
   1   0  -7 11.6018  13.613   1
   1   0  -7 4.51951 7.12146   1
  -1   0  -7 12.6344 6.16563   1
   1   0   7 8.23812 8.54029   1
  -1   0  -7 9.44904 14.2938   1
  -1   0   7 25.1799 11.5505   1
   2   0   726330.10 2204.56   1
  -2   0  -729279.40 2533.32   1
  -2   0   726026.30 2232.68   1
  -2   0  -728224.00 2449.15   1
   2   0   726938.80 2400.99   1
   2   0  -728771.70 2636.85   1
  -2   0  -725339.00 2485.36   1
   2   0  -727997.90 2412.88   1
   2   0  -725293.40 1922.34   1
   2   0  -727009.50 2041.54   1
  -3   0   7 23.0364 12.7556   1
   3   0  -7 7.86279 17.9831   1
  -3   0  -7  12.231 14.0343   1
  -3   0  -7 8.14843 15.2993   1
  -3   0  -7  60.549  18.208   1
  -3   0  -7 30.0668  13.331   1
   3   0  -7 36.9661  12.716   1
   3   0   7 29.0199 9.77829   1
  -4   0   712814.40 915.612   1
   4   0   712809.20 854.896   1
  -4   0  -712196.50 982.082   1
   4   0  -713271.20 1002.58   1
  -4   0  -711492.70 872.444   1
   4   0  -712128.00 869.741   1
  -4   0  -712392.50 915.256   1
  -4   0  -712515.90 934.695   1
  -4   0  -711324.60 889.151   1
  -5   0  -7 38.5843 20.3935   1
  -5   0  -7 24.3572 27.3243   1
  -5   0   7 26.9398 17.5527   1
  -5   0  -7 21.0711 18.3549   1
  -5   0  -7 48.5357 28.3517   1
   5   0   7 40.0398 11.4707   1
  -5   0  -7 28.3771 16.3034   1
   5   0  -7 19.4627 14.3679   1
   5   0  -7 36.7489  18.562   1
  -6   0  -7 2664.86 210.156   1
  -6   0  -7 2766.11 189.876   1
  -6   0  -7 2491.77 223.886   1
  -6   0  -7 2616.23 241.984   1
   6   0  -7 2787.46 178.527   1
  -6   0  -7 2358.73 205.664   1
   6   0  -7 2940.85 239.723   1
  -7   0  -7 10.4338 22.1274   1
  -7   0  -7 10.0768 20.0276   1
  -7   0   7 22.8546 21.5951   1
  -7   0  -7 12.2022 25.9794   1
   7   0   7 31.2282 11.8225   1
  -7   0  -7 51.2294 22.1758   1
   7   0  -7 19.1385 16.4981   1
  -7   0  -7 9.45065 18.0929   1
   7   0  -7 46.8812 26.0724   1
  -8   0   7 999.887 120.165   1
   8   0   7 920.371 71.1069   1
  -8   0  -7 1270.38 107.118   1
  -8   0  -7 977.827 110.053   1
  -8   0  -7 891.964 83.1093   1
   8   0  -7 1064.66 121.749   1
   8   0  -7 1215.72 111.209   1
  -8   0  -7 814.714 108.175   1
  -8   0  -7 1094.26 111.136   1
  -9   0   7 22.7923 45.0467   1
   9   0   7  19.892 15.3383   1
  -9   0  -7 25.5378  33.353   1
 -10   0   7 8439.83 778.315   1
 -10   0  -7 8066.93 751.094   1
  10   0   7 8545.41 628.372   1
 -11   0   7 58.9939 37.4144   1
 -11   0  -7 62.9927 43.1949   1
  11   0   7 22.7862  23.413   1
 -12   0   717495.90 1885.97   1
  12   0   718309.80 1645.22   1
 -12   0  -716362.30 1644.71   1
  13   0   7 132.453 33.8977   1
 -13   0   7  18.045 47.3047   1
 -13   0  -7 61.6486 58.0361   1
 -14   0   7 7964.09 699.503   1
 -14   0  -7 7947.75 731.616   1
  14   0   7 7050.69 558.404   1
 -15   0  -7 39.5383  24.748   1
 -15   0   7 19.4157 30.4939   1
 -16   0   7 817.762 113.138   1
 -16   0  -7 967.497 100.611   1
 -17   0   7 6.80373 17.9204   1
 -17   0  -7 15.2328 25.0091   1
 -18   0   7 1212.51 109.912   1
 -19   0  -7 16.1229 11.4742   1
 -19   0   7 2.43406 11.3001   1
   0   0  -8 8758.34  711.46   1
   0   0   810777.60 701.135   1
   0   0  -8 8462.42 553.775   1
   0   0  -8 8214.05 493.165   1
   0   0  -8 8888.48 611.576   1
   1   0  -8 39.0885 18.2493   1
  -1   0  -8 15.6031 29.2856   1
  -1   0  -8 37.2094  14.362   1
   1   0  -8 11.6609 44.1117   1
  -1   0  -8  135.43 19.3937   1
  -1   0  -8 60.3984 19.6251   1
  -1   0   8 16.0097 15.6004   1
   1   0   8 124.031 22.0354   1
  -2   0  -820547.70 1960.80   1
   2   0  -822660.10 1935.34   1
  -2   0   824561.60 2018.38   1
   2   0  -822931.10 2126.36   1
  -2   0  -821657.40 1872.08   1
  -2   0  -822364.10 1918.28   1
   2   0   824620.70 2038.55   1
  -2   0  -823085.90 2001.69   1
   3   0  -8 16.5522 23.5347   1
   3   0   8 20.7656 19.1005   1
  -3   0  -8 45.8108 18.2242   1
   3   0  -8  18.507 24.8134   1
  -3   0  -8  20.628 23.6682   1
  -3   0  -8 18.7718 21.1117   1
  -3   0   8 40.7176  16.057   1
  -3   0  -8 22.8796 17.4187   1
  -3   0  -8 70.7659 16.7204   1
  -4   0  -8 7660.25 544.031   1
   4   0  -8 8513.06 630.594   1
  -4   0  -8 8094.87 578.757   1
  -4   0   8 7452.34  518.39   1
   4   0  -8 7725.35 580.207   1
  -4   0  -8 7577.24 610.913   1
  -4   0  -8 7111.79 556.227   1
  -4   0  -8 6828.10 577.825   1
   4   0   8 7566.72 522.999   1
  -5   0  -8 28.7344 35.7292   1
  -5   0  -8 24.8708 32.3901   1
  -5   0   8 80.1163 19.5677   1
  -5   0  -8 42.8163 19.1667   1
  -5   0  -8 7.55691  19.807   1
   5   0   8 39.2994 19.9998   1
  -5   0  -8 3.64855 22.0393   1
   5   0  -8 14.7996 16.6502   1
   5   0  -8 37.3892 22.2958   1
   6   0  -8 4887.40 358.263   1
  -6   0  -8 4619.47 387.286   1
  -6   0  -8 3995.33 308.302   1
  -6   0  -8 4705.19 351.266   1
  -6   0  -8 4432.98 351.617   1
  -6   0   8 6975.36 457.599   1
   6   0   8 6432.44 361.608   1
   6   0  -8 4468.06 322.611   1
  -6   0  -8 4192.67 397.792   1
  -7   0  -8-3.10171 23.3801   1
  -7   0  -8 32.3825 26.8254   1
   7   0  -8 58.7937 33.8605   1
  -7   0  -8 13.2994 32.4491   1
   7   0   8 33.6287 14.7064   1
   7   0  -8 34.1829  18.319   1
  -7   0  -8 8.42044 24.8591   1
  -7   0  -8 44.2462 18.3669   1
  -7   0   8 7.84671 26.5586   1
  -8   0  -8 7684.06 639.925   1
   8   0  -810865.80 921.015   1
   8   0  -810595.30 782.938   1
  -8   0   812060.10 999.578   1
   8   0   811651.70 815.144   1
  -8   0  -8 8719.14 715.033   1
  -8   0  -811309.50 988.605   1
   9   0   8 48.0073 19.6362   1
  -9   0  -8 16.9039 26.9977   1
  -9   0   8  3.2686 57.3746   1
 -10   0   811867.10 1146.01   1
 -10   0  -811135.90 963.417   1
  10   0   811509.60 918.833   1
 -11   0  -8 25.4727 26.6225   1
 -11   0   8-10.9636  36.665   1
  11   0   8 43.1684 22.8833   1
 -12   0   8 3523.90 468.503   1
  12   0   8 3433.14 374.594   1
 -12   0  -8 3329.48  295.76   1
 -13   0   8 7.53562 30.8717   1
  13   0   8 21.1405 34.2112   1
 -13   0  -8 26.4026 23.8853   1
  14   0   8 327.985 76.9408   1
 -14   0   8 360.875 72.4298   1
 -14   0  -8  176.94 56.8174   1
 -15   0  -8 36.2959  26.676   1
 -15   0   8 46.5287  32.327   1
 -16   0   8 5129.24 494.663   1
 -16   0  -8 4413.35 423.371   1
 -17   0   8  3.1513 31.5876   1
 -17   0  -8 24.5361 18.3273   1
 -18   0   8 4951.31 355.653   1
 -18   0  -8 4765.54 393.397   1
   0   0   9 80.5364 17.2114   1
   0   0  -9-4.63303 35.1557   1
   0   0  -9 5.58418 34.2693   1
  -1   0  -9 64.9775 18.8228   1
  -1   0   9  16.136 14.8175   1
   1   0  -9 25.8908 17.4083   1
   1   0   9 13.1084 20.9565   1
   1   0  -9 12.3798 42.3369   1
  -1   0  -9 30.0622  28.068   1
  -1   0  -9 22.1808 12.6133   1
  -1   0  -9 34.0152 17.6912   1
  -2   0  -9 8836.13 640.309   1
  -2   0   9 7654.98 543.692   1
  -2   0  -9 9083.85 715.814   1
  -2   0  -9 8049.03  685.83   1
   2   0  -9 8775.46 685.053   1
  -2   0  -9 8362.84 643.357   1
   2   0   9 7428.22 512.536   1
   2   0  -9 9252.92 746.594   1
  -2   0  -9 8620.43 626.105   1
   3   0  -9 52.1015 19.0517   1
  -3   0  -9 203.203 40.5344   1
  -3   0  -9 11.6073 34.8047   1
  -3   0   9 48.8278 32.1965   1
  -3   0  -9 19.6888  18.275   1
   3   0  -9 107.233 28.9909   1
  -3   0  -9 24.6016 31.1397   1
  -3   0  -9 15.1386 28.7864   1
   3   0   9 7.74829 14.3486   1
  -4   0  -913357.40 1055.96   1
   4   0  -914301.10 1291.16   1
  -4   0  -913032.80 1130.11   1
  -4   0  -911837.30 1068.32   1
  -4   0  -911734.00 1130.31   1
  -4   0   911255.10 1002.12   1
  -4   0  -912760.20 1017.79   1
   4   0   911018.70 845.505   1
  -5   0  -9 23.3642 25.5474   1
   5   0  -9 1.35024 25.0944   1
   5   0   9 29.9925 15.1847   1
  -5   0  -9 8.04493  35.106   1
  -5   0   9 14.6913 35.9144   1
  -5   0  -9 41.2137 38.3837   1
   5   0  -9 35.7435 38.5947   1
  -5   0   9 25.0763 35.3604   1
  -5   0  -9 50.7224 22.1317   1
   6   0   9 4407.16 309.007   1
  -6   0  -9 4549.47 356.734   1
   6   0  -9 6162.21 443.091   1
  -6   0   9 4516.02  378.39   1
  -6   0  -9 5647.47 503.838   1
   7   0  -9 40.0085 21.9476   1
   7   0   9 27.7264 16.7097   1
  -7   0  -9  2.3493 22.3763   1
  -7   0  -9 65.5016 26.2226   1
  -7   0   9 9.42871 28.4149   1
  -8   0   9 3984.76 368.541   1
   8   0  -9 4507.65 325.237   1
  -8   0  -9 4519.83 436.308   1
  -8   0  -9 2991.26  268.97   1
   8   0   9 3883.14 328.571   1
  -9   0  -9 39.3033 29.6047   1
  -9   0   9 38.4421 39.3203   1
   9   0   9 23.6077 33.4674   1
 -10   0   9 909.822 165.593   1
 -10   0  -9 1037.12 125.099   1
  10   0   9 872.588 136.705   1
 -11   0   9 2.11932 38.0201   1
 -11   0  -9 41.5112 27.9503   1
  11   0   9 26.6342 39.6879   1
  12   0   9 8292.48  826.46   1
 -12   0   9 8749.11 829.377   1
 -12   0  -9 8707.20 744.117   1
 -13   0   9 42.7016 54.2763   1
 -13   0  -9 27.2795 27.7306   1
  13   0   9 29.7225 46.3044   1
  14   0   9 9720.29 864.762   1
 -14   0   9 9510.62 857.005   1
 -14   0  -9 8598.91 740.442   1
 -15   0  -9 15.9668 21.9215   1
 -15   0   9 29.1393 25.5402   1
 -16   0  -9 3800.59  299.76   1
 -16   0   9 4557.49 427.064   1
 -17   0  -9 10.7562 15.7496   1
 -17   0   9 27.4442 26.0093   1
 -18   0   9  42.871 22.8741   1
 -18   0  -9 173.042  25.703   1
   0   0 -1020707.50 1995.25   1
   0   0  1017693.20 1536.88   1
  -1   0 -10  120.42 75.4316   1
  -1   0  10 29.4937 45.3295   1
   1   0 -10 311.966 54.4812   1
   1   0  10 34.4919 43.0915   1
   2   0 -1010186.50 869.842   1
   2   0  10 7884.97 584.388   1
  -2   0  10 7982.16 613.363   1
  -2   0 -10 8702.58 756.838   1
  -3   0 -10 21.2299 39.7678   1
   3   0  10  12.947 16.0605   1
   3   0 -10 21.9408 28.5493   1
  -3   0  10 42.3906 18.5654   1
  -3   0 -10 6.10935 16.4023   1
  -3   0 -10 14.3188 28.9896   1
  -4   0 -10 1244.12 135.495   1
   4   0 -10 1527.53 161.995   1
  -4   0  10 1283.47 126.567   1
   4   0  10 1249.76 140.761   1
  -4   0 -10 1199.02 194.295   1
  -4   0 -10 1148.98 122.629   1
   5   0  10 38.9979 19.0261   1
  -5   0 -10 76.4828 46.0441   1
   5   0 -10 21.4513 47.7723   1
  -5   0  10 18.6756 26.9021   1
  -5   0 -10 42.1974 50.5018   1
   6   0  10 3832.53 285.981   1
  -6   0  10 4004.45  455.65   1
  -6   0 -10 5253.93 422.161   1
   6   0 -10 5344.17 411.629   1
  -6   0 -10 4188.15 443.478   1
   7   0  10 25.3666 18.6617   1
  -7   0 -10  51.363 30.5508   1
  -7   0  10 29.9114 33.1823   1
   7   0 -10 48.2159 26.5123   1
  -7   0 -10 16.0999 27.6711   1
   8   0 -1014234.40 1167.13   1
  -8   0 -10 9011.03 940.927   1
  -8   0 -1014178.70 1201.56   1
  -8   0  1011445.70 1253.15   1
   8   0  1010733.60  883.68   1
  -9   0  10 60.6699 47.6986   1
   9   0  10 75.5646 26.7948   1
  -9   0 -10 6.86706 37.4964   1
 -10   0 -10 9429.50  837.61   1
 -10   0  10 9813.71 973.235   1
  10   0  10 8721.17 814.357   1
 -11   0 -10 65.6133 35.3748   1
  11   0  10 27.3056 48.0987   1
 -11   0  10 44.0459 45.2929   1
 -12   0 -10 1184.21 143.603   1
 -12   0  10 1406.75 177.846   1
  12   0  10 1251.27 196.806   1
 -13   0 -10 33.6831 26.0745   1
  13   0  10 4.03606 34.1757   1
 -13   0  10 31.2285 50.2626   1
 -14   0  10 1042.45 129.065   1
 -14   0 -10 1266.60 119.243   1
  14   0  10 764.825 86.4066   1
 -15   0  10 14.2429 32.9016   1
 -15   0 -10 14.6462 18.8079   1
 -16   0  10 3965.04 380.014   1
 -16   0 -10 4061.64 301.828   1
 -17   0 -10 8.40727 27.9007   1
 -17   0  10 39.0545 17.4381   1
 -18   0 -10 3863.84 284.954   1
   0   0 -11 188.629   47.75   1
   0   0  11 19.1452 27.6206   1
   1   0 -11 9.35045 35.9639   1
  -1   0  11 31.9856 21.6121   1
  -1   0 -11 25.5687 48.1445   1
   1   0  11  15.611 31.3274   1
   2   0  1114339.00 1223.74   1
   2   0 -1117414.50 1679.43   1
  -2   0  1114548.90 1264.65   1
  -2   0 -1114991.70 1470.56   1
  -3   0 -11 24.9084 44.9679   1
   3   0  11 201.876 43.7122   1
  -3   0  11 30.7352 32.9525   1
   3   0 -11 22.7357 45.9604   1
   4   0 -1129202.30 3135.61   1
  -4   0 -1124660.30 2743.79   1
   4   0  1122385.70 2138.33   1
  -4   0  1123162.60 2321.92   1
  -5   0  11 29.5271 36.3711   1
  -5   0 -11 29.9153 60.2626   1
   5   0 -11 61.5739 40.7274   1
  -5   0 -11 3.63011 39.8515   1
   5   0  11 115.163  27.289   1
  -6   0  11 5700.76 542.502   1
  -6   0 -11 8531.87 832.384   1
   6   0 -11 8209.59  756.06   1
   6   0  11 5407.79 512.425   1
  -6   0 -11 6107.83  650.04   1
   7   0  11 36.3592 29.6887   1
  -7   0 -11  34.013 29.4503   1
  -7   0  11 8.50265 32.1521   1
   7   0 -11 15.2119 27.7898   1
  -7   0 -11 11.4998 27.4597   1
   8   0  11 2407.84  196.09   1
  -8   0 -11 2410.27 252.572   1
  -8   0  11 2578.94 381.025   1
   8   0 -11 2334.66 224.733   1
   9   0  11 23.8775  20.639   1
  -9   0  11  33.157  34.802   1
  -9   0 -11 0.64335 29.3941   1
 -10   0 -11 6639.65 557.805   1
 -10   0  11 5796.68 589.116   1
  10   0  11 4899.68  422.09   1
 -11   0 -11 42.3546  30.471   1
  11   0  11 13.3069 25.2276   1
 -11   0  11 33.3069 35.8085   1
 -12   0  1111423.30 1068.73   1
 -12   0 -1111177.60 992.354   1
  12   0  1110092.90 930.638   1
  13   0  11 38.9551 25.3814   1
 -13   0 -11 53.1701 30.2481   1
 -13   0  11 27.5489 53.7015   1
 -14   0 -11 3490.55 288.255   1
 -14   0  11 3714.30 320.706   1
 -15   0 -11 14.0346 17.9314   1
 -15   0  11 17.6284  18.877   1
 -16   0 -11 151.001 55.9011   1
 -16   0  11 215.881   36.73   1
 -17   0 -11 1.91514 8.32736   1
   0   0  1221392.00 2194.09   1
   0   0 -1222501.50 2730.04   1
  -1   0 -12 45.5289 40.8799   1
   1   0  12 26.8197 22.3712   1
   1   0 -12 29.8844 65.6146   1
  -1   0  12 11.0033 24.7891   1
  -2   0  1211284.90 974.463   1
   2   0  1211052.70  922.77   1
  -2   0 -1210709.20 1097.42   1
   2   0 -1211107.90 1144.78   1
  -3   0  12 52.6785 28.8423   1
   3   0 -12 17.2691 64.0389   1
   3   0  12 18.6389 38.6073   1
  -3   0 -12   17.64 38.5429   1
  -4   0  12 627.825 142.358   1
  -4   0 -12 533.207  168.67   1
   4   0  12 538.049 74.0187   1
   4   0 -12 560.528 122.977   1
  -5   0  12 17.1139 32.2685   1
  -5   0 -12  37.228 56.6396   1
   5   0 -12  111.11  38.206   1
   5   0  12 11.0824 22.8693   1
  -6   0 -12 3102.74 456.465   1
   6   0  12 3929.82 302.842   1
  -6   0  12 4113.34 382.532   1
   6   0 -12 3787.86 366.106   1
  -7   0  12 14.0991 58.4449   1
  -7   0 -12 30.9517 60.9556   1
   7   0 -12 59.5968 54.5024   1
   7   0  12 35.5027 25.0697   1
   8   0  1211043.00 940.071   1
  -8   0  1212209.00 1169.02   1
  -8   0 -1210666.30 1056.53   1
   8   0 -1210903.30 1149.05   1
  -9   0  12 14.9841 35.8081   1
  -9   0 -12 12.4037  31.498   1
   9   0  12 39.4437 34.0878   1
 -10   0  12 5339.14 529.528   1
  10   0  12 4184.56 446.168   1
 -10   0 -12 5200.45 469.964   1
  11   0  12 10.5144 29.0092   1
 -11   0  12 4.62075 26.4681   1
 -11   0 -12 16.8376 35.0832   1
  12   0  12 36.1246 42.4778   1
 -12   0  12  52.764 38.3568   1
 -12   0 -12 73.9139 51.9341   1
  13   0  12 10.4454  17.311   1
 -13   0  12 33.9729 38.8593   1
 -13   0 -12 27.6137 22.0799   1
 -14   0 -12 3028.17 306.683   1
 -14   0  12 3108.54 253.416   1
 -15   0 -12  11.647 30.3506   1
 -15   0  12 35.9233  18.995   1
 -16   0  12 3734.27  276.30   1
 -16   0 -12 3460.26 230.742   1
   0   0  13 4.47703 19.7606   1
   0   0 -13 28.6385 34.9277   1
  -1   0  13 15.5749 22.4728   1
  -1   0 -13 20.0636 35.3975   1
   1   0  13 11.0545 21.4927   1
   1   0 -13 10.1344 37.7499   1
   2   0 -13 7916.53 832.838   1
   2   0  13 7552.34 632.197   1
  -2   0 -13 7311.14 952.563   1
  -2   0  13 7884.57 688.276   1
  -3   0 -13 7.96167 36.9398   1
   3   0 -13 13.4399 38.9187   1
   3   0  13 30.1278 21.9582   1
  -3   0  13 16.3685 28.0381   1
   4   0  1313110.00 1158.51   1
  -4   0  1313375.00 1266.36   1
   4   0 -1314728.20 1463.67   1
  -4   0 -1312033.60 1262.28   1
  -5   0 -13 -1.6842 35.9026   1
  -5   0  13 17.3264 48.3978   1
   5   0  13 36.6557 22.8106   1
   5   0 -13 25.5356 57.1244   1
   6   0 -13 2921.94 302.517   1
   6   0  13 2542.73 216.476   1
  -6   0  13 2742.81 282.572   1
  -7   0  13 22.7104 53.3271   1
   7   0 -13 37.7112 32.0521   1
   7   0  13 18.3653 22.1664   1
   8   0 -13 1285.85 155.566   1
   8   0  13 1002.60 164.411   1
  -8   0  13 1146.43 171.115   1
  -8   0 -13 1138.88 166.076   1
   9   0  13 22.8323 29.5628   1
  -9   0 -13 10.0269  26.661   1
  -9   0  13 9.15005 31.3449   1
  10   0  13 3246.56 362.279   1
 -10   0 -13 3418.92 338.216   1
 -10   0  13 4161.74 397.384   1
 -11   0 -13 30.1468 42.7315   1
 -11   0  13 38.6061 31.8494   1
  11   0  13 11.8736  35.653   1
  12   0  13 5906.44 478.998   1
 -12   0  13 8948.61 704.766   1
 -12   0 -13 7085.72 588.559   1
 -13   0 -13 44.7041 22.1996   1
 -13   0  13 16.2898 23.8945   1
 -14   0 -13 4213.76 363.778   1
 -14   0  13 4515.78 390.909   1
   0   0 -14 3607.69 466.954   1
   0   0  14 4297.96 448.899   1
   1   0  14 13.9791 43.8321   1
   1   0 -14  11.444 50.7779   1
  -1   0  14 38.4017 29.0464   1
  -1   0 -14 87.5982 75.3837   1
  -2   0 -14 2526.44 331.112   1
   2   0 -14 2805.76 355.821   1
   2   0  14 2514.10 232.305   1
  -2   0  14 2701.61 334.292   1
   3   0 -14-1.95687 43.7769   1
  -3   0  14 1.96307 31.0682   1
   3   0  14 5.02877  16.216   1
  -3   0 -14 17.4585 44.2433   1
   4   0  14 588.633 125.024   1
   4   0 -14 711.254 140.321   1
  -4   0  14 699.286 111.514   1
   5   0  14 9.09646 15.3892   1
   5   0 -14 10.0959 26.2963   1
  -5   0  14-2.03844 22.6086   1
  -6   0  14 449.058 91.8566   1
   6   0 -14 370.835 93.0716   1
   6   0  14 349.325 94.7862   1
   7   0 -14  47.558  47.095   1
  -7   0  14 33.8111  51.192   1
   7   0  14 16.7566 21.5415   1
  -8   0  14 3927.89 361.472   1
   8   0  14 2964.98 251.576   1
   8   0 -14 2799.19  280.72   1
  -9   0  14 17.9942 33.2451   1
   9   0  14 27.8663 33.7852   1
 -10   0 -14 4201.95 459.839   1
  10   0  14 3820.19 411.989   1
 -10   0  14 5331.10 457.631   1
 -11   0 -14 9.88688 17.3389   1
 -11   0  14 14.8259 19.9054   1
  11   0  14 5.92623 13.1786   1
 -12   0  14 2626.07 267.985   1
 -12   0 -14 2045.72 168.387   1
 -13   0  14 2.55858 17.1574   1
   0   0 -15 29.5347 42.5539   1
   0   0  15 12.5365 23.1226   1
  -1   0  15 8.90845  21.513   1
  -1   0 -15  32.634 35.4697   1
   1   0  15 3.76555  19.492   1
   1   0 -15 11.9491 37.6147   1
   2   0  15 1105.95 132.457   1
  -2   0  15 1143.41  144.53   1
   2   0 -15 1712.00 233.063   1
   3   0  15 12.8574 34.9265   1
   3   0 -15  27.941 39.3856   1
  -3   0  15 20.6564  41.443   1
   4   0  15 4074.56 356.525   1
   4   0 -15 6080.61 558.538   1
  -4   0  15 4691.29 435.253   1
   5   0 -15 14.9127 25.2893   1
   5   0  15  12.149 17.0435   1
  -5   0  15 -1.7378 22.8602   1
  -6   0  15 4750.17 435.219   1
   6   0 -15 5672.61 570.862   1
   6   0  15 3703.94 330.016   1
  -7   0  15 26.5366 49.1263   1
   7   0  15 25.7282 31.0871   1
   7   0 -15 17.7247 41.5467   1
   8   0  15 93.5733 36.2963   1
   8   0 -15 242.423 45.1812   1
  -8   0  15 224.124 60.6186   1
  -9   0  15 18.5972 25.9771   1
   9   0  15 21.4345 27.5564   1
 -10   0  15 786.355 125.447   1
  10   0  15 402.781 76.2327   1
 -11   0  15 32.5584 22.4959   1
 -12   0  15 2787.86 244.775   1
   0   0  16 7024.18 649.116   1
   0   0 -16 9703.04  927.38   1
   1   0  16 3.71607 20.6702   1
  -1   0  16 30.7522 22.6765   1
   1   0 -16 19.2696 58.6422   1
  -1   0 -16 18.3427 34.8733   1
  -2   0  16 3506.30 323.816   1
   2   0  16 3310.00 294.358   1
   2   0 -16 4747.30 443.819   1
   3   0 -16 22.9468 30.6854   1
   3   0  16  12.136   18.10   1
  -3   0  16 17.8103  37.504   1
   4   0 -16 218.662 66.1031   1
  -4   0  16 217.649  57.937   1
   4   0  16 165.699 66.4294   1
  -5   0  16 9.90841 19.5161   1
   5   0  16 6.91818 13.7525   1
   5   0 -16   3.225  20.518   1
   6   0  16 1596.18 151.055   1
  -6   0  16 2058.75 212.265   1
   6   0 -16 2832.06 214.445   1
   7   0  16 5.96581 21.1388   1
  -7   0  16 5.89881 19.9549   1
   7   0 -16 8.54152 14.3303   1
  -8   0  16 2572.30 239.902   1
  -9   0  16 12.7696 18.1689   1
 -10   0  16 2800.46 208.748   1
   0   0 -17 40.9166 39.7657   1
   0   0  17  44.464 24.9304   1
  -1   0 -17-8.77231 18.2513   1
   1   0 -17 0.03437 19.1392   1
   1   0  17-2.65491 11.1089   1
  -1   0  17 13.1958 12.4009   1
   2   0  17 3734.05 313.393   1
   2   0 -17 5221.81 446.628   1
  -2   0  17 4236.72 432.681   1
  -3   0  17 29.8229 23.5409   1
   3   0 -17 30.2361 28.6302   1
   3   0  17  11.516 30.0312   1
   4   0  17 5015.41 413.362   1
   4   0 -17 7832.70 677.747   1
  -4   0  17 6679.45 546.005   1
  -5   0  17 18.4706 20.8717   1
   5   0 -17 11.6855 28.8141   1
  -6   0  17 3533.78 292.398   1
  -7   0  17 16.4882 28.2129   1
   3  -1   0 2038.64 74.6937   1
  -3   1   0 2463.49 104.818   1
  -3   1   0 2126.76 97.1683   1
  -3  -1   0 1989.64 106.066   1
  -3  -1   0 1939.08 81.7864   1
   3   1   0 2089.29 86.0535   1
   3   1   0 2188.98 86.2891   1
  -3   1   0 2185.56 77.2446   1
   3   1   0 2189.97  108.47   1
  -3  -1   0 1957.91  81.309   1
  -3   1   0 1925.48  90.616   1
   3  -1   0 2165.97 79.7178   1
   4   1   048776.90 4586.32   1
  -4   1   045920.40 4427.10   1
   4  -1   046697.50 4057.43   1
   4   1   047466.10 4420.02   1
  -4   1   045828.20 4411.40   1
  -4   1   044493.10 3863.49   1
  -4   1   046207.90 4399.75   1
  -4  -1   042919.50 4083.26   1
  -4  -1   048219.70 4608.80   1
  -4  -1   046138.00 4614.55   1
   4   1   049498.10 4834.19   1
   4  -1   049530.90 4640.55   1
   5   1   028713.90 2313.60   1
  -5  -1   024959.80 2099.09   1
  -5  -1   024471.20 1862.87   1
  -5   1   024700.30 1969.87   1
  -5  -1   025446.60 2087.77   1
   5   1   028865.70 2170.96   1
  -5   1   024729.30 1973.38   1
  -5   1   026884.40 2197.86   1
   5  -1   028299.70 2204.58   1
  -5  -1   023066.00 1835.86   1
  -6  -1   025138.60 2229.19   1
   6   1   030690.70 2508.16   1
  -6   1   025193.80 2100.60   1
   6   1   029328.20 2200.06   1
  -6  -1   022811.60 1873.12   1
   6  -1   028711.50 2246.38   1
  -6  -1   024852.60 1911.25   1
  -6  -1   025571.10 2166.56   1
  -6   1   026550.30 2176.05   1
  -6   1   024591.40 2023.43   1
  -7   1   0 2800.31 158.357   1
  -7  -1   0 3283.30 184.716   1
  -7  -1   0 2939.43 186.391   1
  -7  -1   0 2729.64  150.90   1
  -7   1   0 2851.76 182.135   1
   7   1   0 3172.00 129.187   1
   7   1   0 3427.78 183.657   1
  -7   1   0 3434.57 208.563   1
   7  -1   0 3493.76 167.309   1
  -7  -1   0 2819.59 122.002   1
  -8  -1   0 346.835 44.2975   1
  -8  -1   0 306.053 43.7901   1
  -8   1   0 380.843 45.1581   1
  -8   1   0 336.282 34.8113   1
  -8  -1   0 318.114 12.9388   1
  -8   1   0 355.075 32.9965   1
  -8  -1   0 404.221 37.4973   1
  -8   1   0  389.17 35.3078   1
   8   1   0 417.307 38.5939   1
  -9  -1   0 227.889 27.1599   1
  -9   1   0 217.237 29.6362   1
  -9  -1   0 276.333 36.9029   1
  -9  -1   0 292.081  32.974   1
  -9   1   0 213.253 25.6987   1
  -9  -1   0 168.049 36.4435   1
  -9   1   0 233.092 44.0199   1
  -9   1   0 162.989 28.6445   1
 -10   1   012003.90 848.874   1
 -10  -1   012246.30 924.456   1
 -10   1   012522.60 898.556   1
 -10   1   011412.90 917.964   1
 -10  -1   011466.70 889.396   1
 -10  -1   013207.70 1020.13   1
 -10   1   012563.00 914.057   1
 -10  -1   011853.90 929.336   1
 -11   1   0 6117.98 492.966   1
 -11  -1   0 6779.89 482.968   1
 -11   1   0 6964.32 472.141   1
 -11   1   0 6712.47 435.956   1
 -11  -1   0 6263.72  472.05   1
 -11   1   0 6922.11 462.968   1
 -11  -1   0 7394.69 550.219   1
 -11  -1   0 6383.31 432.944   1
 -12  -1   017477.00 1494.75   1
 -12  -1   015314.40 1330.76   1
 -12   1   016739.00 1327.64   1
 -12   1   016933.90 1367.58   1
 -12   1   016952.50 1380.73   1
 -12  -1   015560.50 1359.21   1
 -12  -1   016784.00 1416.19   1
 -12   1   014432.40 1311.48   1
 -13   1   0 8317.45 681.451   1
 -13  -1   0 9585.16 794.597   1
 -13   1   0 8824.20 673.868   1
 -13  -1   0 8718.64 683.165   1
 -13   1   0 8437.42 642.861   1
 -14  -1   0 4320.92 345.365   1
 -14  -1   0 4600.54 421.799   1
 -14   1   0 4448.21 338.871   1
 -15  -1   0 549.972 76.4067   1
 -15  -1   0 625.576 117.617   1
 -15   1   0  471.53 110.414   1
 -16  -1   0 36.5779 26.6361   1
 -18  -1   0 758.686 127.822   1
   2  -1  -121734.40 1470.27   1
   2  -1  -119813.30 1424.88   1
   2   1   126075.30 1842.83   1
  -2   1  -124079.20 1710.99   1
  -2   1  -123983.40 1588.29   1
  -2  -1   123258.50 1720.29   1
  -2   1  -120038.30 1466.18   1
   2   1   126340.00 1849.65   1
   2  -1  -122230.00 1472.69   1
  -2  -1   120833.70 1568.94   1
  -2  -1   125086.50 1720.69   1
   2   1   122942.60 1692.45   1
  -2  -1   121444.30 1593.62   1
  -2   1   125294.30 1698.60   1
  -2  -1  -121758.00 1546.57   1
  -2  -1  -124280.50 1754.21   1
   2  -1   126370.40 1818.18   1
   2  -1   122800.50 1605.02   1
   2  -1   126578.40 1734.14   1
  -2   1   124322.30 1721.12   1
  -2   1   124705.10 1641.15   1
   2   1  -122778.00 1560.56   1
   2   1  -120542.40 1549.59   1
  -2  -1  -120526.90 1513.15   1
   3  -1  -1 2187.01 91.8231   1
  -3  -1   1 2004.80 134.584   1
   3   1   1 2080.49 90.5185   1
   3   1   1 2065.36 108.855   1
  -3  -1   1 2013.41 93.0157   1
  -3  -1   1 1938.15 92.0264   1
  -3   1  -1 2188.10 94.6145   1
   3  -1  -1 2162.46 78.0434   1
  -3  -1   1 1896.55 135.635   1
  -3   1  -1 2304.72 82.9919   1
  -3   1  -1 2018.77 89.1175   1
   3   1   1 2291.89 114.358   1
   3  -1  -1 2019.05 76.3077   1
  -3  -1  -1 1957.53  85.993   1
  -3  -1  -1 2246.96 124.382   1
  -3   1   1 1924.56 87.8999   1
  -3  -1  -1 2031.06  89.403   1
  -3   1   1 2120.70 83.0202   1
   3  -1   1 2120.70 75.4627   1
   3   1  -1 2040.36  91.823   1
   3  -1   1 2248.56 90.7071   1
   3  -1   1 2035.93 78.7236   1
   3   1  -1 2195.58 80.1539   1
   4   1   1 2205.17 95.9629   1
  -4  -1   1 2199.70 99.5651   1
   4   1   1 2467.52 118.587   1
  -4   1  -1 2253.91 87.2881   1
  -4  -1   1 2147.54 97.8463   1
   4  -1  -1 2389.55 99.5873   1
  -4   1  -1 2355.89 116.325   1
  -4   1  -1 2428.67 117.917   1
  -4  -1   1 2208.04 135.241   1
  -4  -1   1 2189.35 132.701   1
   4  -1  -1 2266.94 86.3977   1
  -4  -1  -1 2273.10 111.786   1
  -4  -1  -1 2185.18 94.8934   1
   4   1  -1 2670.38 127.792   1
  -4   1   1 2281.45 105.529   1
   4  -1   1 2400.74 105.582   1
   4  -1   1 2391.02 100.577   1
  -4   1   1 2069.13 100.198   1
   4   1  -1 2501.06 98.1011   1
  -4  -1  -1 2308.73 111.053   1
  -4  -1  -1 2250.08 121.652   1
  -5  -1   1 379.929 28.6704   1
   5   1   1 431.809  54.354   1
  -5  -1   1 299.226 63.4825   1
  -5  -1   1 393.157 43.1445   1
  -5   1  -1 543.069 36.5359   1
  -5   1  -1  538.06 32.1659   1
  -5  -1  -1 534.276 23.3046   1
  -5  -1  -1  513.31 33.6385   1
  -5  -1  -1  620.99 66.1715   1
   5  -1   1 362.363 41.5444   1
  -5  -1  -1 577.246 36.8459   1
   5  -1   1 422.296 41.6035   1
   6   1   123781.70 1619.85   1
   6  -1  -122329.30 1582.59   1
  -6  -1   121708.80 1713.45   1
  -6  -1   118393.10 1367.81   1
   6   1   123415.80 1792.45   1
  -6   1  -118455.90 1505.23   1
  -6   1  -118753.70 1463.45   1
  -6  -1   122243.50 1565.76   1
  -6  -1   119776.30 1541.42   1
  -6  -1   119928.80 1598.13   1
   6   1  -121972.10 1543.30   1
   6  -1   124110.60 1745.59   1
  -6  -1  -119442.30 1671.17   1
  -6  -1  -118172.30 1314.69   1
  -6  -1  -121178.80 1690.23   1
  -6   1   118707.20 1449.75   1
   6  -1   123655.90 1729.29   1
  -6   1   119562.10 1592.42   1
  -6  -1  -118489.20 1481.12   1
  -6   1   121034.50 1586.78   1
  -7  -1   1 9923.42 546.235   1
   7   1   110632.10 681.394   1
  -7   1  -1 9426.30  627.46   1
  -7  -1   1 9552.68 657.392   1
  -7  -1   110465.00 704.092   1
  -7  -1   1 8698.00 547.863   1
  -7  -1   1 9594.03 659.873   1
  -7   1  -1 9660.21 628.536   1
  -7   1   1 9896.32 592.778   1
  -7  -1  -1 9559.90 671.247   1
  -7  -1  -1 8735.60 498.134   1
  -7   1   1 8429.93 557.755   1
   7   1  -110570.20 576.168   1
  -7   1   1 9584.84  682.13   1
   7  -1   111117.90 701.435   1
   7  -1   110107.70 629.399   1
  -7   1   110029.00 646.965   1
  -7  -1  -1 9432.12 615.253   1
  -7  -1  -110843.40 697.466   1
   8   1   131392.10 2695.03   1
  -8  -1   129664.60 2595.32   1
  -8   1  -126278.40 2345.27   1
  -8   1  -127708.50 2485.15   1
  -8  -1   124798.50 2140.86   1
  -8  -1   125562.20 2337.29   1
  -8  -1   129589.80 2642.60   1
   8  -1   133981.40 2813.03   1
   8  -1   132227.40 2668.31   1
  -8  -1  -126085.10 2363.59   1
   8   1  -129775.80 2244.58   1
  -8   1   127378.50 2337.19   1
  -8  -1  -126418.60 2430.97   1
  -8   1   127653.10 2338.36   1
  -8  -1  -129221.50 2622.34   1
  -8   1   124351.40 2218.73   1
  -8  -1  -123887.90 1824.00   1
  -8   1   128395.10 2572.69   1
  -9  -1   119313.30 1633.14   1
  -9  -1   117228.20 1443.01   1
  -9   1  -118588.80 1476.48   1
   9   1   122075.30 1684.46   1
  -9   1  -117354.40 1355.86   1
  -9  -1   120045.00 1575.77   1
  -9   1  -119587.90 1535.30   1
  -9   1  -116566.70 1360.74   1
  -9  -1   116665.00 1290.15   1
  -9   1   119464.90 1555.22   1
  -9  -1  -118216.90 1534.60   1
  -9  -1  -119614.80 1546.21   1
  -9   1   118725.90 1428.54   1
  -9   1   119147.60 1436.92   1
  -9   1   116245.40 1317.05   1
  -9  -1  -117012.40 1357.19   1
  10   1   1 7271.18 500.802   1
 -10   1  -1 6069.82 465.872   1
 -10  -1   1 6246.72 435.279   1
 -10   1  -1 6330.07 442.466   1
 -10  -1   1 5498.48 394.973   1
 -10  -1   1 6379.54 421.291   1
 -10   1  -1 6667.18 432.888   1
 -10   1  -1 6490.52 459.291   1
 -10  -1   1 5398.10 462.906   1
 -10  -1  -1 6770.91 439.804   1
 -10  -1  -1 6009.50 399.208   1
 -10  -1  -1 6430.94 535.084   1
 -10   1   1 5104.64  406.45   1
 -10   1   1 6792.87 408.911   1
 -10   1   1 6259.70 393.221   1
 -10   1   1 6355.35 424.414   1
 -11  -1   1 3636.45 236.914   1
 -11  -1   1 4266.40 295.816   1
 -11   1  -1 4432.39 320.231   1
 -11   1  -1 4220.60 265.245   1
 -11   1  -1 4513.00 338.549   1
 -11  -1   1 3423.43 321.478   1
 -11   1  -1 4127.36 338.121   1
 -11  -1   1 4177.45 322.793   1
 -11  -1  -1 4141.99 302.841   1
 -11  -1  -1 4090.94 268.018   1
 -11   1   1 4036.86 327.041   1
 -11   1   1 3990.23 245.099   1
 -11   1   1 3221.69 235.442   1
 -11   1   1 4074.59 259.687   1
 -11  -1  -1 4220.49 291.584   1
 -11  -1  -1 4831.37 304.225   1
 -12   1  -1 1940.98 164.049   1
 -12  -1   1 1749.66 174.385   1
 -12  -1   1 1462.96 149.208   1
 -12   1  -1 1957.88 133.025   1
 -12  -1   1 1442.82 137.943   1
 -12   1  -1 2048.94 181.273   1
 -12   1  -1 1801.61 141.686   1
 -12  -1   1 1726.70 146.593   1
 -12  -1  -1 1911.57  156.06   1
 -12   1   1 1315.62 111.457   1
 -12   1   1 1785.86 136.142   1
 -12  -1  -1 1986.76  147.63   1
 -12  -1  -1 1827.77 131.305   1
 -12  -1  -1 2082.85 143.879   1
 -12   1   1 1343.90 122.277   1
 -12   1   1 1319.12 105.118   1
 -13  -1   1 543.434 102.321   1
 -13   1  -1 502.759 61.7471   1
 -13  -1   1 638.662 76.8566   1
 -13   1  -1 501.095 65.7316   1
 -13  -1  -1  620.23 70.9121   1
 -13  -1  -1  503.96 72.4881   1
 -13   1   1 545.185 69.4376   1
 -14   1  -1 3819.24  355.05   1
 -14   1  -1 3857.03 368.321   1
 -14  -1   1 4649.74 354.508   1
 -14  -1  -1 3645.26 379.554   1
 -14  -1  -1 4231.88 327.186   1
 -14   1   1 4849.32 350.145   1
 -15   1  -1 1667.82 153.494   1
 -15  -1   1 2367.68 191.854   1
 -15  -1  -1 2034.18 173.622   1
 -15  -1  -1 1682.77 167.124   1
 -15   1   1 2185.24 181.644   1
 -16  -1   1 4778.88 380.688   1
 -16  -1  -1 4601.95 447.984   1
 -16  -1  -1 4226.90 426.511   1
 -17  -1   1 3871.22 377.437   1
 -17  -1  -1 3420.22 290.765   1
 -18  -1   1 1670.18 151.857   1
   0  -1   2 34.6906 9.23074   1
   0  -1  -2 26.6057 4.77265   1
   0  -1   2 37.2909 3.35594   1
   0  -1  -2 42.7104 8.98891   1
   0  -1  -2 43.1754 4.48154   1
   0   1   2 38.3167 4.36632   1
   0   1  -2 43.2381 6.71771   1
   0   1  -2 35.8161 4.52025   1
   0   1  -2 33.9141 10.4084   1
   1   1   2 999.965 56.4137   1
  -1   1  -2 1332.26 40.3459   1
  -1   1  -2 1376.18 49.2257   1
   1  -1  -2 1293.25 41.5185   1
   1  -1  -2 1259.74 55.5659   1
  -1  -1   2 1013.90 36.8122   1
  -1   1  -2 1164.98 58.3541   1
  -1  -1   2 1004.84 38.8063   1
   1   1   2 1037.15 48.1785   1
  -1  -1  -2 1189.34 70.0792   1
   1   1  -2 1342.46 66.2742   1
  -1  -1  -2 1340.90 46.8155   1
   1  -1   2 942.683 64.0712   1
  -1  -1  -2 1217.01 42.2118   1
   1   1  -2 1234.84 38.9957   1
   1  -1   2 1023.41 40.2509   1
   1   1  -2 1336.68 47.6061   1
  -1   1   2 1007.17 42.7973   1
   2  -1  -210550.00 580.818   1
   2   1   213458.90 747.005   1
   2  -1  -211298.40 545.012   1
  -2  -1   212090.50 717.898   1
   2  -1  -210104.90 603.386   1
  -2  -1   210713.30 700.513   1
  -2   1  -211255.20 603.977   1
  -2   1  -210060.80 619.462   1
  -2  -1   212614.90 690.197   1
  -2   1  -211212.60  659.71   1
  -2  -1  -211834.30  681.74   1
  -2  -1  -210211.70 599.161   1
   2  -1   212977.20 682.321   1
  -2   1   212360.40 601.808   1
  -2  -1  -210096.80 609.924   1
   2  -1   212127.50  721.29   1
   2   1  -210455.00 667.241   1
   2  -1   212842.30 720.873   1
   2   1  -211234.30 662.289   1
  -2  -1  -210395.80 642.735   1
   2   1  -210726.10 575.185   1
  -2   1   212397.00 677.613   1
   3  -1  -227548.90 2068.44   1
   3  -1  -226740.10 1863.44   1
  -3   1  -227535.90 2170.80   1
   3   1   229796.20 2281.17   1
   3  -1  -226903.10 2057.16   1
  -3  -1   225443.40 2038.93   1
  -3  -1   222410.50 1815.74   1
  -3   1  -227981.30 2078.07   1
  -3   1  -227008.60 2104.56   1
  -3  -1   227451.80 2044.83   1
  -3  -1   226316.00 2101.91   1
  -3  -1  -228805.90 2248.22   1
  -3   1   227088.30 2098.69   1
  -3  -1  -225310.30 2045.93   1
  -3  -1  -225800.40 2050.59   1
   3   1  -225284.80 2051.23   1
   3  -1   228858.00 2221.24   1
   3   1  -227454.70 2020.23   1
  -3  -1  -223626.10 1948.20   1
  -3   1   226336.80 1836.23   1
   3  -1   228963.10 2108.66   1
  -4  -1   210711.20 719.882   1
   4  -1  -211415.60 692.685   1
   4  -1  -211770.90 715.603   1
   4  -1  -211893.00 657.651   1
  -4   1  -211777.10 773.555   1
  -4   1  -211743.70 738.284   1
  -4   1  -212231.90 761.337   1
  -4  -1   212652.80 835.298   1
  -4  -1   213786.70 843.967   1
  -4  -1   213432.90 786.292   1
   4   1   214948.30 930.735   1
  -4   1   213518.70 742.224   1
  -4   1   213159.50 808.925   1
   4  -1   214490.50 838.407   1
   4   1  -211914.30 681.006   1
   4   1  -211967.70 767.297   1
  -4  -1  -210667.40 714.242   1
  -4  -1  -211676.70 733.927   1
  -4  -1  -210871.90 757.763   1
  -4  -1  -211994.60 783.408   1
   4  -1   214501.50 883.199   1
  -5  -1   2 848.597 40.7912   1
   5   1   2 950.422  50.741   1
  -5  -1   2 829.822 40.6648   1
  -5  -1   2 773.867 86.4806   1
  -5  -1   2 705.997 54.6142   1
   5  -1   2 863.766  37.861   1
  -5   1   2 793.905 48.2962   1
  -5   1   2 807.974 39.6021   1
  -5   1   2 836.448 31.5301   1
  -6   1  -210400.20 678.898   1
   6  -1  -211888.60 654.097   1
   6  -1  -212749.60 690.211   1
   6   1   212668.60 800.878   1
  -6  -1   210423.30 658.944   1
  -6  -1   2 9420.82 681.638   1
  -6  -1   211091.70 841.068   1
  -6   1  -210915.10 731.627   1
  -6   1  -210471.00 575.394   1
  -6   1  -210071.50 549.603   1
  -6  -1   2 9795.00 600.115   1
  -6   1   211622.60 689.002   1
  -6   1   2 9727.59 665.714   1
  -6  -1  -211127.20 771.887   1
  -6  -1  -212351.70 809.061   1
  -6   1   211965.20 691.249   1
  -6  -1  -210941.40 729.093   1
  -6  -1  -210476.60 631.976   1
   6  -1   212718.00 793.096   1
   6  -1   212162.00 767.963   1
   6   1  -212274.90 749.587   1
  -7  -1   2 833.045 75.9747   1
   7   1   2 1089.33 69.2707   1
  -7  -1   2 1093.97 114.927   1
  -7  -1   2 863.179 63.0723   1
  -7   1  -2 1338.79 81.6276   1
  -7   1  -2 1404.54 103.129   1
  -7  -1   2 846.831 57.2827   1
   7  -1   2 1013.45  60.649   1
  -7  -1  -2 1364.40 79.0969   1
  -7  -1  -2 1380.17 95.7619   1
  -7   1   2 951.933 59.2776   1
  -7   1   2 860.497 72.9537   1
  -7  -1  -2 1459.79 103.523   1
   7  -1   2 1100.95  65.248   1
  -7  -1  -2 1179.09 47.5017   1
  -7   1   2 784.701 84.9806   1
  -7   1   2 932.751 62.8379   1
   8   1   2 5697.69 385.064   1
  -8   1  -2 5507.39 339.219   1
  -8  -1   2 4769.04 297.733   1
  -8   1  -2 5045.86 330.917   1
  -8  -1   2 5456.44 352.107   1
  -8  -1   2 4788.98 296.829   1
  -8  -1   2 4435.42 308.158   1
  -8  -1  -2 4400.20 227.875   1
  -8   1   2 5378.65 314.575   1
  -8  -1  -2 5887.80 355.456   1
  -8   1   2 4227.95 317.483   1
  -8   1   2 5139.09 337.183   1
  -8  -1  -2 5194.73 361.085   1
  -8  -1  -2 5017.28 351.995   1
   8  -1   2 6220.16 381.349   1
   8  -1   2 5552.90 333.479   1
   8   1  -2 5696.42 266.075   1
  -8   1   2 5685.84 297.725   1
  -9   1  -2 307.319 67.4417   1
  -9  -1   2 403.514 43.0807   1
  -9  -1   2 390.196 30.7506   1
  -9  -1   2 434.129 50.6106   1
  -9   1  -2 354.614  39.118   1
  -9   1  -2 364.484 44.1639   1
  -9  -1   2 358.396  46.676   1
   9   1   2 404.521  40.852   1
  -9   1   2 399.763 31.6256   1
  -9   1   2 419.871 47.6252   1
  -9  -1  -2 278.255 61.2347   1
  -9   1   2  308.70 37.9912   1
  -9  -1  -2 331.154 82.0825   1
   9  -1   2 473.798 49.8976   1
  -9  -1  -2 317.027 41.7385   1
  -9   1   2 393.632 42.6368   1
 -10   1  -2 1761.72 165.357   1
 -10  -1   2 2282.47 169.521   1
 -10  -1   2 2605.39 200.616   1
 -10   1  -2 2009.65 149.202   1
 -10  -1   2 2427.43 166.189   1
 -10  -1   2 2613.46 181.004   1
 -10   1  -2 1787.73 146.596   1
  10   1   2 2847.86  201.70   1
 -10  -1  -2 1845.07 171.416   1
 -10   1   2 2683.66  141.86   1
 -10  -1  -2 1985.11  147.40   1
 -10   1   2 2691.42 176.001   1
 -10   1   2 2067.30 144.559   1
  10  -1   2 3016.71 158.056   1
 -10   1   2 2601.91 171.057   1
 -11   1  -2 1374.63 110.377   1
 -11  -1   2 1904.07 126.796   1
 -11   1  -2 1329.04 123.644   1
 -11   1  -2 1545.60 168.084   1
 -11  -1   2 1809.12 137.381   1
 -11  -1   2 2127.35 195.701   1
 -11   1  -2 1595.93 155.248   1
 -11  -1   2 1672.08 133.672   1
  11   1   2 2114.77 123.589   1
 -11  -1  -2 1504.15 198.439   1
 -11   1   2 1499.55 155.875   1
 -11  -1  -2 1732.56 127.879   1
 -11  -1  -2 1468.45 117.829   1
 -11   1   2 1952.06 138.744   1
  12   1   210776.50  699.42   1
 -12  -1   2 8816.55 648.735   1
 -12   1  -2 7079.84 583.651   1
 -12   1  -2 7295.97 546.094   1
 -12   1  -2 6847.43  508.94   1
 -12   1  -2 6213.09 508.084   1
 -12   1   2 6472.62 498.374   1
 -12   1   2 8425.52 603.785   1
 -12  -1  -2 7711.24 565.684   1
 -13   1  -2 2103.58 220.457   1
 -13  -1   2 2809.77 215.587   1
 -13   1  -2 2190.95 172.036   1
 -13   1   2 2562.73 202.251   1
 -13  -1  -2 1989.86 175.584   1
 -13  -1  -2 2554.65 194.732   1
 -14   1  -210109.90 877.749   1
 -14  -1   210877.70 888.909   1
 -14   1  -2 9350.28 762.941   1
 -14  -1  -211156.40  877.17   1
 -14   1   210955.20 885.894   1
 -14  -1  -2 9477.44 796.509   1
 -15  -1   2 2262.57 214.275   1
 -15   1  -2 2557.54 202.216   1
 -15   1   2 2196.92 205.969   1
 -15  -1  -2 2854.38 221.485   1
 -16   1  -2 2198.40  177.46   1
 -16  -1   2 2074.82 191.556   1
 -16  -1  -2 2552.10 252.927   1
 -16   1   2 1663.07 173.108   1
 -17  -1   2 148.965 41.9711   1
 -17  -1  -2 111.058 39.9315   1
 -18  -1   2 459.009 100.746   1
 -18  -1  -2 356.573 97.0238   1
 -19  -1   2 665.409 78.2159   1
   0   1   311217.20 676.428   1
   0  -1  -313232.80 812.074   1
   0  -1  -314795.10 871.396   1
   0  -1  -313318.30 863.514   1
   0  -1  -314557.80 809.663   1
   0  -1   311162.10 659.291   1
   0   1  -314906.90 871.859   1
   0  -1   312052.80 727.307   1
   0   1  -314632.10 846.654   1
   0   1  -313306.30 897.522   1
   1  -1  -317753.00 1376.39   1
   1  -1  -319357.80 1258.96   1
   1  -1  -320016.40 1369.00   1
  -1   1  -320779.90 1431.77   1
  -1   1  -320426.00 1415.17   1
  -1  -1   321587.10 1448.69   1
  -1  -1   321117.60 1465.49   1
  -1   1  -318684.60 1423.71   1
   1   1   321832.20 1510.49   1
   1  -1  -320154.10 1257.80   1
  -1  -1  -319899.50 1358.44   1
  -1   1   320527.30 1395.33   1
  -1  -1  -317797.40 1320.31   1
  -1  -1  -321168.00 1492.02   1
   1   1  -320241.20 1400.65   1
   1   1  -319870.30 1321.54   1
   1   1  -319657.30 1493.25   1
   1  -1   323150.90 1594.03   1
   1  -1   319828.50 1310.01   1
  -1  -1  -318462.20 1370.06   1
   2  -1  -3 4218.69 204.152   1
  -2  -1   3 4392.31 211.104   1
  -2   1  -3 4445.13 196.431   1
  -2   1  -3 4257.57 233.454   1
  -2   1  -3 4511.17 223.122   1
  -2  -1   3 4270.49 183.847   1
   2   1   3 4461.95 205.363   1
   2  -1  -3 4208.94 216.793   1
  -2  -1  -3 4339.45 232.912   1
  -2  -1  -3 4134.65 201.212   1
  -2  -1  -3 3976.17 210.241   1
  -2   1   3 4451.24 224.196   1
   2   1  -3 4202.68 172.088   1
   2  -1   3 4128.02 174.247   1
  -2  -1  -3 4581.58 217.227   1
   2   1  -3 4340.67 238.287   1
   2   1  -3 4771.71 224.604   1
   2  -1   3 4504.10 239.515   1
   3   1   3 3911.20 213.339   1
   3  -1  -3 4599.46 207.109   1
   3  -1  -3 4677.82 225.174   1
  -3   1  -3 4884.14 273.821   1
  -3   1  -3 4958.00 234.318   1
  -3  -1   3 3686.00 177.843   1
  -3   1  -3 4809.56 244.186   1
  -3  -1   3 3515.47 193.233   1
  -3  -1  -3 4600.38 264.779   1
  -3  -1  -3 4497.08  253.18   1
  -3  -1  -3 4461.32 268.594   1
   3   1  -3 4855.25 256.511   1
   3   1  -3 4999.55 267.364   1
   3  -1   3 3761.17  198.60   1
   3   1  -3 4779.32 196.935   1
   3  -1   3 3672.95 165.171   1
  -3  -1  -3 5045.29 242.135   1
  -3   1   3 3705.41 209.283   1
   4   1   3 238.181 25.7316   1
   4  -1  -3 116.151 20.7768   1
   4  -1  -3 129.862 21.6538   1
  -4   1  -3 207.635 21.8573   1
  -4  -1   3 270.852 22.8106   1
  -4   1  -3 130.418  17.245   1
  -4   1  -3 229.113 34.1901   1
  -4  -1  -3 152.071 32.6579   1
  -4  -1  -3  175.49 23.4228   1
   4  -1   3 260.509 19.6694   1
  -4  -1  -3 149.145 21.1902   1
   4   1  -3 161.518 30.9647   1
   4   1  -3 142.651 11.3456   1
   4  -1   3 210.676 17.2913   1
  -4   1   3 200.116 18.1844   1
   4   1  -3 183.436 21.8275   1
  -4  -1  -3  141.65 29.8115   1
   5  -1  -3 4807.31 244.991   1
   5  -1  -3 4974.03 273.885   1
   5   1   3 5164.24 265.163   1
  -5   1  -3 4705.29 256.651   1
  -5   1  -3 4764.48 279.973   1
  -5   1  -3 4854.46  269.81   1
  -5  -1   3 4439.43 306.724   1
  -5  -1   3 4683.27 223.604   1
  -5  -1  -3 4920.16 278.905   1
  -5  -1  -3 4475.08 238.599   1
  -5   1   3 4391.15 158.007   1
  -5   1   3 4251.03 240.578   1
  -5  -1  -3 4843.65 275.229   1
  -5  -1  -3 4304.90 251.468   1
  -5   1   3 4256.56 153.876   1
   5   1  -3 4860.46 221.803   1
   5  -1   3 5150.02 304.986   1
   5   1  -3 4964.78 288.299   1
   5  -1   3 4844.79 229.266   1
   6  -1  -3 120.987 9.77855   1
   6  -1  -3 120.001 14.5354   1
  -6   1  -3 117.555 17.2371   1
  -6  -1   3 219.381 22.5353   1
  -6   1  -3 127.662 22.6927   1
  -6   1  -3 111.904 11.8396   1
  -6  -1  -3 125.176 22.8801   1
  -6  -1  -3 95.2958 21.1661   1
   6   1  -3 93.6725 9.49923   1
   6   1  -3 88.9347 14.9613   1
  -6  -1  -3 115.915 21.3423   1
   7   1   3 4435.36 257.616   1
   7  -1  -3 3547.74 166.585   1
  -7   1  -3 3090.18 143.099   1
  -7  -1   3 4045.00 260.654   1
  -7  -1   3 3703.35 239.857   1
  -7   1  -3 3206.59 208.854   1
  -7  -1   3 3482.27 166.942   1
  -7   1  -3 3021.56 191.489   1
   7  -1  -3 3539.49  169.20   1
  -7  -1   3 3754.31 190.692   1
  -7   1   3 3795.64 232.067   1
  -7   1   3 3901.72 177.635   1
  -7  -1  -3 3028.50 175.419   1
  -7  -1  -3 3297.33 206.603   1
  -7   1   3 3771.03 175.573   1
  -7  -1  -3 3271.95 270.857   1
  -7  -1  -3 3593.20  217.57   1
   7  -1   3 4391.61 237.202   1
   7   1  -3 3454.31 174.489   1
  -8  -1   3 2894.31 147.298   1
   8   1   3 3093.92 183.558   1
   8  -1  -3 3301.34 132.514   1
  -8  -1   3 2673.46 186.358   1
  -8  -1   3 2658.63 198.354   1
  -8   1  -3 3429.29 219.673   1
  -8  -1   3 2234.01 223.238   1
  -8   1  -3 3295.01 207.877   1
   8  -1  -3 3417.72  140.50   1
  -8  -1  -3 3080.46 232.312   1
  -8   1   3 2809.84 129.508   1
  -8  -1  -3 2482.03 123.273   1
  -8  -1  -3 3246.46  232.24   1
  -8   1   3 2736.45 250.118   1
   8   1  -3 3484.46 159.741   1
  -8   1   3 2577.81 143.808   1
   8  -1   3 3227.60 184.409   1
   8  -1   3 3168.89 177.313   1
  -8  -1  -3 3224.09 289.064   1
  -9   1  -3 4619.77  298.68   1
  -9  -1   3 4452.04 321.859   1
  -9  -1   3 4740.27 336.174   1
  -9   1  -3 4044.83 302.862   1
  -9   1  -3 4824.04 376.983   1
  -9  -1   3 4749.19 257.926   1
  -9  -1   3 5472.29 367.559   1
   9   1   3 5581.27 335.031   1
  -9  -1  -3 4638.49 420.553   1
  -9   1   3 3591.60 259.314   1
  -9  -1  -3 5129.86 326.114   1
  -9   1   3 5084.17 404.728   1
  -9  -1  -3 4588.24 353.248   1
   9  -1   3 5363.03 303.539   1
  10   1   3 9059.36  605.86   1
 -10   1  -3 7432.34 578.016   1
 -10  -1   3 9156.66 666.263   1
 -10  -1   3 6969.09  549.59   1
 -10  -1   3 6971.42 613.487   1
 -10   1  -3 7897.41 551.187   1
 -10   1  -3 8452.91  605.72   1
 -10  -1  -3 7877.49 627.899   1
 -10  -1  -3 9042.84 622.572   1
 -10  -1  -3 8195.28 646.948   1
  10  -1   3 9332.66 627.584   1
 -10   1   3 8764.69 712.018   1
  11   1   3 2295.91 146.117   1
 -11  -1   3 1695.47 144.952   1
 -11  -1   3 2142.28 216.417   1
 -11   1  -3 1835.97 192.585   1
 -11   1  -3 1616.41 149.103   1
 -11   1  -3 1596.33 165.745   1
 -11  -1  -3 1981.23 146.352   1
 -11   1   3 1428.94 166.714   1
 -11  -1  -3 1788.84 167.371   1
 -11  -1  -3 1699.87 183.114   1
  11  -1   3 2143.08 149.795   1
 -11   1   3 2152.61  162.84   1
 -12   1  -3 4747.76 388.749   1
  12   1   3 6314.31 414.718   1
 -12   1  -3 5355.06  392.27   1
 -12  -1   3 6146.78 468.915   1
 -12   1  -3 5050.93 376.808   1
 -12   1   3 6086.42 530.969   1
 -12  -1  -3 6036.55  438.43   1
  13   1   3 443.475  56.678   1
 -13  -1   3 322.209 68.5223   1
 -13   1  -3 341.712  56.657   1
 -13  -1  -3 355.018 61.4571   1
 -13   1   3 540.409 68.7235   1
 -14  -1   3 243.865 64.4891   1
 -14   1  -3 405.514   53.64   1
 -14  -1  -3 292.847 55.2566   1
 -14   1   3 205.454 59.3943   1
 -14  -1  -3 369.343 57.4607   1
 -15  -1   3 1577.66 215.192   1
 -15   1  -3 1260.47 125.339   1
 -15   1   3 1493.09 151.576   1
 -15  -1  -3 1503.06 139.959   1
 -16  -1   3 5550.14 531.766   1
 -16   1  -3 4835.17 381.398   1
 -16   1   3 5141.01 425.413   1
 -16  -1  -3 5293.84 493.594   1
 -17  -1   3 2822.22 289.179   1
 -17   1  -3 1975.31 237.065   1
 -17  -1  -3 2453.61 205.241   1
 -18  -1   3 4015.69 321.672   1
 -18  -1  -3 3823.24 371.525   1
 -19  -1   3 1841.23 203.304   1
   0  -1   4 44.4902 6.60886   1
   0   1   4 34.2161  7.4577   1
   0  -1  -4 16.3631 6.35366   1
   0  -1  -4 53.9869  7.9303   1
   0  -1  -4 105.883 13.7729   1
   0   1  -4 32.7201 8.27323   1
   0  -1  -4 29.1558 13.6811   1
   0   1  -4 84.3526  10.461   1
   0   1  -4 12.9883  15.244   1
   0  -1   4 33.7577 8.18414   1
   1  -1  -4 7632.56 357.646   1
   1  -1  -4 8019.32 484.418   1
   1  -1  -4 8414.44 452.959   1
   1  -1  -4 8538.23 402.134   1
  -1   1  -4 8594.95 481.228   1
   1   1   4 7753.66 440.236   1
  -1  -1   4 7933.66 442.575   1
  -1  -1   4 7282.77 395.856   1
  -1   1  -4 7360.75 472.443   1
  -1   1  -4 8279.48 445.746   1
   1   1  -4 8152.38 512.011   1
  -1  -1  -4 7506.74 457.912   1
   1  -1   4 8309.58 461.661   1
  -1   1   4 7651.09 415.428   1
   1  -1   4 7284.31 379.869   1
  -1  -1  -4 7935.24 421.903   1
  -1  -1  -4 8266.05 453.438   1
   1   1  -4 8394.60 457.459   1
  -1  -1  -4 8094.35 483.018   1
   1   1  -4 7890.12 398.872   1
  -2   1  -421686.90 1540.89   1
   2  -1  -420982.50 1470.48   1
   2  -1  -415639.80 1213.99   1
  -2  -1   418892.60 1393.69   1
   2   1   419340.90 1370.09   1
  -2   1  -419565.60 1504.69   1
  -2   1  -421940.90 1570.38   1
  -2  -1   418436.60 1293.36   1
   2   1  -421102.00 1503.33   1
  -2  -1  -419807.90 1486.29   1
  -2   1   418372.20 1344.53   1
  -2  -1  -420438.00 1459.42   1
   2  -1   417487.40 1201.59   1
  -2  -1  -422032.10 1605.59   1
  -2  -1  -418767.40 1401.31   1
   2   1  -420456.40 1349.86   1
   2   1  -421787.40 1661.98   1
   2  -1   419317.30 1407.88   1
  -3   1  -4 8368.79 532.412   1
   3  -1  -4 8228.63  456.86   1
  -3  -1   4 7828.63 427.362   1
  -3   1  -4 8149.46 503.624   1
  -3  -1   4 7744.21 490.648   1
  -3   1  -4 8559.23 496.745   1
   3   1   4 8508.04 478.518   1
   3  -1  -4 8512.26 502.489   1
   3   1  -4 8392.13 487.713   1
   3  -1   4 8330.61 494.125   1
  -3  -1  -4 7824.33 487.138   1
  -3  -1  -4 8070.39 495.625   1
  -3   1   4 7887.86  457.37   1
  -3  -1  -4 8913.65 513.324   1
  -3  -1  -4 7821.29 467.194   1
   3   1  -4 8783.67 541.912   1
   3   1  -4 8603.89 430.139   1
   3  -1   4 7706.33 412.617   1
  -4   1  -413628.90 971.996   1
  -4   1  -413623.70 864.683   1
  -4   1  -413691.80 915.668   1
  -4  -1   410815.50 674.026   1
   4  -1  -413125.90 832.628   1
   4  -1  -414015.40 902.506   1
   4   1   412792.50  858.21   1
  -4  -1   411271.90 783.302   1
   4  -1   411685.50 722.802   1
  -4  -1  -412937.40 871.563   1
  -4   1   411288.60 761.675   1
  -4  -1  -412138.10 860.673   1
   4   1  -414568.40 1032.48   1
  -4  -1  -412413.10 912.051   1
   4   1  -412910.80 727.075   1
  -4  -1  -414377.40 985.003   1
   4   1  -413876.50 914.367   1
   4  -1   412809.70  867.50   1
   5  -1  -4 2795.79 136.248   1
  -5  -1   4 2578.70 122.474   1
   5   1   4 2960.14 149.385   1
  -5  -1   4 2597.91  158.96   1
  -5   1  -4 2707.30 145.631   1
   5  -1  -4 2669.19 137.027   1
  -5   1  -4 2665.77 138.751   1
  -5   1  -4 2763.50 169.191   1
   5   1  -4 2932.00 191.772   1
  -5  -1  -4 2523.76 167.543   1
   5   1  -4 2796.77 115.553   1
  -5  -1  -4 2697.18  165.25   1
  -5   1   4 2712.79 184.399   1
  -5  -1  -4 2857.90 200.043   1
   5   1  -4 2893.58 162.635   1
   5  -1   4 2650.18 120.346   1
   5  -1   4 2889.13  162.34   1
  -5  -1  -4 3248.49 174.244   1
  -6   1  -4 6841.00 426.961   1
  -6  -1   4 6487.56 351.605   1
   6   1   4 7442.25  433.57   1
   6  -1  -4 7039.15 417.617   1
   6  -1  -4 7437.89 433.463   1
   6  -1  -4 7623.69 440.199   1
  -6   1  -4 6586.22 407.059   1
  -6  -1   4 6375.97 440.816   1
  -6   1  -4 6728.19 499.182   1
   6   1  -4 7572.81 490.752   1
  -6  -1  -4 7381.13 466.634   1
  -6  -1  -4 6877.90 497.812   1
  -6  -1  -4 6305.99 384.823   1
  -6   1   4 6690.37 480.599   1
  -6  -1  -4 7222.65 466.561   1
   6   1  -4 7545.88 376.476   1
   6  -1   4 6748.30 397.243   1
   6  -1   4 7866.04 480.301   1
  -7  -1   4 1322.57 83.5214   1
  -7  -1   4 1285.70 59.7878   1
  -7   1  -4 1570.04 98.8138   1
   7   1   4 1591.82 113.868   1
   7  -1  -4 1852.12 81.3894   1
  -7   1  -4 1659.41 147.769   1
  -7  -1   4 1389.92  153.05   1
  -7   1  -4 1405.04 66.3859   1
  -7   1  -4 1574.10 96.8332   1
   7  -1  -4 1694.54 89.1187   1
   7   1  -4 1861.73 96.5519   1
  -7  -1  -4 1672.92 111.135   1
   7  -1   4 1634.13  100.98   1
  -7  -1  -4 1686.79 138.388   1
   7  -1   4 1467.42 76.7151   1
  -7  -1  -4 1820.61 121.101   1
  -7  -1  -4 1442.90 79.8543   1
  -7   1   4 1404.02  143.76   1
  -8  -1   4 2779.10 167.273   1
  -8  -1   4 2900.96 132.697   1
   8  -1  -4 2850.93 149.217   1
  -8   1  -4 2688.99 187.582   1
   8  -1  -4 2968.96 137.465   1
  -8  -1   4 2679.53 198.543   1
  -8  -1   4 3088.63 220.878   1
  -8   1  -4 2415.73 173.443   1
   8   1   4 3346.65 215.306   1
   8   1  -4 2881.69 175.147   1
   8  -1   4 3917.17 246.701   1
  -8  -1  -4 2915.76 185.477   1
  -8  -1  -4 2708.10 184.497   1
  -8  -1  -4 2581.42 202.104   1
  -8  -1  -4 2231.70 149.024   1
  -8   1   4 2889.30  201.60   1
   8  -1   4 3192.54 188.466   1
  -9  -1   4 503.996 69.3279   1
  -9  -1   4 452.568  100.10   1
   9   1   4 595.327 53.4274   1
  -9   1  -4 719.872 70.0133   1
  -9   1  -4  529.08 55.5899   1
  -9   1  -4 552.029 61.3891   1
  -9   1   4 491.939 69.8281   1
  -9  -1  -4 589.546 88.8634   1
   9  -1   4 653.158 70.4808   1
  -9  -1  -4 606.303 57.2407   1
  -9  -1  -4 609.668 81.4043   1
  -9   1   4 338.269 55.4478   1
 -10   1  -4 4066.76 260.844   1
 -10   1  -4 4220.95  341.25   1
  10   1   4 3571.96 245.002   1
 -10  -1   4 2786.10 242.439   1
 -10  -1   4 3697.26 361.182   1
 -10   1  -4 3633.45 279.854   1
  10  -1   4 3414.35 215.346   1
 -10  -1  -4 4023.05 320.398   1
 -10   1   4 3338.55 271.551   1
 -10  -1  -4 4205.01 336.886   1
 -10  -1  -4 4298.31 274.353   1
  11   1   4 5479.13 380.591   1
 -11  -1   4 5402.91  430.99   1
 -11   1  -4 5162.04 368.365   1
 -11   1  -4 4353.18 365.056   1
 -11  -1  -4 5146.64 512.649   1
 -11   1   4 4882.68 389.173   1
 -11  -1  -4 5963.61 483.864   1
  11  -1   4 5115.76 378.388   1
  12   1   4 7682.98 608.649   1
 -12  -1   4 7175.55 574.837   1
 -12   1  -4 5169.43 458.149   1
 -12   1  -4 6440.79 483.384   1
 -12  -1  -4 7102.09 611.495   1
  12  -1   4 7203.62 526.864   1
 -12   1   4 6903.77 638.169   1
 -13  -1   4 3580.89 306.389   1
  13   1   4 3600.84 250.698   1
 -13   1  -4 3165.85 254.153   1
 -13  -1  -4 3652.70 350.908   1
 -13   1   4 3452.59 298.577   1
 -14  -1   4 8953.49 831.437   1
 -14   1  -4 7014.73 659.784   1
 -14   1   4 8608.49 805.736   1
 -14  -1  -4 7651.27  622.18   1
 -15   1  -4 1675.39 164.873   1
 -15  -1   4 2296.42 205.445   1
 -15  -1  -4 1981.07 178.046   1
 -15   1   4 2224.94 271.112   1
 -16  -1   4 2689.07 234.035   1
 -16   1   4 2543.74 301.058   1
 -16  -1  -4 2248.25 205.233   1
 -17  -1   4 136.905 44.1097   1
 -17   1  -4  133.62 35.8058   1
 -17  -1  -4 143.221 60.0322   1
 -17   1   4 82.8549 62.8759   1
 -18  -1   4 422.918 105.154   1
 -18  -1  -4 479.226 65.1489   1
 -19  -1   4 993.258 94.9916   1
 -20  -1   4 1487.17 110.797   1
   0   1  -543739.30 4119.26   1
   0  -1  -543597.30 4105.90   1
   0   1  -540638.50 4130.82   1
   0  -1  -544273.20 4039.59   1
   0   1   541383.30 3868.06   1
   0   1  -542360.00 3895.41   1
   0  -1   537981.50 3525.83   1
   0  -1  -542332.60 3834.67   1
   0  -1   542773.70 4036.14   1
   0  -1  -542592.20 4238.57   1
   1   1   517563.60 1205.34   1
  -1   1  -516495.80 1171.90   1
  -1  -1   516995.90 1168.10   1
  -1   1  -516228.40 1106.88   1
   1  -1  -516428.30 1020.20   1
   1  -1  -516190.30 1116.80   1
  -1  -1   517266.20 1185.44   1
  -1   1  -514471.60 1133.52   1
   1  -1  -515665.00 960.477   1
  -1  -1  -515721.60 1084.60   1
  -1  -1  -515083.50 1014.53   1
  -1   1   516863.70 1138.16   1
  -1  -1  -516521.80 1150.94   1
   1  -1   516012.90 1076.31   1
   1   1  -515197.20 987.474   1
  -1  -1  -515028.00 1193.24   1
   1  -1   517716.20 1263.08   1
   1   1  -516440.80 1138.03   1
   1   1  -515707.90 1216.16   1
   2  -1  -512826.90 669.699   1
  -2   1  -512930.90  969.77   1
  -2  -1   515528.40 1004.37   1
   2   1   516174.00 1043.35   1
  -2   1  -514100.20 954.097   1
  -2  -1   515785.60 1034.99   1
   2  -1  -513800.30  721.46   1
   2  -1  -514130.60 969.755   1
  -2   1  -513998.20 931.113   1
  -2  -1  -514301.10 969.573   1
  -2  -1  -513080.80 950.201   1
  -2   1   515268.30 1000.12   1
  -2  -1  -513469.00 906.953   1
  -2  -1  -513367.00 934.301   1
   2  -1   514387.90 904.192   1
   2  -1   516060.50 1080.19   1
   2   1  -514201.80 1118.47   1
   2   1  -513052.60 797.307   1
   2   1  -513767.40 932.542   1
   3  -1  -5 3252.57 166.669   1
   3  -1  -5 3278.50 191.762   1
  -3   1  -5 3369.18 175.099   1
  -3  -1   5 3840.22 198.952   1
   3   1   5 4001.66 193.233   1
  -3   1  -5 3223.90  199.76   1
  -3  -1   5 3721.94 178.013   1
  -3   1  -5 3449.74 223.065   1
   3   1  -5 3537.82 255.703   1
   3   1  -5 3244.99 131.813   1
  -3   1   5 3887.71 196.229   1
  -3  -1  -5 3118.55 175.747   1
  -3  -1  -5 3069.65 186.835   1
   3  -1   5 3641.21 165.189   1
   3  -1   5 3991.41 241.372   1
  -3  -1  -5 3493.56 190.539   1
  -3  -1  -5 3123.47  225.09   1
   3   1  -5 3178.87 175.621   1
   4  -1  -5 1988.22 103.883   1
   4  -1  -5 2214.93 123.135   1
  -4   1  -5 2094.96 159.113   1
  -4  -1   5 2027.76  95.397   1
  -4  -1   5 2256.63 125.901   1
  -4   1  -5 2070.00 159.181   1
  -4   1  -5 2046.31 109.223   1
   4   1   5 2321.37  114.46   1
  -4  -1  -5 1958.65 118.092   1
  -4  -1  -5 2045.30 122.282   1
  -4  -1  -5 1911.30 159.667   1
  -4  -1  -5 2140.13 151.359   1
   4  -1   5 2335.10 118.866   1
   4   1  -5 2039.46 73.8005   1
   4  -1   5 2404.70 134.789   1
   4   1  -5 2157.24  133.36   1
  -4   1   5 2201.70 121.541   1
   4   1  -5 2065.00  116.78   1
  -5  -1   5 960.772 104.102   1
   5  -1  -5 1247.92 70.2648   1
   5  -1  -5 1204.10 66.1534   1
   5  -1  -5 1208.19 64.7058   1
   5   1   5 1026.69 61.8917   1
  -5   1  -5 1124.19 83.5049   1
  -5   1  -5 1097.12 98.0836   1
  -5   1  -5 1057.12  66.714   1
  -5   1   5 1023.69 72.6966   1
   5  -1   5 1293.34  80.854   1
  -5  -1  -5 1050.59 80.4825   1
   5   1  -5 1208.56 81.1242   1
   5   1  -5 1055.47  71.661   1
   5   1  -5 1098.59 42.2122   1
   5  -1   5 950.726  51.129   1
  -5  -1  -5 1196.86 77.7667   1
  -5  -1  -5 1025.68 69.7043   1
  -5  -1  -5 1190.67 107.961   1
  -6   1  -513770.40 1004.06   1
   6   1   514820.80 1015.60   1
   6  -1  -515879.10 1086.42   1
   6  -1  -514493.60 1017.84   1
  -6  -1   513309.90 1016.96   1
  -6   1  -514033.00 1045.54   1
  -6   1  -514096.40 1153.97   1
   6  -1  -515261.00 1041.15   1
  -6  -1   512110.70 742.507   1
  -6  -1   510387.00 808.892   1
  -6  -1   513058.80 839.189   1
  -6  -1  -513674.40 997.194   1
   6  -1   516460.80 1173.06   1
  -6  -1  -513993.80 1063.45   1
  -6  -1  -514510.80 1085.12   1
  -6  -1  -514544.70 1066.42   1
   6   1  -515944.80 1149.20   1
  -6   1   514205.70 1056.14   1
   6  -1   514037.70 961.262   1
  -7   1  -5 7469.17  598.31   1
  -7   1  -5 6424.02 425.892   1
  -7   1  -5 7316.25 499.878   1
   7  -1  -5 8370.20 527.464   1
   7  -1  -5 8245.25 514.995   1
  -7   1  -5 6970.14 478.504   1
   7  -1  -5 7974.21  509.65   1
  -7  -1   5 7186.00 525.975   1
   7   1   5 7934.40 489.161   1
  -7  -1  -5 8118.68 596.313   1
  -7  -1  -5 8057.33 620.979   1
  -7  -1  -5 7824.78 606.707   1
  -7   1   5 6873.07 496.104   1
   7  -1   5 8671.28 604.196   1
   7  -1   5 7336.84  436.17   1
   7   1  -5 8221.88 527.236   1
  -7  -1  -5 6618.98 473.671   1
   8   1   520431.50 1574.81   1
  -8   1  -513940.40 1160.83   1
  -8  -1   512972.00 1231.77   1
   8  -1  -520061.80 1507.85   1
   8  -1  -520358.30 1533.97   1
  -8   1  -517310.50 1462.10   1
  -8  -1   518276.40 1592.71   1
  -8   1  -519151.40 1685.03   1
   8  -1   522901.20 1777.77   1
  -8  -1  -516522.10 1299.73   1
  -8  -1  -519714.90 1633.21   1
  -8  -1  -520676.40 1655.93   1
   8  -1   519323.80 1493.09   1
  -8  -1  -519066.30 1629.87   1
  -8   1   518075.50 1652.65   1
   8   1  -520869.90 1659.68   1
  -9   1  -510067.10 754.061   1
  -9  -1   511143.90 891.818   1
   9   1   512012.90 820.678   1
  -9   1  -510199.20 792.224   1
  -9  -1   5 8575.12 719.078   1
  -9   1  -5 8422.59  702.80   1
  -9  -1  -5 9463.72 792.523   1
  -9  -1  -510589.90 808.338   1
  -9  -1  -510961.30 804.326   1
  -9   1   510906.90 881.297   1
   9  -1   511843.00  792.90   1
  10   1   5 6477.94 441.814   1
 -10   1  -5 6051.48 440.972   1
 -10   1  -5 6315.52 470.196   1
 -10   1  -5 4933.12 518.142   1
 -10  -1   5 6685.58 539.437   1
 -10  -1  -5 5840.44 504.801   1
 -10  -1  -5 5945.97 516.789   1
 -10  -1  -5 6817.46 551.131   1
 -10   1   5 5956.21 492.131   1
  10  -1   5 6087.54 406.427   1
 -11   1  -5 4132.35 370.137   1
 -11   1  -5 3196.39 383.639   1
  11   1   5 4689.25 401.781   1
 -11  -1   5 4222.37 365.493   1
 -11  -1  -5 4496.72 397.304   1
 -11   1   5 4279.25 357.301   1
  11  -1   5 3845.50 264.484   1
 -12   1  -5 573.206  80.277   1
  12   1   5 777.352 82.2112   1
 -12  -1   5 794.055 107.751   1
 -12  -1  -5  547.68 124.548   1
 -12   1   5 806.258 155.517   1
  12  -1   5 762.753 73.0556   1
 -13   1  -5 983.395 113.257   1
  13   1   5 1231.07  111.84   1
 -13  -1   5 1173.93 138.558   1
 -13  -1  -5 1149.35 174.098   1
 -13   1   5 1192.80 137.037   1
  14   1   5 5753.69 485.585   1
 -14   1  -5 4660.83 381.172   1
 -14  -1   5 5185.30 550.811   1
 -14  -1  -5 5173.31 503.001   1
 -14   1   5 5063.02 534.646   1
 -15  -1   5 2686.12 254.781   1
 -15   1  -5 2487.82 215.254   1
 -15   1   5 2698.50 249.021   1
 -15  -1  -5 2937.84 305.287   1
 -16   1  -5 3217.87  265.44   1
 -16  -1   5 3662.84 314.413   1
 -16  -1  -5 3680.87  293.91   1
 -16   1   5 3461.97 303.686   1
 -17   1  -5 1993.86 177.343   1
 -17  -1   5 2710.52 222.118   1
 -17   1   5 2423.58 210.189   1
 -17  -1  -5 2418.49 195.957   1
 -18  -1   5 2053.22 160.079   1
 -18  -1  -5 1391.63 133.743   1
 -19  -1   5 789.682 108.825   1
 -19  -1  -5 604.854 101.637   1
 -20  -1  -5-2.76126 12.9245   1
   0  -1   6  28.655 8.94751   1
   0   1   6 100.254 16.5836   1
   0  -1  -6 22.1162 11.5645   1
   0  -1  -6 65.4275 6.84411   1
   0  -1   6 70.3718 11.6876   1
   0  -1  -6 27.3661 18.4509   1
   0   1  -6 20.0024 19.9624   1
   0  -1  -6 15.9616 6.10989   1
   0   1  -6 23.3675 11.4935   1
  -1   1  -6 7743.44 451.446   1
  -1   1  -6 7830.64  472.47   1
   1  -1  -6 7713.62 498.537   1
   1  -1  -6 7410.88 366.767   1
   1   1   6 8516.66 489.284   1
  -1  -1   6 8244.14 512.854   1
  -1  -1   6 8269.04 501.543   1
  -1   1  -6 7056.34 511.283   1
   1  -1  -6 7777.68 386.387   1
   1  -1  -6 7920.01 542.724   1
   1  -1   6 7802.77 460.043   1
  -1  -1  -6 8055.38 490.161   1
  -1  -1  -6 7166.79 547.378   1
  -1  -1  -6 7896.22 466.437   1
  -1   1   6 8443.51 490.237   1
   1   1  -6 7984.64 483.812   1
   1   1  -6 7685.40 548.297   1
   1  -1   6 8315.57 509.124   1
   1   1  -6 7316.82 415.306   1
  -1  -1  -6 7999.98  461.88   1
   2  -1  -618072.00 1085.87   1
   2   1   620300.40 1505.89   1
   2  -1  -620313.20 1631.19   1
  -2  -1   619253.00 1495.63   1
   2  -1  -619587.20 1479.14   1
  -2  -1   617919.40 1323.84   1
   2  -1  -619929.50 1199.33   1
  -2   1  -620680.10 1554.55   1
  -2   1  -620406.70 1591.50   1
  -2   1  -618221.90 1527.65   1
   2  -1   620863.80 1627.62   1
  -2  -1  -619047.50 1546.47   1
   2   1  -619862.00 1516.13   1
  -2  -1  -619142.60 1436.95   1
   2  -1   617889.30 1300.78   1
  -2  -1  -620591.20 1576.45   1
   2   1  -617777.50 1235.07   1
   2   1  -620247.50 1759.41   1
  -2  -1  -619931.20 1521.51   1
  -2   1   619357.80 1459.23   1
  -3   1  -6 9533.04  594.45   1
  -3  -1   6 8872.92 569.682   1
   3  -1  -6 8699.20 578.249   1
   3   1   6 8859.45 544.151   1
   3  -1  -6 9705.74 649.167   1
  -3   1  -6 8566.54 609.808   1
  -3   1  -6 9207.76 637.773   1
  -3  -1   6 8584.96 506.637   1
   3  -1   6 8608.12 510.288   1
  -3   1   6 8917.32 608.342   1
  -3  -1  -6 8596.12 592.395   1
  -3  -1  -6 8806.47 607.079   1
  -3  -1  -6 9305.54 623.807   1
   3   1  -6 8291.80 437.381   1
   3   1  -6 9137.88 583.612   1
   3   1  -6 9495.33 663.168   1
   3  -1   6 9149.97 611.935   1
  -3  -1  -6 9442.56 648.831   1
   4  -1  -638459.30 3712.03   1
  -4   1  -638266.00 3905.22   1
   4  -1  -643451.60 4279.24   1
   4   1   642398.70 4062.09   1
  -4   1  -640529.20 4148.66   1
  -4  -1   639614.10 3871.38   1
  -4   1  -638308.60 3756.35   1
  -4  -1   638517.80 3512.76   1
  -4  -1  -639256.40 3974.52   1
   4  -1   644994.90 4422.63   1
  -4  -1  -639580.50 3919.68   1
  -4  -1  -637443.80 3779.12   1
  -4  -1  -637627.00 3854.83   1
   4   1  -640866.60 4225.44   1
  -4   1   640663.90 3955.06   1
   4   1  -637762.50 3318.53   1
   4  -1   639969.90 3727.20   1
   4   1  -638713.10 3795.82   1
   5  -1  -611714.00 793.844   1
   5   1   610078.60 671.231   1
   5  -1  -610681.30 717.978   1
   5  -1  -611820.80 803.464   1
  -5   1  -610790.20 838.569   1
  -5  -1   6 9221.07 677.473   1
  -5   1  -611334.80 827.634   1
  -5   1  -610797.10 803.852   1
   5   1  -612276.10  874.76   1
  -5  -1  -610481.00 785.016   1
   5   1  -611171.90 770.331   1
  -5  -1  -611094.70 788.818   1
  -5  -1  -611111.60 786.011   1
   5  -1   610996.30 785.873   1
   5  -1   6 9861.47 633.002   1
  -5  -1  -610250.20 736.909   1
  -5   1   6 9628.83  698.05   1
  -6  -1   615648.30 1269.44   1
   6  -1  -617631.20 1377.01   1
  -6   1  -616555.40 1461.86   1
   6  -1  -615309.80 1168.70   1
   6   1   616448.60 1220.60   1
  -6   1  -615781.30 1313.72   1
   6  -1  -617170.70 1289.56   1
  -6   1  -615117.70 1272.40   1
  -6  -1  -616506.00 1303.00   1
   6   1  -616868.40 1325.90   1
  -6  -1  -615849.20 1314.20   1
  -6  -1  -614453.10 1219.47   1
  -6   1   615540.90 1255.14   1
  -6  -1  -616474.70 1320.66   1
   6  -1   615820.40 1176.90   1
   6  -1   619103.00 1472.60   1
   6   1  -617506.30 1381.02   1
   7   1   6 4846.66 289.619   1
   7  -1  -6 5194.02 300.976   1
   7  -1  -6 5151.66 342.027   1
  -7   1  -6 4424.77 290.001   1
  -7   1  -6 4186.99 353.991   1
   7  -1  -6 4846.10 347.727   1
  -7  -1   6 4374.15 324.903   1
  -7   1  -6 4570.96 402.573   1
  -7   1  -6 3905.23 245.508   1
   7  -1   6 4674.77 264.145   1
   7  -1   6 5493.26 343.828   1
  -7  -1  -6 3840.84 259.043   1
  -7  -1  -6 4709.60 339.914   1
   7   1  -6 5200.43 331.481   1
  -7  -1  -6 4759.48 339.781   1
  -7  -1  -6 4837.07 320.932   1
  -7   1   6 4378.66 320.473   1
  -8  -1   6 183.537 52.1309   1
  -8  -1   6 118.682 60.4692   1
   8  -1  -6 271.966   29.52   1
  -8   1  -6 227.079 75.7338   1
   8   1   6 218.782 32.6218   1
  -8   1  -6 244.531 44.8636   1
   8  -1  -6 303.016  41.872   1
  -8   1   6 176.838 77.0969   1
  -8  -1  -6  259.49 46.5339   1
   8  -1   6 234.702 40.1671   1
  -8  -1  -6 251.483 41.7754   1
  -8  -1  -6 215.802 48.0433   1
  -8  -1  -6 245.915 33.5991   1
  -8  -1  -6 258.255 78.1343   1
   8  -1   6 360.228 42.6805   1
   8   1  -6 311.237 37.2382   1
  -9   1  -6 654.052 86.0816   1
   9   1   6  844.65 65.2686   1
  -9  -1   6 533.437 73.8537   1
  -9   1  -6 685.456  117.01   1
  -9  -1   6 772.429 107.631   1
  -9   1  -6 537.597 122.452   1
  -9  -1  -6 721.924 82.5534   1
  -9   1   6 699.258 94.8735   1
  -9  -1  -6 786.616 83.3284   1
  -9  -1  -6 571.297 90.1644   1
   9  -1   6 748.704 77.2203   1
 -10  -1   6 9774.11 835.625   1
  10   1   610612.60 769.201   1
 -10   1  -6 6755.56 640.508   1
 -10   1  -6 8407.12 742.181   1
  10  -1   6 9071.08 640.439   1
 -10   1   6 8992.49 786.605   1
 -10  -1  -6 9302.85 722.423   1
  11   1   6 4616.17 418.333   1
 -11  -1   6 4250.24 380.625   1
 -11   1  -6 3683.59 299.732   1
  11  -1   6 4125.57  311.62   1
 -11  -1  -6 4440.89 414.207   1
 -11   1   6 3842.59 360.912   1
 -12   1  -610236.00 884.237   1
 -12  -1   612660.80 1279.89   1
  12   1   613099.30 1080.30   1
 -12   1   611885.20 1210.30   1
 -12  -1  -611319.40 1080.42   1
  12  -1   612109.10 958.504   1
 -13  -1   6 3901.31 357.772   1
  13   1   6 4021.20 303.521   1
 -13   1  -6 3244.99 279.398   1
 -13  -1  -6 3864.03 397.213   1
 -13   1   6 3594.77 334.309   1
  14   1   6 2988.57 224.529   1
 -14   1  -6 2599.48 301.371   1
 -14  -1   6 3357.89 300.251   1
 -14  -1  -6 2816.63 320.985   1
 -14   1   6 3013.98 281.616   1
 -15  -1   6 1037.40 132.601   1
 -15   1  -6  967.49 107.522   1
 -15   1   6 964.405 128.809   1
 -15  -1  -6 1177.03 166.922   1
 -16   1  -6 27.0187 25.8866   1
 -16  -1   6 72.6589 31.8498   1
 -16  -1  -6 36.4317 28.8201   1
 -16   1   6  68.357 31.6523   1
 -17   1  -6 212.349 42.0775   1
 -17  -1   6 287.219  52.375   1
 -17  -1  -6 229.103 46.8335   1
 -17   1   6 138.116 49.0227   1
 -18  -1   6 1328.95 124.649   1
 -18  -1  -6 1187.17 154.034   1
 -19  -1   6 927.775 84.1436   1
 -19  -1  -6 866.853 112.848   1
   0  -1   716921.80 1179.58   1
   0  -1  -715430.30 1054.36   1
   0  -1  -716373.60 1258.52   1
   0  -1  -714664.50 977.187   1
   0   1  -715212.30 1054.85   1
   0   1   716843.10 1190.69   1
   0  -1   715194.90 1130.55   1
   0  -1  -714710.20 1296.83   1
   0   1  -715080.30 1280.24   1
   0   1  -716192.80 1248.44   1
   1  -1  -7 7066.61 478.856   1
  -1  -1   7 7296.67 429.038   1
   1   1   7 7206.68  425.28   1
   1  -1  -7 7093.51 503.201   1
  -1   1  -7 6920.99 406.588   1
   1  -1  -7 6526.01 332.479   1
   1  -1  -7 6520.37 319.682   1
  -1   1  -7 6403.87  571.33   1
  -1  -1   7 7783.61 480.025   1
  -1   1  -7 7170.79 448.739   1
   1   1  -7 6772.42 370.788   1
   1  -1   7 7205.96 436.818   1
  -1  -1  -7 7003.93 421.586   1
   1   1  -7 7214.41 491.552   1
  -1  -1  -7 7020.13 405.199   1
  -1  -1  -7 6395.58 457.483   1
  -1  -1  -7 6990.80 443.973   1
  -1   1   7 7140.53 425.807   1
   1   1  -7 7049.58 524.479   1
   1  -1   7 7343.53 475.208   1
  -2   1  -711375.80 791.623   1
   2  -1  -711672.00 876.952   1
  -2  -1   711856.60 785.827   1
   2  -1  -711396.30 781.011   1
   2   1   712008.00 786.495   1
  -2   1  -711361.80 774.928   1
  -2  -1   712369.10 842.295   1
  -2   1  -710559.00 926.815   1
   2   1  -711811.20 920.037   1
  -2   1   711985.40 799.001   1
   2  -1   712012.00  916.20   1
  -2  -1  -711445.90 823.885   1
  -2  -1  -711508.80 808.465   1
  -2  -1  -710523.20 867.954   1
   2   1  -711135.50 780.062   1
  -2  -1  -710850.50 726.624   1
   2  -1   711491.50 733.831   1
   2   1  -7 9678.64 608.082   1
  -3  -1   7 2587.22  153.24   1
   3   1   7 2480.32 139.104   1
  -3   1  -7 2503.57 193.897   1
  -3   1  -7 2851.91 166.833   1
   3  -1  -7 2828.05 189.341   1
  -3   1  -7 2748.60 197.588   1
   3  -1  -7 2657.08  153.55   1
  -3  -1   7 2666.51 145.587   1
   3  -1   7 2422.63  128.78   1
  -3  -1  -7 2884.26 214.083   1
  -3  -1  -7 2492.47 217.592   1
  -3  -1  -7 2672.53 191.344   1
  -3   1   7 2620.46 155.003   1
  -3  -1  -7 2772.33  211.31   1
   3   1  -7 2754.03 164.824   1
   3  -1   7 2754.71 221.063   1
   3   1  -7 2873.46 251.444   1
   3   1  -7 2416.74 108.197   1
   4  -1  -7 1185.63 78.5288   1
   4  -1  -7 1363.21 95.7728   1
  -4   1  -7 1227.61 86.3229   1
  -4  -1   7 1111.08  114.99   1
   4   1   7 1143.70 72.4928   1
  -4   1  -7 1163.84 103.191   1
   4  -1  -7 1376.92 135.807   1
  -4   1  -7 1271.47  93.309   1
   4   1  -7 1212.93 85.2498   1
  -4  -1  -7 1208.07 99.0161   1
   4  -1   7 1078.25 63.3517   1
  -4  -1  -7 1260.85 92.1927   1
   4   1  -7 1317.41 147.269   1
  -4   1   7 1156.34  83.759   1
  -4  -1  -7 1196.97 86.9937   1
   4  -1   7 1239.83 96.5771   1
  -4  -1  -7 1149.12 129.496   1
  -5   1  -7 2036.97 155.704   1
  -5   1  -7 1885.22 146.876   1
   5  -1  -7 2088.22 143.476   1
  -5   1  -7 1800.77 132.723   1
   5  -1  -7 1899.56 121.728   1
   5  -1  -7 1981.83  134.23   1
   5   1   7 2059.99 143.413   1
  -5  -1   7 2068.82 140.886   1
  -5   1   7 2046.96 140.281   1
   5  -1   7 1965.23 105.069   1
   5   1  -7 1938.48 134.057   1
  -5  -1  -7 1827.51 179.412   1
   5  -1   7 2380.03 158.393   1
  -5  -1  -7 1963.20 184.471   1
   5   1  -7 2171.03 161.081   1
  -5  -1  -7 1837.86 156.204   1
  -5  -1  -7 1996.92 146.127   1
  -6   1  -710182.10 806.534   1
   6  -1  -7 8802.48  629.05   1
   6  -1  -7 9701.62 683.091   1
   6  -1  -7 9952.86 710.541   1
  -6   1  -7 8782.05 669.211   1
   6   1   710159.30 710.867   1
  -6   1  -7 8476.40 652.405   1
  -6  -1   710042.00 807.251   1
   6  -1   712354.40 855.771   1
   6   1  -7 9554.78 766.483   1
  -6   1   710270.90 749.869   1
  -6  -1  -7 8777.72 707.725   1
  -6  -1  -7 8065.80 618.977   1
  -6  -1  -7 9185.72 684.085   1
  -6  -1  -7 9151.74 704.423   1
   6   1  -710231.10 767.655   1
   6  -1   710406.00 661.126   1
  -7  -1   7 6780.26 489.599   1
  -7   1  -7 5733.27 438.177   1
  -7   1  -7 5583.97  406.63   1
  -7   1  -7 6236.75 577.313   1
  -7   1  -7 4850.84 342.116   1
   7  -1  -7 6170.60 412.871   1
   7   1   7 6669.80 448.902   1
   7  -1  -7 6762.27  451.90   1
   7  -1  -7 6943.90 447.081   1
  -7  -1   7 4947.54 368.072   1
   7  -1   7 8735.95 560.874   1
  -7  -1  -7 6395.14 453.179   1
  -7  -1  -7 6127.12 543.448   1
  -7   1   7 6940.35 501.075   1
   7  -1   7 6750.89 398.138   1
   7   1  -7 6676.64 537.524   1
  -7  -1  -7 5122.08 375.499   1
  -7  -1  -7 5708.94 410.791   1
  -7  -1  -7 6159.24 475.729   1
   8   1   713617.50 1000.49   1
   8  -1  -713599.50 1046.77   1
  -8  -1   713411.10 1255.76   1
  -8   1  -712479.20 1174.65   1
  -8   1  -710535.30 916.605   1
   8  -1  -712879.80 962.646   1
  -8   1  -713342.30 1074.66   1
   8  -1   712598.50 949.483   1
  -8  -1  -712127.10 1039.52   1
  -8  -1  -710465.50 840.185   1
  -8  -1  -7 9835.82 798.904   1
  -8   1   713129.10 1228.48   1
  -8  -1  -712315.20 1038.03   1
  -8  -1  -714204.20 1121.98   1
   8   1  -713393.80 1111.04   1
  -9   1  -7 4045.98 383.481   1
   9   1   7 6117.71 409.493   1
  -9   1  -7 5135.93  400.54   1
  -9  -1   7 5828.71 497.029   1
  -9  -1  -7 5841.47 518.964   1
   9  -1   7 5312.85 348.715   1
  -9   1   7 5588.05 485.194   1
 -10   1  -7 7751.88 633.396   1
  10   1   7 8394.69 634.309   1
 -10  -1   7 8374.40 771.522   1
 -10  -1  -7 8490.93 681.857   1
 -10   1   7 8159.04 753.481   1
  10  -1   7 8354.73 625.529   1
 -11  -1   7 2031.19 224.917   1
  11   1   7 1962.80 166.463   1
 -11   1  -7 1583.87 157.405   1
 -11  -1  -7 1819.82 178.559   1
 -11   1   7 2030.50 218.384   1
  11  -1   7 1946.42 160.536   1
 -12   1  -7 1211.07 183.509   1
 -12  -1   7 1165.96 167.715   1
  12   1   7 1291.82 137.775   1
 -12  -1  -7 1403.92 140.573   1
  12  -1   7 1190.57 119.758   1
 -12   1   7 1238.44 164.224   1
 -13  -1   7 366.706 82.6374   1
  13   1   7 437.729 97.2234   1
 -13   1  -7 248.893 96.2173   1
 -13   1   7  356.33 124.621   1
 -13  -1  -7 327.228 68.0387   1
 -14   1  -7 2931.11 259.355   1
  14   1   7 3887.34 296.628   1
 -14  -1   7 3664.10 334.088   1
 -14  -1  -7 3183.83 282.076   1
 -14   1   7 3764.96 337.296   1
 -15   1  -7 1243.19 140.215   1
  15   1   7 2094.29 162.583   1
 -15  -1   7 1891.56 187.708   1
 -15   1   7 1799.44 178.372   1
 -15  -1  -7 1467.54 153.556   1
 -16   1  -7 3755.36 380.895   1
 -16  -1   7 4763.82 471.335   1
 -16   1   7 4323.59 441.412   1
 -16  -1  -7 4164.00 338.367   1
 -17   1  -7 2130.97 174.392   1
 -17  -1   7 2687.03 280.218   1
 -17   1   7 2265.09 196.674   1
 -17  -1  -7 2477.53 193.084   1
 -18  -1   7 1919.49 202.163   1
 -18   1   7 1369.79 128.628   1
 -18  -1  -7 2227.76 153.722   1
 -19  -1   7  773.07 69.2568   1
 -19  -1  -7 730.313 96.8251   1
 -20  -1  -7 675.165 50.4899   1
   0   1  -8 111.037 33.0568   1
   0  -1  -8 41.3282 17.9196   1
   0   1  -8 12.8368 7.48702   1
   0  -1  -8 6.78758 8.84073   1
   0   1   8 9.51455 9.71781   1
   0  -1   8 15.2078 14.7604   1
   0  -1  -8-2.19208 12.1037   1
   0   1  -8 41.3538 19.6178   1
   0  -1   8 16.3748 13.2386   1
  -1   1  -8 1580.39 104.837   1
   1   1   8 1511.38 92.2483   1
   1  -1  -8 1621.80 105.696   1
  -1   1  -8 1496.03 144.938   1
   1  -1  -8 1488.33 132.611   1
  -1  -1   8 1443.76 93.5693   1
  -1  -1   8 1588.10 92.7385   1
  -1   1  -8 1421.40 84.9575   1
  -1  -1  -8 1475.80 102.184   1
   1  -1   8 1483.44 106.042   1
   1   1  -8 1552.30 105.656   1
   1   1  -8 1497.61 141.624   1
  -1  -1  -8 1390.48 75.0408   1
  -1   1   8 1539.21 121.964   1
   1   1  -8 1427.12  85.593   1
  -1  -1  -8 1503.49 105.578   1
   1  -1   8 1470.93 117.489   1
  -1  -1  -8 1362.55 166.206   1
   2  -1  -8 1643.65 141.651   1
  -2   1  -8 1599.20  112.48   1
   2  -1  -8 1683.36 147.574   1
   2   1   8 1580.01 97.3038   1
  -2   1  -8 1759.02 153.394   1
  -2  -1   8 1613.15 102.472   1
   2  -1  -8 1633.28 137.774   1
  -2   1  -8 1626.65 100.853   1
   2   1  -8 1707.26 115.378   1
  -2  -1  -8 1601.92 94.8904   1
  -2   1   8 1551.35 102.714   1
   2   1  -8 1727.87 156.484   1
  -2  -1  -8 1569.85 134.112   1
  -2  -1  -8 1698.15 118.225   1
   2  -1   8 1536.24 163.527   1
  -2  -1  -8 1560.14  99.605   1
   2  -1   8 1562.19 112.859   1
  -3   1  -8 6775.86 507.922   1
  -3   1  -8 6719.44 459.477   1
  -3   1  -8 6415.11 585.321   1
   3  -1  -8 6395.03 424.229   1
   3  -1  -8 6970.45 514.659   1
   3   1   8 6493.56 449.447   1
  -3  -1   8 6253.54 415.718   1
   3  -1  -8 6971.03 505.663   1
  -3  -1  -8 6505.60 487.322   1
   3   1  -8 6644.92 501.597   1
   3  -1   8 6257.38 382.707   1
  -3  -1  -8 6801.36 524.716   1
  -3   1   8 6367.12 475.404   1
  -3  -1  -8 6518.92 472.161   1
   3  -1   8 6811.49 491.206   1
   3   1  -8 6739.07 518.189   1
  -3  -1  -8 6527.21 444.777   1
   4  -1  -8 8166.62 574.773   1
   4   1   8 9288.77 649.422   1
  -4   1  -8 7957.10 648.709   1
   4  -1  -8 8925.15 664.836   1
  -4   1  -8 8429.48 621.965   1
  -4   1  -8 8536.10  627.74   1
   4  -1  -8 9093.55 759.281   1
  -4  -1   8 9114.35 693.485   1
   4  -1   810104.40 727.547   1
  -4  -1  -8 8669.23 642.352   1
  -4  -1  -8 8779.59 661.827   1
  -4  -1  -8 8182.33 594.592   1
  -4  -1  -8 7630.32 596.433   1
  -4   1   8 9349.07  713.68   1
   4  -1   8 8700.05 558.224   1
   4   1  -8 8351.93 599.996   1
   4   1  -8 8963.11  703.02   1
   5  -1  -8 2265.98 167.607   1
   5  -1  -8 2119.08 137.837   1
   5  -1  -8 2348.56 162.053   1
  -5   1  -8 2041.06 212.715   1
  -5   1  -8 2000.92 222.815   1
  -5   1  -8 2275.50 206.859   1
  -5  -1   8 1658.02 188.901   1
   5   1   8 1585.31 110.859   1
   5   1  -8 2316.64 154.744   1
   5   1  -8 2371.49 184.644   1
  -5  -1  -8 2304.16  191.16   1
  -5  -1  -8 2210.35 165.253   1
  -5  -1  -8 2142.71 154.927   1
  -5   1   8 1728.06 189.635   1
   5  -1   8 1562.44 104.206   1
  -5  -1  -8 1946.02 156.157   1
   5  -1   8 1826.61 205.043   1
  -6  -1   8 4015.05 371.657   1
   6  -1  -8 4156.41 335.203   1
  -6   1  -8 3825.08 307.813   1
  -6   1  -8 3455.29 272.126   1
  -6   1  -8 3362.71 268.602   1
   6  -1  -8 3621.60  246.14   1
   6   1   8 4021.17 251.756   1
  -6   1  -8 3313.89 243.695   1
   6  -1  -8 4225.49  293.56   1
  -6  -1  -8 3941.75 352.473   1
  -6  -1  -8 3860.35 364.151   1
  -6  -1  -8 3573.65 387.523   1
  -6   1   8 4075.49 371.607   1
   6  -1   8 3651.28 252.046   1
  -6  -1  -8 3263.86 257.623   1
  -6  -1  -8 3421.21 273.953   1
   6  -1   8 4608.84 316.841   1
   6   1  -8 3761.80  320.10   1
   6   1  -8 4115.33 310.539   1
  -7   1  -8 1479.87 135.693   1
   7  -1  -8 1786.34  168.44   1
  -7  -1   8 1860.82 166.516   1
   7   1   8 1775.27  118.70   1
   7  -1  -8 1850.54  141.47   1
  -7   1  -8 1743.83 154.848   1
  -7   1  -8 1230.58 109.641   1
  -7   1  -8 1525.43 147.741   1
  -7  -1  -8 1337.81 123.413   1
   7   1  -8 1649.25 201.762   1
  -7  -1  -8 1451.97 132.851   1
  -7  -1  -8 1832.26 155.178   1
   7  -1   8 1614.24 101.989   1
  -7   1   8 1704.65 160.632   1
   8   1   8 1734.98 129.777   1
  -8  -1   8 1709.63 258.473   1
   8  -1  -8 1869.08 144.734   1
  -8   1  -8 1867.22 162.692   1
   8  -1  -8 1825.70 137.795   1
   8  -1   8 1659.73 120.649   1
  -8  -1  -8 2155.27 235.643   1
   8   1  -8 1889.41  159.97   1
  -8  -1  -8 1491.23 137.312   1
  -8   1   8 1673.03 257.437   1
  -8  -1  -8 1411.71 178.749   1
   9   1   8 156.385 33.5892   1
  -9  -1   8 224.891 57.3103   1
  -9   1  -8 120.071 43.1523   1
  -9   1   8 87.9251  56.159   1
   9  -1   8 98.9185 31.1306   1
  -9  -1  -8 150.313 45.2467   1
  10   1   8  673.98 108.235   1
 -10  -1   8 809.695 123.165   1
 -10   1  -8 401.649 80.5009   1
  10  -1   8  738.78  104.40   1
 -10  -1  -8 449.154 88.6575   1
 -10   1   8 728.707 117.581   1
  11   1   8 2153.07  240.05   1
 -11   1  -8 1725.91 180.668   1
 -11  -1   8 2226.51 249.851   1
  11  -1   8 2103.07 254.377   1
 -11   1   8 1926.20 234.746   1
 -11  -1  -8 2007.83 272.094   1
 -12  -1   8 4387.66 415.139   1
 -12   1  -8 3323.26 303.373   1
  12   1   8 4138.89  336.92   1
 -12   1   8 4275.55 397.964   1
 -12  -1  -8 3683.37 331.829   1
 -13   1  -8 2665.60 241.802   1
  13   1   8 2978.27 250.752   1
 -13  -1   8 3084.35 411.191   1
 -13   1   8 2899.03 390.798   1
 -13  -1  -8 3080.90 270.161   1
  14   1   8 7228.19 566.114   1
 -14   1  -8 5881.39 494.598   1
 -14  -1   8 7246.59 630.223   1
 -14  -1  -8 6456.06 544.005   1
 -14   1   8 6665.42 592.052   1
  15   1   8 3047.02 228.817   1
 -15   1  -8 2187.41 266.339   1
 -15  -1   8 2828.20 345.624   1
 -15  -1  -8 2459.07 218.069   1
 -15   1   8 2536.40 317.437   1
 -16   1  -8 2295.75 192.887   1
 -16  -1   8 2803.69 310.892   1
 -16  -1  -8 2568.83 273.932   1
 -16   1   8 2591.74 290.071   1
 -17  -1   8 358.461 53.9891   1
 -17   1  -8 219.296 70.0301   1
 -17   1   8 227.326 73.7332   1
 -17  -1  -8  298.80 50.6242   1
 -18  -1   8 169.544 47.5153   1
 -18  -1  -8 107.304 28.7684   1
 -18   1   8 96.7842 25.7599   1
 -19  -1   8 369.286 39.8386   1
   0   1   9 3991.95 269.818   1
   0  -1   9 4008.67 263.496   1
   0  -1  -9 5256.52 435.149   1
   0  -1  -9 5600.28 361.281   1
   0   1  -9 5235.92  402.58   1
   0   1  -9 5215.31  437.29   1
   0  -1  -9 5161.43  404.35   1
   1  -1  -9 6623.19 537.871   1
   1  -1  -9 6909.70 570.584   1
   1  -1  -9 6629.35 462.261   1
  -1  -1   9 6527.04 427.633   1
  -1   1  -9 6323.44 552.475   1
  -1   1  -9 6493.64 454.619   1
  -1   1  -9 6952.45 488.125   1
   1   1   9 6829.61  491.55   1
   1  -1   9 6623.33 462.961   1
  -1  -1  -9 6250.60  505.15   1
  -1  -1  -9 6331.87 564.843   1
  -1   1   9 6640.87 490.144   1
  -1  -1  -9 6650.37 472.626   1
   1   1  -9 6822.84 479.403   1
   1  -1   9 6321.06 535.487   1
   1   1  -9 6616.27 665.387   1
   2   1   9 2866.40 177.628   1
   2  -1  -9 2829.22 247.063   1
  -2  -1   9 2995.58 188.361   1
  -2   1  -9 2719.77  216.75   1
  -2   1  -9 2544.32 249.301   1
  -2   1  -9 2776.64 201.976   1
   2  -1  -9 2695.83 189.851   1
   2  -1  -9 2798.28  235.39   1
  -2  -1  -9 2605.29 194.675   1
   2   1  -9 2742.79 249.981   1
  -2   1   9 3092.22 196.932   1
  -2  -1  -9 2614.46 255.393   1
  -2  -1  -9 2710.56 234.684   1
  -2  -1  -9 2609.82 202.884   1
   2  -1   9 3024.19 208.165   1
   2   1  -9 2729.43 195.441   1
   2  -1   9 3021.34 291.962   1
  -2  -1  -9 2797.58 260.263   1
   3  -1  -9 108.455 29.8666   1
  -3  -1   9 307.528 51.9322   1
  -3   1  -9 157.669 30.6946   1
  -3   1  -9 94.6899 46.6957   1
  -3   1  -9 81.1482 51.4862   1
   3  -1  -9 140.793  41.626   1
   3  -1  -9 133.571  44.047   1
  -3  -1  -9 91.4384 26.8296   1
  -3  -1  -9 124.369 31.4557   1
  -3  -1  -9 91.3755  47.641   1
  -3  -1  -9 110.203 65.9115   1
   3   1  -9 105.424 73.1468   1
   3  -1   9 280.744 36.0712   1
   3   1  -9 139.292 32.8192   1
  -3  -1  -9 147.889 36.0169   1
   4  -1  -9 1004.37 114.536   1
   4  -1  -9 1070.10 120.409   1
   4   1   9 1172.52 86.4303   1
  -4  -1   9 1264.23  102.89   1
  -4   1  -9 926.898  97.658   1
  -4   1  -9  920.40 171.097   1
  -4   1  -9 956.534 144.891   1
  -4  -1  -9 946.117 177.859   1
  -4  -1  -9 916.593 129.051   1
  -4  -1  -9 899.258 110.522   1
   4  -1   9 1302.80 120.174   1
   4   1  -9 989.851 176.774   1
   4  -1   9 1067.54 97.7389   1
  -4   1   9 1180.38 105.665   1
  -4  -1  -9 1084.12 144.985   1
   5   1   9  459.21 81.7464   1
   5  -1  -9 662.059 82.4741   1
   5  -1  -9 754.642 124.855   1
  -5  -1   9 464.282 110.205   1
  -5   1  -9  573.98 84.0143   1
  -5   1  -9 612.033 77.2376   1
  -5   1  -9 619.382 81.2539   1
  -5   1  -9 700.605 85.3788   1
  -5   1  -9 517.622 115.698   1
  -5  -1  -9 586.526 106.436   1
  -5   1   9  540.86 74.6166   1
  -5  -1  -9 574.967 80.8634   1
  -5  -1  -9  575.19 82.5228   1
   5  -1   9 466.209 73.1893   1
   6   1   9 360.372 50.9096   1
   6  -1  -9 746.417 74.8737   1
  -6   1  -9 612.215 108.997   1
  -6   1  -9 563.218 64.8096   1
  -6  -1   9 246.528 107.607   1
  -6  -1  -9 731.674 117.247   1
  -6  -1  -9 634.576 114.077   1
  -6   1   9 414.201 74.9944   1
   6  -1   9 306.027 45.3596   1
   7  -1  -9 865.424 88.9874   1
  -7  -1   9 593.779 101.982   1
  -7   1  -9 666.438 82.2151   1
  -7   1  -9 849.925 97.4203   1
   7   1   9 633.024 67.6262   1
  -7  -1  -9 873.483 99.2617   1
  -7   1   9 670.465 106.381   1
  -7  -1  -9 769.553 89.7915   1
   7  -1   9 622.958 64.6885   1
   8  -1  -9 3498.63 295.009   1
   8   1   9 2215.78 174.616   1
  -8   1  -9 2911.07  237.70   1
  -8  -1   9 2196.68 326.913   1
  -8  -1  -9 2049.32 256.657   1
  -8   1   9 2129.34 241.146   1
   8  -1   9 2185.82 171.282   1
  -8  -1  -9 2898.34 240.629   1
   9   1   9 4947.74 441.943   1
  -9   1  -9 4754.31 412.254   1
  -9  -1   9 5076.75 493.326   1
  -9   1   9 4656.00 470.688   1
  -9  -1  -9 5181.53 443.972   1
   9  -1   9 5180.44 390.832   1
  10   1   9 6895.73 631.014   1
 -10  -1   9 7654.88 747.732   1
 -10   1  -9 6971.44 602.246   1
 -10  -1  -9 7392.41 760.773   1
 -10   1   9 7214.51 710.207   1
  10  -1   9 7361.90  594.06   1
  11   1   9 2739.81 234.625   1
 -11  -1   9 2963.02 319.805   1
 -11   1  -9 2291.74 231.322   1
 -11  -1  -9 2638.57 256.225   1
 -11   1   9 2872.52 310.079   1
  11  -1   9 2826.84 252.036   1
 -12  -1   9 2918.11 309.674   1
 -12   1  -9 2561.04  240.52   1
  12   1   9 2614.29 236.565   1
 -12  -1  -9 2820.51 256.862   1
 -12   1   9 2830.40 296.374   1
 -13  -1   9 328.689 120.085   1
 -13   1  -9 277.753 59.7938   1
  13   1   9 251.315 58.7294   1
 -13   1   9 321.736 74.8205   1
 -13  -1  -9 285.367 64.5549   1
  14   1   9 169.355 48.5954   1
 -14  -1   9 183.846 62.0956   1
 -14   1  -9 229.203 50.6134   1
 -14  -1  -9 276.249   53.79   1
 -14   1   9 156.159 59.8908   1
 -15  -1   9 1417.17 213.739   1
  15   1   9 1483.66 128.822   1
 -15   1  -9 1118.26 123.298   1
 -15   1   9 1360.78 203.192   1
 -15  -1  -9 1344.02 134.542   1
 -16  -1   9 2371.98 200.618   1
 -16   1  -9 2040.52 168.256   1
 -16  -1  -9 2227.51 182.517   1
 -16   1   9 2078.13 180.224   1
 -17  -1   9 1994.79 149.818   1
 -17   1  -9 1459.37 121.892   1
 -17  -1  -9 1722.24 183.386   1
 -17   1   9 1644.02  175.63   1
 -18  -1   9 3778.27 301.132   1
 -18  -1  -9 3591.26 247.763   1
 -19  -1  -9 776.768  57.064   1
   0   1  10 9.56823 14.1911   1
   0  -1  10 8.75401  13.031   1
   0  -1 -10 13.6167 26.1685   1
   1  -1 -10 1575.78 273.111   1
   1   1  10 1636.12 166.151   1
  -1  -1  10 1548.42 122.358   1
  -1  -1 -10 1471.80 182.353   1
  -1   1  10 1565.92 128.402   1
   1  -1  10 1555.23 120.146   1
   2  -1 -1010878.70 1034.48   1
   2   1  10 7987.85 597.424   1
  -2   1 -10 8527.34 670.285   1
  -2   1 -10 8314.68 654.002   1
  -2  -1  10 7957.13  606.11   1
  -2   1  10 8159.50 706.736   1
  -2  -1 -10 9657.26 925.992   1
   2  -1  10 8218.75 657.487   1
   3   1  10 5970.71 499.395   1
   3  -1 -10 7978.84 646.448   1
  -3   1 -10 6160.22 460.488   1
  -3   1 -10 6435.32 516.674   1
  -3  -1  10 6113.62 468.142   1
  -3  -1 -10 6677.60 561.035   1
  -3   1  10 6008.77 546.403   1
   3  -1  10 5632.31 399.949   1
   4  -1 -1016624.30 1448.40   1
   4   1  1012754.50 1034.25   1
  -4  -1  1012946.80 1105.16   1
  -4   1 -1013215.30 1200.76   1
  -4   1 -1014726.00 1292.53   1
  -4  -1 -1014591.30 1197.83   1
  -4   1  1012958.90 1225.65   1
  -4  -1 -1012931.10 1098.40   1
   4  -1  1012813.40 1024.16   1
  -4  -1 -1013089.70 1204.36   1
   5   1  10 7594.94 571.522   1
  -5  -1  10 7485.85 626.442   1
  -5   1 -10 7631.52 644.409   1
  -5   1 -10 9224.13 852.048   1
   5  -1 -1010028.70 903.641   1
  -5   1  10 7219.21 621.372   1
  -5  -1 -10 9026.49 719.275   1
   5  -1  10 6899.84 517.283   1
  -5  -1 -10 8176.30 700.166   1
   6   1  10 4703.83 407.857   1
   6  -1 -10 5667.52 445.332   1
  -6  -1  10 4977.69 512.958   1
  -6   1 -10 5340.76 446.829   1
  -6   1 -10 4289.00 365.755   1
  -6   1  10 4754.46 419.782   1
  -6  -1 -10 4665.27 415.455   1
  -6  -1 -10 5515.61 458.124   1
   6  -1  10 4432.01 323.213   1
  -7  -1  10 1690.34 181.439   1
   7  -1 -10 1794.55 170.303   1
  -7   1 -10 1805.87 244.352   1
   7   1  10 1517.87 128.579   1
  -7  -1 -10 1854.65  197.35   1
  -7  -1 -10 1345.77 221.165   1
  -7   1  10 1575.51 256.638   1
   7  -1  10 1460.68 121.973   1
   8   1  10  581.80 71.7104   1
  -8   1 -10 624.822   95.61   1
   8  -1 -10  629.02 89.2553   1
  -8  -1  10  640.51 170.874   1
  -8  -1 -10 708.014 158.614   1
  -8  -1 -10 433.599 84.4313   1
  -8   1  10  587.94 111.456   1
   8   1 -10 622.428 131.998   1
   8  -1  10 613.386 70.2396   1
   9   1  10 398.774 65.0769   1
  -9  -1  10 418.421 104.163   1
  -9   1 -10 569.599 86.6366   1
  -9  -1 -10 570.308 90.7202   1
  -9   1  10 400.051 103.837   1
   9  -1  10 352.251 59.4851   1
  10   1  10 987.612 164.846   1
 -10  -1  10 1192.83 186.989   1
 -10   1 -10 1617.19 156.532   1
 -10  -1 -10 1675.89 231.416   1
 -10   1  10 1174.51 268.854   1
  10  -1  10 969.425 115.627   1
  11   1  10 2245.48 211.221   1
 -11  -1  10 2291.73 282.491   1
 -11   1 -10 2328.00 225.438   1
 -11   1  10 2167.01 372.476   1
 -11  -1 -10 2599.22  245.02   1
  12   1  10 4616.93 404.274   1
 -12  -1  10 5007.65 491.475   1
 -12   1 -10 4976.50 424.748   1
 -12   1  10 4770.04 465.304   1
 -12  -1 -10 5232.40 448.508   1
 -13  -1  10 3258.57 410.104   1
  13   1  10 2921.12 253.236   1
 -13   1 -10 2958.51 261.449   1
 -13   1  10 2930.38 293.849   1
 -13  -1 -10 3303.49 285.134   1
  14   1  10 3475.87  276.52   1
 -14  -1  10 3739.79 327.689   1
 -14   1 -10 2962.93 263.261   1
 -14   1  10 3648.27 404.532   1
 -14  -1 -10 3298.53 368.705   1
 -15  -1  10 904.574  158.81   1
 -15   1 -10 708.229 88.1202   1
  15   1  10 914.176 86.2688   1
 -15   1  10 866.737 101.914   1
 -15  -1 -10 858.985 97.9965   1
 -16  -1  10 1783.53 185.459   1
 -16   1 -10 1227.61 111.885   1
 -16   1  10 1516.52 166.958   1
 -16  -1 -10 1322.15 122.231   1
 -17  -1  10 38.2915 30.6517   1
 -17   1 -10 35.7049  18.098   1
 -17   1  10 37.7005 16.3321   1
 -17  -1 -10 45.0161 30.3969   1
 -18  -1  10 322.701 37.5395   1
 -18   1 -10  404.43 38.8781   1
 -18  -1 -10 458.968 42.4455   1
   0   1  1112197.00 1032.51   1
   0  -1 -1114183.70 1371.86   1
   0  -1  1112403.30 1113.88   1
   1   1  11 5848.43  526.39   1
   1  -1 -11 6969.47 790.978   1
  -1  -1  11 5744.95 440.338   1
  -1  -1 -11 6436.32 600.914   1
  -1   1  11 6031.14 473.555   1
   1  -1  11 5839.56 440.856   1
   2  -1 -11 9162.75 975.954   1
   2   1  11 7528.70 590.789   1
  -2   1 -11 8294.23 763.784   1
  -2  -1  11 7721.66 610.586   1
  -2  -1 -11 7925.67 879.761   1
  -2   1  11 7641.24 618.166   1
   2  -1  11 7206.39  626.84   1
   3   1  11 134.693 40.1748   1
   3  -1 -11 228.465 68.1259   1
  -3  -1  11 153.217 46.2055   1
  -3   1 -11 220.132 96.8661   1
   3  -1  11 139.192 37.0975   1
  -3   1  11 276.974 49.4727   1
  -3  -1 -11 205.603 66.4959   1
   4  -1 -11 188.986 61.9342   1
  -4   1 -11 158.535 58.8646   1
  -4  -1  11 181.863 48.8328   1
  -4   1 -11 177.453 57.3571   1
   4   1  11 192.976 39.5118   1
  -4   1  11 140.653 51.1243   1
  -4  -1 -11 164.692 63.3557   1
   4  -1  11 155.691 36.5173   1
   5  -1 -11 125.131 81.4743   1
   5   1  11 168.447 57.0926   1
  -5  -1  11 153.106  47.332   1
  -5   1 -11 0.08212 49.1622   1
  -5   1 -11 135.375 54.1003   1
  -5  -1 -11 83.4817 56.3252   1
  -5   1  11 177.672 50.6026   1
   5   1 -11 92.3556 57.4353   1
   5  -1  11 165.705 34.4767   1
   6   1  11 7681.33 618.558   1
  -6  -1  11 8095.83 842.183   1
   6  -1 -11 9267.45 800.107   1
  -6   1 -11 8782.86 792.527   1
  -6  -1 -11 8575.13 895.352   1
  -6   1  11 8040.93 874.131   1
   6  -1  11 7438.00 669.599   1
   6   1 -11 9730.28 838.412   1
  -6  -1 -11 7117.67 676.558   1
   7   1  11 5310.75 406.077   1
  -7   1 -11 5531.95 503.613   1
  -7  -1  11 5444.52 489.956   1
  -7   1 -11 4098.35 398.343   1
   7  -1 -11 5944.02 499.253   1
  -7  -1 -11 6024.83 666.146   1
  -7   1  11 5423.30 510.035   1
  -7  -1 -11 4348.58 421.617   1
   7  -1  11 4920.15 456.793   1
   7   1 -11 5975.19 494.634   1
   8   1  1110112.30 853.805   1
   8  -1 -1112537.00 1107.35   1
  -8   1 -1112073.80 1086.37   1
  -8  -1  1111562.40 1255.56   1
  -8  -1 -1112283.20 1121.31   1
  -8  -1 -11 8472.71 950.425   1
   8   1 -1112316.30 1061.62   1
   8  -1  1110140.30 939.153   1
  -8   1  1111187.00 1094.44   1
   9   1  11 2670.35 224.882   1
  -9  -1  11 2948.05 314.769   1
  -9   1 -11 2629.71 357.177   1
  -9   1  11 2913.57  436.66   1
  -9  -1 -11 2649.23 279.786   1
   9  -1  11 2416.53 280.044   1
 -10   1 -11 4347.81 389.617   1
 -10  -1  11 4818.07 481.061   1
  10   1  11 3859.09 326.044   1
 -10   1  11 4531.49 600.685   1
 -10  -1 -11 4434.77 518.006   1
  10  -1  11 3874.02 417.026   1
 -11   1 -11 553.267 90.1879   1
 -11  -1  11 507.626 114.518   1
  11   1  11 458.766  121.71   1
 -11   1  11 495.836 171.664   1
 -11  -1 -11  573.83 97.8486   1
  12   1  11 364.861 99.1564   1
 -12   1 -11 268.664 68.4201   1
 -12  -1  11 437.811 84.6723   1
 -12  -1 -11 257.394 70.9357   1
 -12   1  11 372.112 125.394   1
  13   1  11 191.851  77.762   1
 -13   1 -11 283.011 55.5602   1
 -13  -1  11 125.278 102.748   1
 -13  -1 -11 282.079 60.8828   1
 -13   1  11 191.941 63.3076   1
  14   1  11 2748.79 265.774   1
 -14   1 -11 2591.95 219.837   1
 -14  -1  11 2799.34  250.37   1
 -14  -1 -11 2801.97 233.584   1
 -14   1  11 2751.03 316.978   1
 -15  -1  11 1214.92 168.939   1
 -15   1 -11 1061.65 147.076   1
 -15  -1 -11 1168.60 112.567   1
 -15   1  11 1097.89 151.544   1
 -16  -1  11 2974.79  261.46   1
 -16   1 -11 2825.84 197.741   1
 -16   1  11 2299.20 219.532   1
 -16  -1 -11 2828.78 205.114   1
 -17  -1  11 1348.64 95.3279   1
 -17   1 -11 1270.22 123.222   1
 -17  -1 -11 1384.47 98.7831   1
   0  -1 -12 15.8063 42.2206   1
   0   1  12 26.7039 36.1046   1
   0  -1  12 17.8371 22.0045   1
   0   1 -12 43.9812 62.2355   1
   1  -1 -12 1006.89 175.961   1
   1   1  12 941.501 153.975   1
  -1   1 -12 864.456 156.831   1
  -1  -1  12 864.473 103.005   1
  -1   1  12 838.496 108.804   1
   1   1 -12 916.654 176.727   1
   1  -1  12  779.52 94.8567   1
  -1  -1 -12  822.96 161.823   1
   2  -1 -12 5898.38 593.539   1
  -2   1 -12 5063.16 521.662   1
  -2  -1  12 5050.24 508.718   1
   2   1  12 5158.81 421.667   1
  -2   1  12 5168.51 449.389   1
   2   1 -12 5909.84  604.96   1
   2  -1  12 4852.27 389.114   1
  -2  -1 -12 5282.80  705.31   1
   3   1  12 5486.47 439.685   1
   3  -1 -12 6155.50 608.772   1
  -3   1 -12 5158.25  521.32   1
  -3  -1  12 5626.15 564.615   1
  -3  -1 -12 5602.12 569.407   1
   3  -1  12 5318.64 423.411   1
   3   1 -12 6319.87 618.907   1
  -3   1  12 5608.38 597.017   1
   4   1  1215005.60 1339.92   1
   4  -1 -1216860.20 1673.58   1
  -4  -1  1215006.90 1399.28   1
  -4   1  1215323.70 1612.30   1
  -4  -1 -1214533.20 1516.63   1
   4   1 -1216901.00 1853.25   1
   4  -1  1213807.40 1228.15   1
   5  -1 -12 4479.68 522.959   1
   5   1  12 3519.76 290.838   1
  -5  -1  12 3656.42 343.266   1
  -5   1  12 3557.97 348.843   1
   5   1 -12 4209.16 401.728   1
  -5  -1 -12 3434.21 361.071   1
   5  -1  12 3399.94 337.309   1
   6   1  12 4560.64 366.937   1
   6  -1 -12 5760.25 501.491   1
  -6   1 -12 4984.60 612.293   1
  -6   1 -12 4109.78  404.56   1
  -6  -1  12 4949.70 451.635   1
  -6  -1 -12 4437.63 434.094   1
  -6   1  12 5061.89 472.932   1
   6   1 -12 5492.36 593.136   1
   6  -1  12 4575.79 432.115   1
   7  -1 -12 644.478 102.608   1
   7   1  12  376.64 71.8858   1
  -7  -1  12 468.098  98.291   1
  -7   1 -12 610.483 106.112   1
  -7  -1 -12  446.27 92.8258   1
   7  -1  12 370.313 67.5003   1
   7   1 -12 636.044 93.8851   1
  -7   1  12 458.881 105.996   1
  -7  -1 -12 623.905 104.997   1
   8   1  12 589.309 83.4447   1
   8  -1 -12 824.523  110.86   1
  -8   1 -12 690.747 175.254   1
  -8  -1  12 672.276 184.318   1
  -8   1  12 709.378 197.496   1
   8   1 -12 783.318 109.116   1
   8  -1  12 544.063 81.2838   1
  -8  -1 -12 754.907 198.178   1
   9   1  12 1162.87 171.337   1
  -9   1 -12 1126.67 153.526   1
  -9  -1  12 1383.28 178.778   1
  -9   1  12 1160.36 182.879   1
   9  -1  12  976.23 118.173   1
  -9  -1 -12 1148.01 161.994   1
  10   1  12 4256.33 364.984   1
 -10   1 -12 4718.99 438.643   1
 -10  -1  12 5392.35 528.185   1
 -10   1  12 4925.47 500.912   1
 -10  -1 -12 4860.67 462.261   1
  11   1  12 2467.93 232.297   1
 -11   1 -12 2732.36 342.249   1
 -11  -1  12 3021.85 303.561   1
 -11  -1 -12 2860.41 281.174   1
 -11   1  12 2770.86 293.824   1
  12   1  12 5814.19 507.973   1
 -12  -1  12 6536.49 586.911   1
 -12   1 -12 5959.36 601.027   1
 -12  -1 -12 6462.00 659.865   1
 -12   1  12 6093.53 675.077   1
  13   1  12 1978.16 171.224   1
 -13  -1  12 2485.30 297.536   1
 -13   1 -12 2303.64 258.425   1
 -13  -1 -12 2469.89 213.437   1
 -13   1  12 2280.83 214.856   1
  14   1  12 1363.17 140.086   1
 -14   1 -12 1512.92 131.837   1
 -14  -1  12 1713.63 151.704   1
 -14   1  12 1512.39 138.605   1
 -14  -1 -12 1541.48 142.911   1
 -15   1 -12 610.685 63.3846   1
 -15  -1  12 622.468 66.9819   1
 -15   1  12 440.948 59.2464   1
 -15  -1 -12 673.717 97.7829   1
 -16  -1  12 16.5156 14.5852   1
 -16   1 -12 30.6144 14.3985   1
 -16  -1 -12  30.141 15.2097   1
   0  -1 -13 5021.99  612.25   1
   0  -1  13 5344.69 523.437   1
   0   1 -13 4436.60 547.321   1
   0   1  13 5764.58  470.74   1
   1  -1 -13 4175.67 501.233   1
   1   1  13 4614.51 375.141   1
  -1   1 -13 3569.29 432.048   1
  -1  -1  13 4142.95 354.296   1
  -1   1  13 4294.91 368.146   1
  -1  -1 -13 3538.24 454.716   1
   1  -1  13 4171.98 342.569   1
   1   1 -13 3595.84 467.813   1
   2   1  13 3979.26 336.641   1
  -2  -1  13 3995.89 350.232   1
   2  -1 -13 4144.25 477.275   1
   2  -1  13 3824.97 321.354   1
   2   1 -13 3776.95  454.30   1
  -2  -1 -13 3762.60 455.116   1
  -2   1  13 4155.58 365.717   1
   3  -1 -13 246.049 87.7591   1
   3   1  13 198.217 51.0869   1
  -3  -1  13 252.428 57.9509   1
  -3  -1 -13 175.018 85.4871   1
  -3   1  13  216.33 62.9065   1
   3   1 -13 212.414 83.9401   1
   3  -1  13 148.709 71.9054   1
   4   1  13 114.433  36.173   1
   4  -1 -13 87.6238 60.0752   1
  -4  -1  13  83.455 66.5864   1
  -4  -1 -13 61.3835 56.6341   1
  -4   1  13 82.2113 47.5573   1
   4   1 -13 62.7245 58.2274   1
   4  -1  13 96.4936 34.4415   1
   5  -1 -13 599.133 117.861   1
  -5  -1  13 539.309 93.8148   1
   5   1  13 471.372  76.613   1
  -5   1  13 477.467 155.964   1
  -5  -1 -13 481.687 111.067   1
   5  -1  13 454.836 69.7304   1
   5   1 -13 666.521 174.128   1
  -6  -1  13 2201.97 233.853   1
   6   1  13 2182.03 253.906   1
   6  -1 -13 2225.25 351.696   1
  -6  -1 -13 1797.80 226.866   1
  -6   1  13 2244.69 247.216   1
   6  -1  13 1799.80 222.631   1
   6   1 -13 2331.27 253.846   1
   7  -1 -13 682.575 120.449   1
  -7  -1  13 935.296 135.635   1
   7   1  13 899.052 97.8272   1
  -7   1  13 950.316 212.828   1
   7  -1  13 770.179 91.7652   1
   7   1 -13  639.04 120.685   1
   8  -1 -13 4093.32 488.177   1
  -8   1 -13 3956.27 532.284   1
  -8  -1  13 4895.65 453.812   1
   8   1  13 4336.20 356.344   1
   8  -1  13 3874.38 330.436   1
   8   1 -13 4115.93 385.125   1
  -8   1  13 4875.50 466.716   1
   9   1  13 2722.86 295.153   1
  -9   1 -13 2592.64 282.759   1
  -9  -1  13 3248.27 320.069   1
  -9  -1 -13 2763.73 294.591   1
  -9   1  13 3244.58 333.297   1
   9  -1  13 2245.74 216.801   1
 -10   1 -13 2646.61 262.961   1
 -10  -1  13 3085.48 314.134   1
  10   1  13 2563.81 231.727   1
 -10   1  13 2902.84 301.053   1
 -10  -1 -13 2603.84 276.399   1
  11   1  13 423.783 64.8792   1
 -11  -1  13 577.337 87.7752   1
 -11   1 -13 147.986 109.674   1
 -11   1  13  463.99 84.8402   1
 -11  -1 -13  261.21 121.836   1
  12   1  13 408.755 63.2074   1
 -12  -1  13 569.107 129.624   1
 -12   1 -13 650.952 112.936   1
 -12  -1 -13  665.07 121.274   1
 -12   1  13 511.862 83.5177   1
  13   1  13 48.8286  21.873   1
 -13   1 -13 52.3046 42.9624   1
 -13  -1  13 102.036 31.9505   1
 -13   1  13  88.968 29.5321   1
 -13  -1 -13  59.787 29.0737   1
 -14  -1  13 943.973 113.061   1
 -14   1 -13 624.903 66.7904   1
 -14   1  13  745.57 72.6738   1
 -14  -1 -13 665.134 106.088   1
 -15  -1  13 859.416 98.9863   1
   0  -1 -14 1.05226 50.4424   1
   0   1  14 25.3334 28.5241   1
   0  -1  14 45.3459 26.3335   1
   0   1 -14  0.5211 73.1677   1
   1  -1 -14 553.444  147.98   1
  -1   1 -14 467.754 126.493   1
  -1  -1  14 478.948 81.6845   1
   1   1  14 513.519 82.6169   1
  -1   1  14  478.85 89.7649   1
   1   1 -14 730.901 218.869   1
   1  -1  14 462.959 81.3608   1
  -1  -1 -14 576.924 204.631   1
  -2  -1  14 1313.01 150.106   1
   2  -1 -14 1372.14 229.979   1
   2   1  14 1247.55 143.232   1
  -2  -1 -14 1138.50 208.571   1
  -2   1  14 1360.61 156.647   1
   2   1 -14 1221.04 323.714   1
   2  -1  14 1296.44 185.854   1
   3  -1 -14 2014.88 373.283   1
   3   1  14 1602.61 229.891   1
  -3  -1  14 1719.56  185.78   1
  -3   1 -14 1585.81 225.417   1
  -3   1  14 1688.01 266.782   1
   3  -1  14 1620.02 162.771   1
   3   1 -14 1830.66 353.253   1
  -3  -1 -14 1731.46 340.834   1
   4   1  14 3207.65 281.701   1
   4  -1 -14 3225.84 368.781   1
  -4  -1  14 3354.60 320.891   1
  -4   1  14 3343.98 324.853   1
   4  -1  14 2874.48 317.698   1
   4   1 -14 3198.93 363.171   1
   5  -1 -14 3087.27 307.169   1
  -5  -1  14 2718.91 362.692   1
   5   1  14 2431.63 216.061   1
  -5   1  14 2723.20 280.531   1
   5   1 -14 2896.94 302.269   1
   5  -1  14 2104.53  201.97   1
  -5  -1 -14 2537.41 284.406   1
   6   1  14 1630.46 220.899   1
   6  -1 -14 1945.57 212.918   1
  -6  -1  14 1804.28 203.774   1
  -6   1  14 1903.76 221.903   1
   6   1 -14 1831.68 212.428   1
   6  -1  14 1476.25 148.218   1
   7   1  14 1760.46 173.517   1
   7  -1 -14 2239.07 221.967   1
  -7  -1  14 2100.94 229.958   1
  -7   1  14 2221.03 346.433   1
   7  -1  14 1581.50 219.248   1
   7   1 -14 2294.31 225.025   1
   8   1  14 1178.20 126.126   1
  -8  -1  14 1367.83 245.449   1
   8  -1 -14 1417.36 147.223   1
   8   1 -14 1472.93 160.848   1
   8  -1  14 891.914 164.584   1
  -8   1  14 1392.13 191.025   1
   9   1  14 102.254 56.6813   1
  -9  -1  14 163.661 55.4485   1
  -9   1 -14 146.471 47.2404   1
  -9   1  14 165.674 59.5169   1
   9  -1  14 38.8328 58.0945   1
   9   1 -14 120.654 65.5515   1
  10   1  14  168.64 39.8319   1
 -10   1 -14 42.2594  44.047   1
 -10  -1  14 216.099 54.3467   1
 -10   1  14 249.246 57.4502   1
 -11   1 -14 530.171 75.3925   1
 -11  -1  14 782.003 132.635   1
  11   1  14 563.361 72.6875   1
 -11  -1 -14 447.386  116.70   1
 -11   1  14 660.986 134.359   1
  12   1  14 1225.02 132.249   1
 -12  -1  14 1683.40 144.316   1
 -12   1 -14 1174.99 111.715   1
 -12   1  14 1643.79  139.08   1
 -13  -1  14 1761.37 177.829   1
 -13   1  14 1523.82 121.383   1
   0  -1 -15 2739.46 310.865   1
   0   1 -15 2571.16 296.907   1
   0  -1  15 1598.29 175.625   1
   0   1  15 1701.13 184.109   1
   1  -1 -15 2334.47 281.849   1
   1   1  15 1575.27 176.323   1
  -1  -1  15 1599.01  176.69   1
  -1   1 -15 2040.08 367.703   1
  -1  -1 -15 2110.05 269.481   1
   1   1 -15 2219.33 279.641   1
   1  -1  15 1371.79 156.734   1
  -1   1  15 1599.21 178.091   1
   2  -1 -15 2142.57 250.744   1
   2   1  15 1434.10  152.22   1
  -2  -1  15 1446.07 168.422   1
   2   1 -15 1927.34 247.374   1
   2  -1  15 1312.62 147.231   1
  -2   1  15 1519.07 179.029   1
   3   1  15 319.509 67.1598   1
   3  -1 -15 519.721 107.602   1
  -3  -1  15  271.38  72.209   1
  -3   1  15 364.192 78.4283   1
  -3  -1 -15 466.128 100.788   1
   3   1 -15 550.527 105.568   1
   3  -1  15 154.545 91.7456   1
   4   1  15 322.745 59.7417   1
  -4  -1  15 404.086 74.3541   1
   4  -1 -15 401.873 94.2411   1
  -4   1  15 325.844 122.089   1
   4   1 -15 369.116 148.021   1
   4  -1  15 277.296 54.4016   1
  -4  -1 -15 325.978  88.106   1
   5   1  15 42.4036  48.758   1
   5  -1 -15 103.246 46.0396   1
  -5  -1  15 44.5536  39.731   1
  -5   1  15 77.8044 42.3848   1
   5   1 -15 104.456 46.7969   1
   5  -1  15 48.4794 44.9994   1
   6  -1 -15 1278.86 196.023   1
   6   1  15 861.108 101.334   1
  -6  -1  15 931.047 131.138   1
  -6   1  15 1075.43 141.887   1
   6   1 -15 1354.68 145.855   1
   6  -1  15 656.202 92.3312   1
   7   1  15 632.344 118.142   1
  -7  -1  15 750.597 115.523   1
   7  -1 -15 972.992  145.99   1
   7  -1  15 450.622  73.678   1
   7   1 -15 995.085 107.529   1
  -7   1  15 779.568 180.804   1
   8   1  15 1472.00 134.757   1
   8  -1 -15 1616.74 138.288   1
  -8  -1  15 1883.28  267.41   1
  -8   1  15 1866.32 274.612   1
   8   1 -15 1812.95 155.018   1
   8  -1  15 1068.27 127.643   1
   9   1  15 914.023 93.0102   1
  -9  -1  15 1242.30 183.034   1
  -9   1  15 1189.47  181.87   1
   9   1 -15 728.297  80.987   1
  10   1  15 1704.30 153.958   1
 -10  -1  15 2292.40 199.048   1
 -10   1  15 2341.17 257.552   1
 -11  -1  15 1413.26 125.152   1
 -11   1  15 1239.10 116.677   1
 -12  -1  15 1327.84 145.298   1
   0  -1  16-3.54045 17.4798   1
   0   1 -16 7.31225 31.3603   1
   0  -1 -16-16.7112 48.2622   1
   0   1  16 54.9649  30.534   1
   1   1  16 678.923 133.737   1
  -1  -1  16  597.37 87.9388   1
   1  -1 -16 1071.61 226.379   1
  -1   1  16 634.126 148.608   1
  -1  -1 -16 849.078 139.977   1
   1  -1  16 545.737 82.4204   1
   1   1 -16 1007.47 157.267   1
   2   1  16 1959.36 257.177   1
   2  -1 -16 3097.77 403.732   1
  -2  -1  16 1869.24 191.625   1
  -2  -1 -16 2919.79 284.069   1
  -2   1  16 2010.76 209.278   1
   2   1 -16 3102.76 311.786   1
   2  -1  16 1684.41 172.985   1
   3  -1 -16 2502.52 251.088   1
  -3  -1  16 1863.00 194.977   1
   3   1  16 1875.59 241.551   1
   3   1 -16 2653.75 268.533   1
   3  -1  16 1551.45 206.312   1
  -3   1  16 1901.35 205.015   1
   4  -1 -16 5664.34 460.913   1
   4   1  16 3886.13 330.031   1
  -4  -1  16 4404.48 467.916   1
  -4   1  16 4293.51 491.069   1
   4   1 -16 5669.54 576.436   1
   4  -1  16 3213.69 289.276   1
  -5  -1  16 1752.30 185.766   1
   5  -1 -16 2213.56 196.492   1
   5   1  16 1597.29 151.451   1
  -5   1  16 1815.31 199.968   1
   5   1 -16 2260.24 206.796   1
   5  -1  16 1278.69 181.304   1
   6   1  16 2360.10 204.718   1
  -6  -1  16 3003.49 347.746   1
   6  -1 -16 2898.21 229.582   1
  -6   1  16 3045.20  287.51   1
   6   1 -16 3416.25 263.246   1
   6  -1  16 1837.99 219.776   1
   7   1  16  402.64 60.1433   1
   7  -1 -16 519.829 62.9917   1
  -7  -1  16 505.082 84.3985   1
  -7   1  16 582.942 93.9597   1
   7   1 -16 613.599 70.1898   1
   8   1  16  62.624 26.2003   1
  -8  -1  16 132.861 38.3696   1
  -8   1  16 97.4434 38.1061   1
  -9  -1  16 124.172 33.9015   1
  -9   1  16 86.8514 33.7861   1
   0   1  17 3952.24 406.143   1
   0   1 -17 5768.99 592.042   1
   0  -1  17 3578.42  307.83   1
   0  -1 -17 5577.67 569.046   1
   1   1  17 1768.19 221.903   1
  -1  -1  17 1545.83 151.927   1
   1  -1 -17 2380.43 306.926   1
  -1  -1 -17 2285.28 212.017   1
   1   1 -17 2348.06 316.957   1
   1  -1  17 1409.70 182.809   1
  -1   1  17 1827.45 173.924   1
   2   1  17 2142.61 240.779   1
   2  -1 -17 3161.29 333.133   1
  -2  -1  17 2228.73  252.93   1
  -2   1  17 2214.34 205.107   1
   2   1 -17 3206.39 359.837   1
   2  -1  17 1736.25 207.537   1
   3   1  17 75.9606 28.2445   1
   3  -1 -17 123.791  38.254   1
  -3  -1  17 80.5849 50.4215   1
  -3   1  17 138.229 56.0016   1
   3  -1  17  39.069 24.4675   1
   3   1 -17 197.699 65.4541   1
   4  -1 -17 161.331 64.3602   1
  -4  -1  17 164.568 40.2915   1
   4   1  17 130.221 34.1663   1
  -4   1  17 148.447 44.9111   1
   4   1 -17 142.887 44.8685   1
   5  -1 -17 360.851 79.4324   1
   5   1  17 259.013 70.6506   1
  -5  -1  17 344.287 88.1679   1
  -5   1  17 300.979 63.9235   1
   5   1 -17 400.598 56.1661   1
  -6  -1  17 2569.68  281.47   1
  -6   1  17 2717.54 305.592   1
   0   2   0 1845.75  82.813   1
   0   2   0 1558.39 89.9532   1
   0  -2   0 1808.00 68.5785   1
   0  -2   0 1851.61 56.6447   1
   0  -2   0 1568.97 91.5571   1
   1   2   078191.80 8625.06   1
   1   2   072661.80 8190.90   1
   1  -2   073940.30 8584.37   1
  -1  -2   065155.60 7618.21   1
  -1  -2   077420.10 8535.49   1
  -1   2   071650.70 8260.18   1
  -1  -2   077786.30 8598.33   1
  -1   2   070921.50 7539.75   1
   1  -2   073931.70 8109.35   1
   1  -2   072606.30 7468.86   1
  -1   2   075216.80 8337.73   1
   1   2   072165.90 8450.38   1
   2   2   023765.40 1720.97   1
   2  -2   023772.70 1700.42   1
  -2   2   022413.80 1700.36   1
  -2  -2   021634.10 1706.09   1
   2   2   023327.40 1841.77   1
  -2   2   023484.20 1715.89   1
   2   2   021881.60 1689.23   1
  -2  -2   024322.00 1771.98   1
   2  -2   023546.20 1820.52   1
  -2  -2   024065.70 1794.64   1
   3  -2   013437.30 838.581   1
   3   2   014498.10 894.981   1
  -3  -2   013130.60 865.601   1
  -3  -2   012895.40 872.853   1
  -3  -2   012883.40 870.889   1
   3  -2   013626.20 809.543   1
  -3   2   013477.30 847.245   1
  -3   2   012198.00  772.23   1
  -3   2   014909.30 791.573   1
   3   2   014115.90 937.924   1
  -3   2   012770.50 719.678   1
   3   2   014676.30 996.276   1
   4   2   0 40.3727 13.0555   1
  -4   2   0 31.4215 7.78433   1
  -4   2   0 32.2092 9.24795   1
   4   2   0   33.09 9.99955   1
  -4  -2   0 25.7706 9.73346   1
  -4  -2   0 35.7481 10.6794   1
   4  -2   0 28.2992 9.95372   1
   4   2   0  33.201 8.52507   1
   4  -2   0 32.3665 6.24944   1
  -4   2   0 35.6071 6.23468   1
  -4  -2   0 55.3636 14.9854   1
   5   2   0 8590.99 487.908   1
  -5  -2   0 8221.06 599.313   1
   5   2   0 8951.67 540.268   1
   5  -2   0 8503.01 428.378   1
  -5   2   0 7695.51 421.133   1
  -5   2   0 7467.70 402.949   1
   5  -2   0 8594.18 481.714   1
   5   2   0 9052.84 556.651   1
  -5   2   0 7537.10 409.782   1
  -5  -2   0 7997.54 478.241   1
  -5   2   0 8313.39 490.612   1
  -5  -2   0 7796.91 470.924   1
   6   2   0 4446.75 245.089   1
  -6  -2   0 3809.20 256.973   1
   6  -2   0 4334.86 226.979   1
   6  -2   0 4137.33 162.989   1
  -6   2   0 3910.55 200.328   1
  -6   2   0 3943.64 221.227   1
   6   2   0 4795.02 272.362   1
  -6  -2   0 3885.08 210.581   1
  -6  -2   0 4553.12 284.439   1
   6   2   0 4237.80 221.585   1
  -6   2   0 3949.59 206.007   1
  -7  -2   037757.60 3672.04   1
  -7  -2   031668.70 2886.75   1
   7   2   041989.40 3930.98   1
  -7  -2   029472.90 2776.07   1
   7   2   041160.70 3661.93   1
  -7   2   035834.40 3432.65   1
  -7  -2   035977.80 3403.99   1
  -7   2   034679.10 3170.55   1
  -7   2   032958.80 2997.88   1
   7  -2   039636.40 3511.96   1
   8   2   0 4875.79 322.587   1
  -8  -2   0 3623.58 192.916   1
  -8   2   0 3774.48 216.446   1
  -8   2   0 3851.12 277.358   1
  -8  -2   0 3995.04 261.442   1
  -8  -2   0 3853.61 268.418   1
   8   2   0 4165.07 222.934   1
   8  -2   0 4499.12 259.245   1
  -8   2   0 4141.27 232.427   1
  -9  -2   029548.00 2694.75   1
   9   2   027166.10 2114.37   1
  -9  -2   019211.10 1595.96   1
  -9   2   027757.20 2344.81   1
  -9   2   026114.70 2354.44   1
  -9   2   023936.10 2063.59   1
   9  -2   031168.90 2566.88   1
  -9  -2   025928.50 2381.03   1
 -10  -2   0 397.764 52.0564   1
 -10  -2   0 298.797  61.449   1
 -10   2   0 392.361 55.6526   1
 -10   2   0 388.176 42.4304   1
 -10   2   0 410.488 46.2427   1
 -10   2   0 456.801 61.8245   1
 -10  -2   0 443.228 90.0175   1
 -10  -2   0 444.794 81.0231   1
 -11  -2   0 7769.14  623.28   1
 -11   2   0 6908.14  508.05   1
 -11  -2   0 7238.43 555.362   1
 -11  -2   0 7533.37 616.312   1
 -11   2   0 6154.71 441.351   1
 -11   2   0 7399.73 518.206   1
 -11   2   0 7332.96  490.14   1
 -12   2   0 434.075 57.2589   1
 -12  -2   0 489.587 97.5754   1
 -12  -2   0 466.522 64.8941   1
 -12   2   0 367.411  45.765   1
 -13   2   0 1185.10 113.956   1
 -13   2   0 1121.26 99.4887   1
 -13  -2   0 1763.14 194.586   1
 -13  -2   0 1608.45 137.601   1
 -14  -2   0 1862.04 169.072   1
 -14  -2   0 1618.03  159.17   1
 -15  -2   0 4056.61 335.675   1
 -15  -2   0 3714.35 313.174   1
 -16  -2   0 1447.57 138.726   1
 -16  -2   0 1211.03 139.532   1
 -17  -2   0 5039.94 479.953   1
 -18  -2   0 22.4995  21.445   1
   0  -2  -1 52.7752 6.96295   1
   0   2   1 48.4094 24.7669   1
   0   2   1 56.7301 6.09133   1
   0  -2   1 82.2134 17.1254   1
   0  -2   1 52.1911 7.52974   1
   0   2  -1 57.8795 8.65654   1
   0  -2  -1 49.6337 16.8845   1
   0   2  -1 148.154 18.2013   1
   0  -2   1 103.284 8.34813   1
   0  -2   1 61.3233 4.00643   1
   0  -2  -1 54.3398 10.7538   1
   0   2   1 88.7137 11.5241   1
   1  -2  -1 8091.39 382.639   1
   1   2   1 9061.44  475.99   1
   1  -2  -1 8507.69  426.94   1
   1   2   1 9515.82 493.316   1
  -1  -2   1 9115.03 478.844   1
  -1  -2   1 8482.70 443.539   1
  -1  -2   1 8674.64  533.75   1
  -1   2  -1 8954.35 480.603   1
  -1   2  -1 7897.39 491.872   1
  -1  -2   1 7747.00 494.685   1
   1  -2  -1 7895.23  484.84   1
   1   2   1 8269.33 525.123   1
  -1   2   1 9691.04 468.095   1
  -1  -2  -1 9040.72 459.597   1
  -1  -2  -1 7675.58 480.455   1
  -1  -2  -1 8851.32 481.252   1
  -1   2   1 8141.48 489.336   1
   1  -2   1 8567.04 397.503   1
   1   2  -1 7943.47 567.463   1
   1  -2   1 9078.18  487.27   1
   1  -2   1 8696.44 372.858   1
   1   2  -1 8779.96  462.36   1
  -1   2   1 9317.42 476.586   1
   1  -2   1 7747.33 518.805   1
  -2  -2   1 2033.34 91.4732   1
  -2   2  -1 2220.61 112.185   1
   2   2   1 2024.98 108.573   1
   2   2   1 2216.83 122.278   1
   2  -2  -1 2316.27 80.9658   1
   2  -2  -1 2333.67 113.687   1
  -2   2  -1 2462.72 122.837   1
  -2  -2   1 1889.34 97.7149   1
  -2  -2   1 1874.00 109.026   1
  -2  -2   1 1951.61 117.921   1
   2  -2  -1 2315.52  71.702   1
   2   2   1 2013.24 122.165   1
  -2  -2  -1 2570.59 105.657   1
  -2   2   1 2017.55 66.5917   1
  -2   2   1 2052.95 85.2692   1
   2  -2   1 2031.43 85.6901   1
   2   2  -1 2332.97 105.004   1
   2  -2   1 1869.40 100.684   1
  -2  -2  -1 2070.53 113.835   1
  -2   2   1 1891.63 124.729   1
   2   2  -1 2317.33 130.962   1
  -2  -2  -1 2356.65 115.314   1
  -3  -2   143283.70 4292.58   1
   3  -2  -144458.40 4176.00   1
   3  -2  -144860.00 4003.81   1
   3   2   145101.70 4404.14   1
   3   2   148875.30 4617.08   1
   3  -2  -145191.30 3999.64   1
  -3   2  -145217.40 3797.28   1
  -3  -2   142296.10 4164.22   1
  -3  -2   146883.20 4379.57   1
  -3   2  -138776.80 3377.76   1
  -3   2  -145910.00 4328.25   1
  -3   2  -141846.00 3981.17   1
  -3  -2   142009.30 4130.81   1
   3   2   147407.30 4430.69   1
  -3   2   144775.70 3957.49   1
  -3  -2  -147582.30 4579.98   1
  -3   2   145268.20 4162.21   1
  -3   2   142005.70 4041.45   1
   3  -2   144900.20 4163.79   1
   3  -2   143048.40 4105.05   1
   3   2  -145131.20 4406.60   1
   3   2  -144003.90 4046.64   1
  -3  -2  -143817.80 4165.07   1
  -3  -2  -141490.80 4044.83   1
  -4  -2   1 5752.25 290.522   1
   4  -2  -1 4820.17 218.323   1
   4  -2  -1 4789.87 236.683   1
  -4   2  -1 4647.54 258.418   1
  -4  -2   1 5583.18  305.67   1
  -4   2  -1 4424.30  189.11   1
  -4  -2   1 5632.92 325.596   1
  -4   2  -1 4315.04 237.911   1
   4   2   1 5994.60 298.932   1
   4   2   1 6220.57 353.796   1
   4   2   1 6017.98  315.89   1
  -4  -2  -1 4356.61 250.006   1
  -4   2   1 5524.47 263.123   1
  -4   2   1 4473.47 221.326   1
   4  -2   1 5869.02 270.047   1
   4  -2   1 5692.92 267.712   1
  -4  -2  -1 4206.43 234.787   1
  -4  -2  -1 4730.92 278.148   1
   4   2  -1 5040.46 307.818   1
   4   2  -1 4584.53 228.567   1
  -4   2   1 5725.75 249.411   1
  -4   2   1 5555.01 263.056   1
   5   2   146059.10 4435.50   1
  -5   2  -140210.40 3620.24   1
   5   2   143965.00 4137.49   1
   5  -2  -143174.20 3852.25   1
  -5  -2   139369.70 3786.56   1
  -5   2  -138768.70 3517.10   1
  -5   2  -141842.30 3996.98   1
  -5   2  -142677.70 3864.55   1
  -5  -2   138265.90 3656.96   1
  -5  -2   142934.20 4234.63   1
  -5  -2   140198.40 4006.25   1
   5  -2  -142561.90 3794.03   1
   5   2   146074.20 4354.47   1
  -5  -2  -139315.10 3807.77   1
  -5  -2  -140473.60 4014.83   1
  -5   2   139952.10 3642.52   1
  -5   2   135073.70 3292.33   1
   5   2  -145089.10 4221.70   1
   5  -2   142512.90 3940.88   1
   5   2  -145310.30 4143.01   1
   5  -2   140394.90 3561.35   1
  -5  -2  -139641.10 3786.35   1
  -5   2   139604.50 3746.68   1
  -6   2  -1 5162.35 251.256   1
   6   2   1 7651.52 495.104   1
   6   2   1 7330.15 414.706   1
   6  -2  -1 6500.13 346.169   1
   6  -2  -1 5836.43 267.773   1
  -6  -2   1 6938.98 488.043   1
  -6  -2   1 6820.70 378.073   1
  -6  -2   1 6262.32  366.21   1
  -6   2  -1 5746.57 353.326   1
  -6   2  -1 6074.81  344.83   1
  -6   2  -1 5372.36 299.756   1
  -6  -2   1 7537.92 462.225   1
  -6  -2  -1 5626.65 346.665   1
  -6  -2  -1 6056.33 411.042   1
  -6  -2  -1 5518.06 343.634   1
  -6   2   1 6010.51 333.313   1
   6  -2   1 7131.59 374.489   1
   6   2  -1 6186.34 357.201   1
  -6   2   1 6428.96 355.299   1
   6   2  -1 6879.76 372.736   1
  -6   2   1 6462.72 372.237   1
  -7  -2   1 4772.56 264.332   1
   7   2   1 5439.80  311.92   1
   7   2   1 5722.68 352.032   1
   7  -2  -1 6140.00 325.732   1
  -7  -2   1 4637.33 335.698   1
  -7  -2   1 5112.55 402.865   1
  -7   2  -1 5416.97 374.747   1
  -7   2  -1 4979.01 315.336   1
  -7  -2   1 5334.11  346.54   1
  -7   2  -1 6034.38 339.186   1
  -7  -2  -1 5841.69 352.617   1
  -7  -2  -1 5641.24 440.273   1
  -7  -2  -1 4601.84 284.038   1
  -7  -2  -1 4867.40 268.999   1
   7   2  -1 6558.61 350.232   1
  -7   2   1 4367.41 256.309   1
  -7   2   1 4752.34 285.482   1
   7  -2   1 5265.75 313.985   1
   7   2  -1 6294.28 332.534   1
  -7   2   1 5106.13 339.078   1
  -8  -2   1 1620.71 102.085   1
  -8  -2   1 1720.90  124.74   1
   8   2   1 2019.85 125.586   1
   8   2   1 1779.81  82.918   1
   8  -2  -1 2187.81 98.7589   1
  -8  -2   1 1657.47 155.622   1
  -8   2  -1 1886.94 160.231   1
  -8  -2   1 1645.60 129.684   1
  -8   2  -1 1706.82 129.179   1
  -8   2  -1 1873.60  120.78   1
  -8  -2  -1 1980.49 166.097   1
  -8  -2  -1 1666.06  86.727   1
  -8   2   1 1531.18 116.698   1
  -8   2   1 1634.14 131.999   1
   8  -2   1 1950.76  129.31   1
  -8   2   1 1731.49 108.625   1
  -8  -2  -1 2000.06 150.746   1
   8   2  -1 2004.68 91.4836   1
  -9  -2   1 1778.90 134.331   1
  -9  -2   1 1994.99 134.911   1
  -9   2  -1 1367.47 147.909   1
  -9   2  -1 1545.97 121.634   1
  -9  -2   1 1961.03 174.642   1
   9   2   1 2351.64 137.002   1
  -9   2  -1 1262.56 96.5892   1
  -9  -2  -1 1168.44 133.476   1
  -9   2   1 1919.67 103.606   1
  -9   2   1 1878.57 117.385   1
  -9   2   1 1892.67 144.664   1
   9  -2   1 2159.43 132.141   1
  -9   2   1 1819.16  106.67   1
   9   2  -1 1432.25  86.042   1
  -9  -2  -1 1395.26 136.255   1
  -9  -2  -1 1421.33  117.15   1
 -10  -2   1 3752.99 279.951   1
 -10  -2   1 3932.62 268.791   1
 -10   2  -1 4047.07 271.802   1
 -10   2  -1 4218.98 286.226   1
 -10   2  -1 3367.52 269.721   1
 -10  -2   1 3968.17 274.242   1
  10   2   1 4391.18  266.48   1
 -10  -2  -1 4175.86 276.147   1
 -10  -2  -1 3079.28  217.20   1
 -10   2   1 4145.23 260.603   1
 -10   2   1 3390.23 255.889   1
 -10   2   1 3951.45 252.488   1
 -10   2   1 3804.92 224.517   1
 -10  -2  -1 3810.03 290.239   1
 -11   2  -1 9881.51 745.614   1
 -11  -2   113699.70 1098.13   1
 -11   2  -110661.50 782.995   1
 -11  -2   111965.90 950.889   1
 -11  -2   113255.70 1070.89   1
 -11   2  -111704.70 974.302   1
 -11   2  -1 9000.98 782.412   1
 -11  -2  -111720.00 1055.91   1
 -11   2   113593.70 1034.88   1
 -11   2   112016.60 836.316   1
 -11   2   112048.20 946.199   1
 -11   2   111189.50 833.772   1
 -11  -2  -112532.80 955.489   1
 -12  -2   1 2971.81 283.535   1
 -12   2  -1 2788.62 203.959   1
 -12   2  -1 2455.92 170.655   1
 -12  -2   1 2866.21 219.208   1
 -12  -2  -1 3058.75 280.697   1
 -12   2   1 2384.30 179.899   1
 -12   2   1 2024.30 213.535   1
 -12  -2  -1 2808.26 214.405   1
 -13  -2   118685.00 1779.34   1
 -13   2  -115704.70 1357.26   1
 -13  -2   119276.40 1697.63   1
 -13  -2  -119584.30 1805.31   1
 -13  -2  -116574.20 1511.59   1
 -14  -2   1 2472.26  285.11   1
 -14  -2   1 2363.63 212.611   1
 -14   2  -1 2214.66 226.757   1
 -14  -2  -1 2739.28  283.29   1
 -14  -2  -1 2380.98 206.204   1
 -15  -2   1 2553.12 319.457   1
 -15  -2  -1 3585.39 347.561   1
 -15  -2  -1 3014.14  323.91   1
 -16  -2   1 76.3498 65.2426   1
 -16  -2  -1 125.672 42.1481   1
 -16  -2  -1 166.688  45.191   1
 -17  -2   1 1050.00 113.904   1
 -17  -2  -1 960.974 110.181   1
 -17  -2  -1 1094.47 119.816   1
 -18  -2   1 407.012 63.1681   1
   0   2   222160.60 1529.26   1
   0  -2  -221376.10 1444.44   1
   0  -2  -222060.00 1484.82   1
   0  -2  -219243.50 1514.93   1
   0   2   219370.60 1512.78   1
   0   2   223386.50 1591.36   1
   0   2  -218504.10 1520.39   1
   0  -2   221195.70 1409.33   1
   0  -2   217696.80 1418.15   1
   0   2  -221880.50 1509.89   1
   0   2  -220486.60 1446.22   1
   0  -2   222164.50 1542.19   1
   1   2   2 5485.78  333.81   1
   1   2   2 5986.06 287.831   1
   1  -2  -2 5080.51 224.242   1
   1  -2  -2 4898.19  290.73   1
   1  -2  -2 4953.43 227.237   1
  -1  -2   2 5784.18 276.313   1
  -1  -2   2 5938.21 299.465   1
  -1   2  -2 5364.24 270.743   1
  -1   2  -2 4745.45 304.726   1
  -1   2  -2 5191.57 235.688   1
   1   2   2 6561.02 304.177   1
  -1   2   2 5618.70  317.41   1
  -1  -2  -2 4859.76 338.622   1
  -1  -2  -2 5102.02 258.686   1
  -1  -2  -2 5377.21 268.301   1
  -1   2   2 6171.92 283.656   1
   1   2  -2 4733.28 316.463   1
   1  -2   2 5986.45 302.723   1
   1  -2   2 5215.76  340.97   1
   1   2  -2 5154.32 269.095   1
   1  -2   2 5253.60 215.015   1
  -1   2   2 5889.08 276.557   1
   2   2   2 828.624 60.9356   1
   2   2   2 867.135 57.0704   1
   2  -2  -2  894.57 51.1649   1
  -2  -2   2 732.473 44.7107   1
  -2   2  -2 530.334 76.7398   1
  -2   2  -2 608.791 41.0449   1
  -2  -2   2 876.133 85.4669   1
  -2  -2   2 866.782  39.512   1
  -2  -2   2 865.251 54.7962   1
   2   2   2 900.164 42.2987   1
  -2  -2  -2 598.575 48.6291   1
  -2   2   2 828.549 48.5648   1
   2  -2   2 879.285 39.2581   1
   2   2  -2 549.831  89.943   1
   2  -2   2 786.454 49.0316   1
   2  -2   2 806.582  23.693   1
  -2   2   2 816.091 37.0773   1
  -2   2   2 808.502 30.0043   1
   3   2   211024.70 709.878   1
   3   2   212096.40 754.656   1
   3   2   210458.90 694.822   1
   3  -2  -211280.90  589.50   1
   3  -2  -211182.50 720.767   1
   3  -2  -211102.20 607.523   1
  -3  -2   210597.60 709.312   1
  -3  -2   211512.50 684.391   1
  -3   2  -210639.90 723.215   1
  -3   2  -211282.10 591.597   1
  -3  -2   210272.60 650.791   1
  -3  -2   2 8935.92 648.772   1
  -3   2  -211302.10 698.479   1
  -3  -2  -210651.80 646.499   1
  -3  -2  -210673.20 740.027   1
  -3  -2  -211797.80 717.079   1
   3  -2   211232.50 663.045   1
   3   2  -210821.50 615.115   1
   3  -2   210796.30 552.985   1
   3  -2   210853.40 694.452   1
   3   2  -210517.30 751.339   1
  -3   2   211106.20 636.046   1
  -3   2   210881.90  598.83   1
  -3   2   210662.10 661.175   1
   4   2   2 1797.57 93.4376   1
   4   2   2 1993.27 97.0026   1
   4   2   2 1836.52 100.098   1
   4  -2  -2 1742.77 95.5917   1
   4  -2  -2 1764.77 69.7758   1
   4  -2  -2 1756.42 59.0576   1
  -4   2  -2 1616.75 81.2663   1
  -4  -2   2 1619.60 109.269   1
  -4  -2   2 1747.74 99.5276   1
  -4  -2   2 1573.85 95.5095   1
  -4   2  -2 1819.96 96.8888   1
  -4  -2   2 1758.31 85.3256   1
  -4   2  -2 1717.85 66.0518   1
  -4  -2  -2 1726.23 96.2204   1
  -4  -2  -2 1728.30 110.286   1
  -4   2   2 1734.43 68.4038   1
   4   2  -2 1776.05 73.2377   1
   4  -2   2 1890.09  103.67   1
   4   2  -2 1804.45 101.147   1
   4  -2   2 1760.31 76.3088   1
   4  -2   2 1663.46 58.7509   1
  -4   2   2 1786.76  72.949   1
  -4  -2  -2 1912.99 102.391   1
   5   2   2 7253.78 422.877   1
   5   2   2 8001.23 463.937   1
   5  -2  -2 7168.42 346.959   1
   5  -2  -2 7030.16 388.804   1
  -5  -2   2 6837.28 423.408   1
  -5   2  -2 6921.68 379.262   1
  -5  -2   2 7119.41  426.10   1
  -5  -2   2 7013.17 475.881   1
  -5   2  -2 7227.12 364.013   1
  -5   2  -2 7257.46 439.154   1
  -5  -2   2 6781.21 445.899   1
  -5   2   2 7062.47 406.843   1
  -5  -2  -2 6721.03  398.46   1
  -5  -2  -2 7750.13 480.543   1
  -5  -2  -2 6606.12 404.613   1
  -5  -2  -2 6947.02 415.183   1
  -5   2   2 6440.59 342.609   1
   5   2  -2 7191.87  378.45   1
   5   2  -2 7722.44 483.548   1
   5  -2   2 7483.42 411.772   1
   5  -2   2 7745.30 409.501   1
   6   2   2 1630.08 77.0118   1
   6   2   2 1838.02  125.52   1
   6  -2  -2 1185.59 49.1699   1
   6  -2  -2 1180.25 49.4466   1
  -6  -2   2 1488.31 105.575   1
  -6  -2   2 1450.40 101.124   1
  -6   2  -2 1185.38 116.033   1
  -6  -2   2 1634.72 82.0042   1
  -6  -2   2 1743.49 142.819   1
  -6  -2  -2 1210.41 96.1514   1
  -6  -2  -2 1160.07 79.9213   1
  -6  -2  -2 1010.09 96.7834   1
  -6  -2  -2 1148.00 69.5932   1
  -6   2   2 1322.85 61.2299   1
  -6   2   2 1471.38 72.0524   1
   6   2  -2 1227.92 59.0448   1
   6   2  -2 1362.17 94.8448   1
   6  -2   2 1630.02  77.883   1
   6  -2   2 1552.38 63.2825   1
   7   2   229796.70 2386.37   1
   7  -2  -225169.40 1840.76   1
  -7   2  -222499.50 1901.40   1
  -7   2  -218014.00 1290.69   1
  -7  -2   224032.50 1864.02   1
  -7  -2   222993.70 1970.63   1
  -7  -2   226208.20 2193.37   1
  -7  -2   222688.50 1863.84   1
  -7   2  -219817.20 1626.17   1
   7  -2  -223223.50 1633.56   1
  -7   2   218408.80 1562.45   1
  -7  -2  -220177.70 1704.44   1
  -7  -2  -222433.80 2071.76   1
  -7  -2  -219462.90 1608.40   1
  -7  -2  -222935.50 1905.42   1
  -7   2   221627.60 1728.21   1
   7   2  -223740.80 1817.35   1
   7  -2   225841.60 1998.49   1
   7   2  -224140.10 1868.41   1
   7  -2   227268.50 2015.94   1
  -7   2   223551.50 1886.96   1
   8   2   2 581.155 74.8795   1
  -8  -2   2 481.463 53.5293   1
  -8  -2   2 434.857  68.244   1
  -8  -2   2 482.576 30.9777   1
  -8   2  -2 290.257  48.669   1
  -8  -2   2 468.616 54.7412   1
  -8  -2  -2 213.382 93.3001   1
  -8  -2  -2 238.121 46.3649   1
  -8   2   2 490.133 28.0218   1
  -8   2   2  429.33 38.3596   1
  -8   2   2 514.235 66.6832   1
  -8   2   2 491.332 37.2271   1
   8  -2   2 533.394 39.3691   1
   9   2   214709.40 1068.92   1
  -9  -2   211933.00 941.875   1
  -9   2  -214459.80 1043.04   1
  -9  -2   213546.90 1109.54   1
  -9   2  -210818.20  826.97   1
  -9   2  -213488.40 1024.87   1
  -9  -2   212443.80 985.758   1
  -9  -2  -213200.10 1080.49   1
  -9  -2  -211205.60 915.134   1
  -9  -2  -214152.30 1116.51   1
  -9   2   211936.00 908.652   1
  -9   2   210503.20 781.987   1
   9   2  -213918.30 916.015   1
   9  -2   215015.80 1033.46   1
  -9   2   212750.20 852.229   1
  -9   2   212496.20 998.019   1
  10   2   2 892.445 100.635   1
 -10  -2   2 839.769 78.0068   1
 -10   2  -2 782.731 59.0265   1
 -10   2  -2 539.787 61.5914   1
 -10  -2   2 720.017 80.0569   1
 -10  -2   2 806.311 116.785   1
 -10   2  -2 726.025 105.644   1
 -10  -2  -2 714.332 92.1754   1
 -10  -2  -2 530.345  63.847   1
 -10  -2  -2 715.939 72.9189   1
 -10   2   2 834.712 99.6654   1
 -10   2   2 703.994 84.7368   1
  10  -2   2  937.44 62.4173   1
 -11   2  -2 6978.72  482.11   1
 -11   2  -2 5679.41 435.305   1
 -11  -2   2 6202.49  466.41   1
 -11  -2   2 5001.04 481.295   1
 -11  -2   2 5526.05 420.744   1
  11   2   2 6694.23 444.945   1
 -11  -2  -2 7278.56 488.568   1
 -11  -2  -2 6853.06  515.96   1
 -11   2   2 5640.32 409.265   1
 -11   2   2 4440.84 386.402   1
  12   2   2 1794.20 130.062   1
 -12  -2   2 1486.41 190.683   1
 -12   2  -2 1327.12 106.379   1
 -12  -2   2 1296.53 171.136   1
 -12  -2  -2 1611.45 181.272   1
 -12   2   2 989.146 96.4365   1
 -12   2   2 1314.37 114.811   1
 -13   2  -2 996.209 97.9402   1
 -13  -2   2 1404.94 131.042   1
 -13  -2  -2 1291.62 171.754   1
 -13  -2  -2 1087.90 121.887   1
 -14   2  -2 670.303 116.184   1
 -14  -2   2  893.74 105.716   1
 -14  -2  -2  712.15 93.3987   1
 -14  -2  -2 847.938 99.2184   1
 -15   2  -2 1826.09 158.082   1
 -15  -2   2 2435.57 205.296   1
 -15  -2  -2 2317.20 260.084   1
 -15  -2  -2 1840.23 177.436   1
 -16  -2   2 131.917  44.127   1
 -16  -2  -2 63.7379 65.0786   1
 -16  -2  -2 219.772 68.6451   1
 -17  -2   2 6819.76 563.146   1
 -17  -2  -2 7142.74 578.895   1
 -18  -2   2 369.373 101.192   1
 -18  -2  -2 540.679 103.867   1
 -19  -2  -2 3794.06 281.951   1
   0   2   3  41.317 7.61712   1
   0  -2  -3 23.1539 14.5443   1
   0  -2  -3 18.1814 6.08501   1
   0   2   3 26.6245 7.18164   1
   0  -2   3 47.0708 15.6559   1
   0  -2   3  44.662 12.7053   1
   0   2  -3  45.649 10.6379   1
   0  -2   3 27.1347 7.24172   1
   0   2  -3 34.5371  7.7654   1
   0   2  -3 29.7516  17.828   1
   0  -2  -3 40.2589 7.66829   1
   1   2   3 1210.42 91.1488   1
   1   2   3 1326.70 59.4342   1
   1   2   3 1153.55 59.7933   1
   1  -2  -3 1289.30 110.454   1
   1  -2  -3 1331.22 43.3538   1
   1  -2  -3 1338.72 51.1751   1
  -1  -2   3 1080.77 87.6125   1
  -1  -2   3 1295.67 72.4307   1
  -1  -2   3 1226.61 50.1507   1
  -1   2  -3 1281.59 93.3204   1
  -1   2  -3 1389.31 52.2875   1
  -1   2  -3 1480.33 66.3769   1
  -1  -2  -3 1361.19 54.0757   1
  -1   2   3 1272.10 53.4784   1
  -1  -2  -3 1253.41 82.7943   1
  -1  -2  -3 1441.91 59.3168   1
  -1   2   3 1161.78 48.2205   1
   1   2  -3 1330.80 131.669   1
   1  -2   3 1236.42 58.8086   1
   1  -2   3 1104.15 77.0958   1
   1  -2   3 1135.70  39.087   1
   1   2  -3 1364.57 67.9324   1
   1   2  -3 1447.23 64.0615   1
   2   2   3 2988.20 187.227   1
   2  -2  -3 3032.87 195.497   1
   2  -2  -3 2873.77 106.694   1
   2   2   3 3314.53 151.327   1
   2  -2  -3 3256.39 144.485   1
  -2  -2   3 3238.54 163.715   1
  -2   2  -3 3310.03 130.909   1
  -2  -2   3 2735.25 175.401   1
  -2  -2   3 3031.58 141.482   1
  -2   2  -3 3054.06 184.592   1
  -2   2  -3 3314.20 161.935   1
   2   2   3 2983.30 152.391   1
  -2  -2  -3 3410.88 176.203   1
  -2  -2  -3 3188.86 144.433   1
  -2  -2  -3 3173.63 180.664   1
  -2   2   3 3006.56 131.773   1
   2  -2   3 2822.35 112.475   1
   2  -2   3 3100.09 148.097   1
   2  -2   3 2824.34 156.942   1
   2   2  -3 3032.20 130.143   1
   2   2  -3 3163.41 197.755   1
   2   2  -3 3352.55 164.792   1
  -2   2   3 2999.38 119.484   1
   3  -2  -311301.20  661.64   1
   3   2   311711.60 805.233   1
   3   2   313136.00 802.221   1
   3  -2  -311452.70 598.349   1
   3  -2  -311583.70 753.401   1
  -3  -2   311120.30 708.995   1
  -3   2  -311217.50 768.438   1
  -3  -2   312308.00 746.228   1
  -3   2  -311863.70 687.309   1
  -3  -2   3 9745.85 651.531   1
  -3   2  -312068.40  782.63   1
  -3  -2   311780.40 812.461   1
  -3  -2  -311755.80 793.994   1
  -3  -2  -312813.50  803.01   1
  -3  -2  -311138.90 699.486   1
  -3   2   312259.30  726.24   1
  -3   2   311264.10 621.282   1
   3  -2   312471.90 798.693   1
   3   2  -312455.80 926.457   1
   3  -2   311834.50 646.203   1
   3   2  -311454.40 669.763   1
   3  -2   311957.50  794.24   1
   4   2   3 326.917 25.4036   1
   4  -2  -3 320.962 17.5465   1
  -4  -2   3 318.787 29.6407   1
  -4   2  -3 344.464 22.0699   1
  -4   2  -3  346.54 30.9047   1
  -4  -2   3 276.151 30.8465   1
  -4  -2   3 307.953  32.097   1
  -4  -2   3 291.807 32.4199   1
  -4   2  -3 359.569 31.8154   1
   4  -2  -3 305.678 8.64627   1
  -4   2   3 300.876 21.4185   1
  -4  -2  -3 299.017 28.0067   1
  -4  -2  -3 294.203 30.4175   1
  -4   2   3 309.732  13.439   1
   4   2  -3 313.624 16.6193   1
   4  -2   3 338.143 18.1696   1
   4  -2   3 326.561 25.3812   1
   4   2  -3 322.614 36.6164   1
  -4  -2  -3 374.249 30.3602   1
  -4  -2  -3 284.667 30.6387   1
   5   2   318048.70 1250.10   1
   5  -2  -315869.80 940.293   1
   5  -2  -315636.40 1051.37   1
   5  -2  -316003.50 1091.88   1
  -5  -2   316184.30 1212.01   1
  -5  -2   316251.10 1118.13   1
  -5  -2   316057.50 1196.09   1
  -5   2  -314904.60 1062.85   1
  -5   2  -315158.60 1130.01   1
  -5   2  -314643.10 989.866   1
  -5  -2   313768.90 1064.57   1
  -5  -2  -315097.10 1101.87   1
  -5  -2  -316426.30 1259.62   1
  -5  -2  -314121.80 1064.32   1
  -5   2   315963.60 1095.35   1
   5   2  -316721.80 1222.98   1
   5  -2   318113.50 1243.92   1
   5   2  -315144.70 991.967   1
   5  -2   316367.10 1036.04   1
  -5  -2  -313878.30 1061.73   1
  -5   2   315478.80 938.482   1
   6   2   3 1259.91 74.0016   1
   6  -2  -3 1164.68 52.3516   1
  -6  -2   3 1099.69 65.9767   1
  -6  -2   3 939.888  88.456   1
  -6   2  -3 1028.41 69.5182   1
  -6  -2   3 1105.57 86.7923   1
  -6  -2   3 1111.79 85.3192   1
  -6   2  -3 1060.88 66.1138   1
  -6   2  -3 1179.21 116.563   1
  -6  -2  -3 1131.30 81.9704   1
  -6  -2  -3 1127.29 76.1522   1
  -6   2   3 1036.19 45.7875   1
  -6   2   3 1074.84 63.7895   1
   6   2  -3 1186.12 51.1852   1
   6  -2   3 1045.07 58.0306   1
   6   2  -3 1204.36 72.2047   1
   6  -2   3 1178.63 68.6621   1
  -6  -2  -3 1046.67 64.5723   1
  -6   2   3 1038.07 43.0365   1
  -6  -2  -3 1007.08 73.9507   1
   7  -2  -3 5570.97 285.589   1
   7   2   3 5675.28 334.585   1
  -7   2  -3 4735.14 267.927   1
  -7   2  -3 4583.97 256.042   1
  -7  -2   3 5235.21 357.853   1
  -7  -2   3 4503.57 324.908   1
  -7   2  -3 5149.29 345.584   1
  -7  -2   3 4886.87 331.685   1
  -7  -2   3 5374.32 302.465   1
  -7  -2  -3 5180.31 410.267   1
  -7  -2  -3 4573.76 296.939   1
  -7   2   3 4443.38 221.657   1
  -7   2   3 5119.89 248.079   1
  -7   2   3 4995.38 306.833   1
   7  -2   3 5662.61  355.74   1
   7  -2   3 5101.63 269.817   1
   7   2  -3 5752.92 292.932   1
   7   2  -3 5918.34 331.205   1
  -7  -2  -3 4776.92 359.586   1
  -7  -2  -3 5406.77 337.537   1
  -8  -2   3 775.943 70.4786   1
  -8  -2   3 651.189 54.1436   1
  -8   2  -3 516.643 63.8166   1
  -8   2  -3 426.736   44.19   1
  -8  -2   3 775.818 72.2084   1
   8   2   3 795.521 84.1935   1
  -8  -2  -3 464.455 80.3828   1
  -8   2   3  674.06 58.9612   1
  -8  -2  -3 557.053 58.0297   1
  -8   2   3 514.879 50.1206   1
   8   2  -3 561.827 58.5816   1
   8  -2   3 755.124 54.3358   1
   8  -2   3 814.984 53.5819   1
  -8  -2  -3 479.863 108.256   1
   9   2   3 516.061 52.8154   1
  -9  -2   3 521.953 61.6986   1
  -9  -2   3 432.939 78.7922   1
  -9  -2   3 393.927 57.7832   1
  -9   2  -3 425.798 47.6652   1
  -9   2  -3 528.898 60.1767   1
  -9  -2  -3 474.911  107.47   1
  -9  -2  -3 559.276 55.2525   1
  -9  -2  -3 481.121 52.4857   1
  -9   2   3 297.904 42.9956   1
  -9   2   3 395.785 54.9926   1
   9  -2   3 488.369 44.2124   1
   9   2  -3 692.078 50.1389   1
   9  -2   3 479.513 48.5071   1
  10   2   3 194.054 33.4391   1
 -10  -2   3 163.072  61.086   1
 -10  -2   3 132.321 60.6725   1
 -10   2  -3  105.21 48.1094   1
 -10   2  -3 159.167 57.3862   1
 -10  -2   3 148.292 37.7277   1
 -10  -2  -3 160.333 46.2003   1
 -10   2   3 186.133 36.6121   1
  10  -2   3 214.161 44.4114   1
 -10  -2  -3 175.818 36.0989   1
 -10  -2  -3 151.789 34.3059   1
  11   2   3 5981.22 422.385   1
 -11  -2   3 5305.22 424.273   1
 -11   2  -3 5132.17 374.438   1
 -11   2  -3 5568.93  418.05   1
 -11  -2  -3 6378.17 449.726   1
 -11   2   3 4971.65 386.563   1
  12   2   3 653.168 91.1061   1
 -12   2  -3 399.972 60.0927   1
 -12  -2   3 576.949  118.01   1
 -12  -2  -3 534.154 71.8075   1
 -12   2   3 483.859 68.4689   1
  13   2   311531.10 816.184   1
 -13   2  -3 7153.11 575.383   1
 -13  -2   3 9511.91 765.459   1
 -13   2   3 7377.43  621.67   1
 -13  -2  -3 9056.49 810.513   1
 -14   2  -3 1531.54 142.232   1
 -14  -2   3 2266.60 193.094   1
 -14  -2  -3 1895.75  233.96   1
 -14  -2  -3 1625.63 226.116   1
 -15  -2   3 5202.38 420.915   1
 -15   2  -3 3945.49 389.209   1
 -15  -2  -3 5270.63 498.637   1
 -16  -2   3 1778.69 174.884   1
 -16  -2  -3 1684.32 165.399   1
 -17  -2   3 262.108 58.4848   1
 -17  -2  -3 311.382 58.5143   1
 -18  -2   3 207.686 43.4323   1
 -18  -2  -3 70.3609 66.3897   1
 -19  -2   3 1916.33  198.72   1
 -19  -2  -3 1598.89 141.245   1
   0   2   411250.70 670.818   1
   0  -2  -410955.40 605.781   1
   0  -2  -412052.10 712.332   1
   0  -2  -410702.10  739.44   1
   0  -2   4 9750.25 699.896   1
   0  -2   410981.10 693.815   1
   0  -2   410481.00 602.154   1
   0   2  -410382.20 763.264   1
   0   2  -411248.30 671.726   1
   0   2  -411635.90 690.511   1
   0  -2  -410182.30 652.042   1
   1  -2  -418823.70 1469.93   1
   1  -2  -418181.90 1296.59   1
   1  -2  -418179.20 1187.58   1
   1  -2  -419739.10 1376.53   1
   1   2   420593.20 1453.13   1
  -1  -2   419695.50 1395.62   1
  -1  -2   418469.80 1284.72   1
  -1  -2   416885.60 1467.64   1
  -1   2  -418307.80 1496.15   1
  -1   2  -420000.60 1434.14   1
  -1   2  -420311.60 1411.47   1
  -1  -2  -420402.00 1444.72   1
  -1  -2  -417448.00 1296.79   1
  -1  -2  -420154.90 1379.83   1
  -1  -2  -418834.70 1543.76   1
   1   2  -420437.30 1495.12   1
   1   2  -418779.10 1333.76   1
   1   2  -418849.60 1540.69   1
   1  -2   417319.50 1430.30   1
   1  -2   417783.00 1218.11   1
   1  -2   420770.60 1485.50   1
  -1   2   420048.00 1403.55   1
   2   2   4 2637.54 122.809   1
   2  -2  -4 2348.83 104.827   1
   2  -2  -4 2256.15 78.0412   1
   2  -2  -4 2271.02  133.65   1
   2  -2  -4 2617.33 99.8759   1
  -2  -2   4 2527.55 117.339   1
  -2  -2   4 2408.97 113.864   1
  -2  -2   4 2170.70 147.196   1
  -2   2  -4 2495.17 127.544   1
  -2   2  -4 2429.51 158.246   1
  -2   2  -4 2462.84 106.957   1
  -2  -2  -4 2714.66 149.092   1
  -2  -2  -4 2325.83 108.696   1
  -2  -2  -4 2382.30 148.423   1
  -2   2   4 2443.73 126.917   1
   2   2  -4 2401.38 207.058   1
   2   2  -4 2469.14 125.259   1
   2   2  -4 2242.09 108.759   1
   2  -2   4 2346.57 90.8304   1
   2  -2   4 2785.46 132.503   1
  -2  -2  -4 2178.94 121.894   1
   3  -2  -4 7806.78 486.133   1
   3  -2  -4 7808.74 432.288   1
   3   2   4 8861.17 502.013   1
  -3  -2   4 8102.84 472.769   1
  -3  -2   4 7937.32 581.847   1
  -3  -2   4 8603.62 500.662   1
  -3   2  -4 7826.54 571.736   1
  -3   2  -4 7839.28 426.592   1
  -3   2  -4 8195.49 541.132   1
   3  -2  -4 7885.61  333.32   1
   3  -2  -4 7528.46 328.644   1
  -3  -2  -4 7632.76 498.477   1
  -3   2   4 8389.15 468.786   1
  -3  -2  -4 7700.12 452.227   1
  -3  -2  -4 7141.10  504.86   1
   3   2  -4 8008.42 546.146   1
   3   2  -4 7575.39 418.985   1
   3   2  -4 8161.79 495.483   1
   3  -2   4 8820.04 509.901   1
   3  -2   4 7791.60  398.94   1
  -3  -2  -4 8464.96  530.00   1
   4  -2  -4 836.289  42.179   1
   4  -2  -4 924.334 76.7658   1
   4   2   4 957.176 53.0634   1
  -4  -2   4 911.909 78.2768   1
  -4  -2   4 869.765 45.0381   1
  -4  -2   4 717.549 55.4583   1
  -4  -2   4 900.944 68.0171   1
  -4   2  -4 930.527 63.5855   1
  -4   2  -4 878.742 41.9401   1
  -4   2  -4 896.268 63.8804   1
  -4  -2  -4 884.383 74.4882   1
  -4  -2  -4 1033.04 61.2052   1
  -4  -2  -4 847.091 87.1367   1
  -4  -2  -4 792.089 62.8689   1
  -4   2   4 872.907 47.9286   1
   4   2  -4 928.577 100.715   1
   4   2  -4  883.01 36.7099   1
   4  -2   4 885.677 41.9262   1
   4  -2   4 937.708 55.1018   1
   5  -2  -4 3286.67 157.224   1
   5   2   4 2913.61 160.579   1
   5  -2  -4 3165.46 187.958   1
  -5  -2   4 2642.85 207.085   1
  -5  -2   4 2828.49  167.07   1
  -5   2  -4 3133.41 211.343   1
  -5   2  -4 3028.78 145.449   1
  -5   2  -4 3175.98 192.136   1
  -5  -2  -4 3237.34 186.984   1
  -5  -2  -4 3244.17 181.855   1
  -5  -2  -4 3233.20 184.363   1
  -5   2   4 2787.35  155.28   1
   5   2  -4 3067.37 133.519   1
   5   2  -4 3551.37 207.804   1
   5  -2   4 2609.45 131.139   1
   5  -2   4 2963.95 166.089   1
  -5  -2  -4 2931.00 183.447   1
   6  -2  -4 632.281 37.4756   1
   6  -2  -4 671.422 37.8482   1
  -6  -2   4 329.463 49.7469   1
  -6  -2   4 500.015 36.7689   1
  -6  -2   4 426.418 53.7734   1
  -6   2  -4 623.346 57.9899   1
  -6   2  -4 626.641 42.5633   1
  -6   2  -4 627.462  36.678   1
   6   2   4 473.093 41.3879   1
  -6  -2  -4 658.276 51.1281   1
  -6  -2  -4 563.987 43.9336   1
  -6   2   4 440.254 43.1312   1
  -6  -2  -4 668.927 56.6344   1
   6   2  -4 638.795 38.7566   1
   6   2  -4 679.791 72.4763   1
   6  -2   4 495.949 60.2963   1
   6  -2   4 470.341 26.9298   1
  -6  -2  -4 641.947 56.9113   1
   7  -2  -412979.60 840.843   1
   7   2   413956.80 965.904   1
  -7  -2   411873.80 830.393   1
  -7  -2   410729.00 875.867   1
  -7  -2   411852.30 1003.66   1
  -7   2  -411545.20  845.10   1
  -7   2  -411355.10 777.752   1
  -7   2  -412874.70 1058.59   1
  -7  -2  -413359.70 1032.50   1
  -7   2   412151.80 887.928   1
   7   2  -413789.80 1010.18   1
   7   2  -413654.30 865.102   1
   7  -2   412530.30 806.863   1
   7  -2   413674.40 956.461   1
  -7  -2  -411327.80 814.416   1
  -7  -2  -413532.60 1101.74   1
  -7  -2  -411700.80 881.414   1
   8   2   4 3478.91 216.498   1
  -8  -2   4 3243.34 317.071   1
  -8  -2   4 3060.93  197.10   1
  -8  -2   4 2770.73 234.036   1
  -8   2  -4 3144.69 228.766   1
  -8   2  -4 3490.99 301.197   1
  -8  -2  -4 3592.30 236.884   1
  -8  -2  -4 3107.16 186.635   1
  -8   2   4 3055.39 213.433   1
  -8  -2  -4 3657.13 235.031   1
  -8  -2  -4 3513.69 260.704   1
   8   2  -4 3872.37 248.743   1
   8  -2   4 3434.99 216.723   1
   8  -2   4 3572.69 215.897   1
   9   2   416599.10 1336.84   1
  -9  -2   412187.60 995.555   1
  -9  -2   412652.30 1092.49   1
  -9  -2   414847.30 1326.73   1
  -9   2  -412709.70 1036.36   1
  -9   2  -414735.80 1287.81   1
  -9  -2  -414064.10 1138.55   1
  -9   2   414201.10 1171.78   1
   9   2  -415519.20 1124.68   1
   9  -2   414869.20 1062.10   1
   9  -2   417206.90 1270.85   1
  -9  -2  -415537.70 1218.04   1
  -9  -2  -415096.40 1322.87   1
  10   2   4 158.115 41.2849   1
 -10  -2   4 117.584 41.4393   1
 -10  -2   4 162.081 49.7203   1
 -10   2  -4 264.515 44.2019   1
 -10  -2  -4 226.613 40.3409   1
 -10  -2  -4 297.764 42.7842   1
 -10  -2  -4 256.089 55.8323   1
  10  -2   4 158.764   33.32   1
 -10   2   4 128.183 42.6275   1
  11   2   4 8610.00 634.216   1
 -11  -2   4 8133.05 659.997   1
 -11   2  -4 6808.52 534.474   1
 -11   2   4 7408.15 593.549   1
 -11  -2  -4 8191.56 703.526   1
  12   2   4 1112.33 103.934   1
 -12  -2   4 1157.80 177.792   1
 -12   2  -4 690.434 129.278   1
 -12  -2  -4 884.923 103.955   1
 -12   2   4 942.628 108.127   1
  13   2   4 2192.72 164.151   1
 -13  -2   4 2068.83 202.243   1
 -13   2  -4 1689.65 151.912   1
 -13   2   4 1789.09 177.425   1
 -13  -2  -4 2204.62  187.62   1
  14   2   4 725.566 83.6742   1
 -14  -2   4 660.782 101.318   1
 -14   2  -4 552.503 77.3081   1
 -14  -2  -4 663.876 92.4139   1
 -15  -2   4 4790.13 515.625   1
 -15   2  -4 4342.91 351.008   1
 -15  -2  -4 5696.66 434.058   1
 -16  -2   4 641.708  138.09   1
 -16  -2  -4 608.725 85.9801   1
 -17  -2   4 5182.44 500.213   1
 -17  -2  -4 4785.57  464.39   1
 -18  -2   4 791.641 82.9867   1
 -18  -2  -4 459.349 74.3783   1
 -19  -2   4 3780.29 271.894   1
 -19  -2  -4 3161.51 301.001   1
   0  -2  -5 49.4271 4.94195   1
   0  -2  -5 54.1725 12.3374   1
   0  -2  -5-0.02528 9.02468   1
   0   2   5 25.7705 8.94663   1
   0  -2  -5 19.3567 15.6588   1
   0  -2   5 70.4818 15.7074   1
   0  -2   5 8.29871 6.48169   1
   0   2  -5 17.2433 8.29557   1
   0   2  -5 34.5865 19.2651   1
   0   2  -5 13.0866 8.79541   1
   1   2   5 8615.25 479.541   1
   1  -2  -5 7228.20 379.719   1
   1  -2  -5 7128.75 352.244   1
   1  -2  -5 7332.33 417.037   1
   1  -2  -5 7119.58 478.724   1
  -1  -2   5 8053.70 479.376   1
  -1  -2   5 7816.11 428.163   1
  -1   2  -5 6886.97 502.037   1
  -1   2  -5 7622.99 431.579   1
  -1   2  -5 7563.20 463.489   1
  -1  -2  -5 6668.84 416.418   1
  -1  -2  -5 6680.16 461.095   1
  -1   2   5 8322.93 489.618   1
  -1  -2  -5 7627.91 440.508   1
  -1  -2  -5 7092.02 381.838   1
   1   2  -5 7602.38 475.005   1
   1   2  -5 6968.63 504.942   1
   1   2  -5 7433.01  410.05   1
   1  -2   5 7577.90 413.754   1
   1  -2   5 8463.74 485.221   1
   2  -2  -5 4620.33 284.376   1
   2  -2  -5 4997.63 203.866   1
   2   2   5 4793.85 278.097   1
   2  -2  -5 4642.03 240.297   1
  -2  -2   5 4760.19 249.878   1
  -2  -2   5 4305.70 230.187   1
  -2   2  -5 4943.41 300.268   1
  -2   2  -5 4870.42 269.455   1
  -2   2  -5 4807.05 320.005   1
   2  -2  -5 4333.52 170.721   1
  -2  -2  -5 5065.55 273.244   1
  -2  -2  -5 4587.89  294.01   1
  -2  -2  -5 4398.03 266.845   1
  -2   2   5 4717.79 250.136   1
  -2  -2  -5 4677.59 239.338   1
   2   2  -5 4919.59 331.202   1
   2   2  -5 4970.58  272.05   1
   2   2  -5 4454.36 216.273   1
   2  -2   5 4123.66 198.714   1
   2  -2   5 4802.49 265.978   1
   3   2   534477.40 3023.33   1
   3  -2  -533063.60 2872.54   1
   3  -2  -532444.90 2993.32   1
  -3  -2   530926.20 2702.88   1
  -3  -2   531933.90 2840.83   1
  -3   2  -532117.40 3161.57   1
  -3   2  -533350.80 3016.38   1
  -3   2  -532763.70 2852.32   1
  -3  -2  -532654.60 3086.10   1
  -3  -2  -532633.50 2885.73   1
  -3  -2  -533986.00 3035.35   1
  -3   2   533010.10 2902.53   1
  -3  -2  -530190.30 2906.23   1
   3   2  -533942.80 3255.03   1
   3   2  -533925.90 3058.57   1
   3   2  -530978.60 2608.76   1
   3  -2   529789.50 2510.21   1
   3  -2   534200.30 3052.37   1
   4  -2  -5 5376.72 295.919   1
   4   2   5 5862.75 333.585   1
   4  -2  -5 5687.56 379.927   1
  -4  -2   5 5412.79  361.52   1
  -4  -2   5 5200.11 288.937   1
  -4   2  -5 5366.06 295.261   1
  -4   2  -5 5475.82 361.157   1
  -4   2  -5 5715.49  356.32   1
  -4  -2  -5 5249.77 345.298   1
  -4   2   5 5550.30 350.183   1
  -4  -2  -5 4957.53 326.828   1
  -4  -2  -5 5869.40 352.125   1
  -4  -2  -5 5609.04 331.561   1
   4   2  -5 5286.03 263.145   1
   4   2  -5 5924.16  397.11   1
   4   2  -5 6089.46 409.009   1
   4  -2   5 5445.00 274.809   1
   4  -2   5 5936.06 350.729   1
   5  -2  -538144.10 3552.97   1
   5   2   539471.90 3710.83   1
   5  -2  -541283.00 3921.27   1
  -5  -2   528334.60 2858.86   1
  -5  -2   535349.70 3349.71   1
  -5  -2   534638.20 3481.20   1
  -5   2  -539637.40 3908.17   1
  -5   2  -538005.30 3756.94   1
  -5   2  -537691.40 3525.23   1
  -5  -2  -539314.60 4017.78   1
  -5  -2  -537958.70 3678.31   1
  -5  -2  -540509.60 4007.99   1
  -5  -2  -537285.40 3766.24   1
  -5   2   537141.60 3554.24   1
   5   2  -541930.90 4247.07   1
   5   2  -541545.30 3665.72   1
   5  -2   537137.80 3373.97   1
   5  -2   538403.40 3668.04   1
   6  -2  -5  656.21 63.6336   1
   6   2   5 871.391 56.8421   1
   6  -2  -5 684.675   71.35   1
  -6  -2   5  766.21 45.8762   1
  -6  -2   5 722.047 62.7529   1
  -6  -2   5  829.34 69.1115   1
  -6   2  -5  621.66  56.704   1
  -6   2  -5 673.594 67.5023   1
  -6   2  -5 622.843 70.2703   1
  -6  -2  -5 624.742 66.0948   1
  -6  -2  -5  558.03  57.404   1
  -6  -2  -5  697.12 61.6931   1
  -6   2   5 841.995 62.9343   1
  -6  -2  -5 643.563 65.3438   1
   6   2  -5 658.282 43.4571   1
   6   2  -5 685.519 66.4193   1
   6  -2   5 846.914 52.5604   1
   6  -2   5 872.798 58.9418   1
   7  -2  -5 5212.71 303.989   1
   7   2   5 6146.55 363.866   1
   7  -2  -5 5323.18  326.13   1
   7  -2  -5 5420.53 310.204   1
  -7  -2   5 4972.68 291.568   1
  -7  -2   5 5621.46 390.099   1
  -7  -2   5 4457.11 387.663   1
  -7   2  -5 4823.93 360.451   1
  -7   2  -5 4757.94 307.628   1
  -7   2  -5 4638.01 339.893   1
  -7  -2  -5 4458.86 294.429   1
  -7  -2  -5 5130.21  367.98   1
  -7  -2  -5 4953.77 352.777   1
  -7   2   5 5775.50 372.418   1
  -7  -2  -5 5351.72 360.138   1
   7   2  -5 5338.57 276.751   1
   7   2  -5 5457.09 399.407   1
   7  -2   5 5727.85 326.849   1
   7  -2   5 6137.72 371.723   1
   8   2   5 146.374 41.5253   1
  -8  -2   5 217.377 40.1512   1
  -8  -2   5 133.615 37.0466   1
  -8   2  -5 93.8005 42.1318   1
  -8   2  -5 114.739 36.4352   1
  -8  -2  -5 71.1626 37.4368   1
  -8  -2  -5 107.894 50.5939   1
  -8  -2  -5 205.518 49.4542   1
  -8  -2  -5 71.6375 24.5361   1
   8   2  -5 109.816 39.5524   1
   8  -2   5  155.49 27.6853   1
   8  -2   5  189.68  27.837   1
  -8   2   5 181.349 50.9462   1
  -9  -2   5 2133.72 197.067   1
  -9  -2   5 1761.84  227.34   1
  -9   2  -5 2461.62 194.765   1
  -9   2  -5 2164.53 172.983   1
   9   2   5 2306.03 158.645   1
  -9  -2  -5 2583.94 281.044   1
  -9   2   5 2194.82 192.942   1
  -9  -2  -5 2718.82  189.27   1
  -9  -2  -5 2553.95 244.631   1
   9   2  -5 2538.15 155.546   1
   9  -2   5 2324.27 146.241   1
   9  -2   5 2402.93 205.977   1
  10   2   5 4158.71 312.543   1
 -10  -2   5 4007.99  348.99   1
 -10  -2  -5 4166.79 385.629   1
 -10   2   5 3482.42 303.499   1
  10  -2   5 4782.85 322.518   1
  11   2   513541.40 1193.00   1
 -11  -2   512144.70 1061.49   1
 -11   2  -510132.80 854.786   1
 -11  -2  -511974.40 981.578   1
 -11   2   511365.90 990.608   1
  12   2   5 5764.04  429.25   1
 -12  -2   5 5448.01 555.914   1
 -12   2  -5 4251.50 345.443   1
 -12   2   5 5015.33 425.277   1
 -12  -2  -5 5355.41 416.275   1
  13   2   515350.10 1208.66   1
 -13  -2   513893.00 1209.80   1
 -13   2  -5 9319.24 838.054   1
 -13  -2  -511901.20 1033.14   1
 -13   2   512716.50 1217.33   1
  14   2   5 1275.93  150.67   1
 -14  -2   5 1209.60 138.525   1
 -14   2  -5 806.308 102.519   1
 -14  -2  -5 1082.91 123.709   1
 -15  -2   5 1791.06  232.99   1
 -15   2  -5 1181.72 123.148   1
 -15  -2  -5 1583.84 151.845   1
 -16  -2   5 912.254 113.312   1
 -16  -2  -5 714.981 97.3947   1
 -17  -2   5 327.565 59.0462   1
 -17  -2  -5 215.945 53.7735   1
 -18  -2   5 177.553 43.8184   1
 -18  -2  -5 190.678  65.317   1
 -19  -2   5 2610.35 197.151   1
 -19  -2  -5 2825.81 201.346   1
 -20  -2   5 232.362 44.9188   1
 -20  -2  -5 146.406 26.0225   1
   0  -2  -6 5546.11  296.43   1
   0  -2  -6 5794.86 331.919   1
   0  -2  -6 5433.53 433.933   1
   0   2   6 6353.75 352.302   1
   0  -2   6 5588.49 299.823   1
   0  -2   6 5728.88  337.26   1
   0   2  -6 5755.48 318.194   1
   0   2  -6 5381.40 407.621   1
   0   2  -6 5842.97 336.825   1
   0  -2  -6 5397.11 276.799   1
   1  -2  -629158.70 2542.34   1
   1  -2  -627702.00 2126.72   1
  -1  -2   629131.90 2502.33   1
  -1  -2   628341.70 2413.79   1
  -1   2  -628915.40 2481.23   1
  -1   2  -625995.80 2641.66   1
  -1   2  -628515.80 2437.37   1
   1  -2  -628612.30 2273.78   1
   1  -2  -627731.40 2573.44   1
   1   2   630814.00 2608.01   1
  -1  -2  -627093.90 2529.04   1
  -1  -2  -629727.20 2562.67   1
  -1  -2  -628053.70 2287.57   1
  -1   2   630271.90 2568.38   1
  -1  -2  -628333.20 2453.41   1
   1   2  -627855.60 2683.43   1
   1   2  -627392.40 2288.73   1
   1   2  -629072.00 2513.63   1
   1  -2   630173.80 2677.43   1
   1  -2   626338.80 2167.59   1
   2  -2  -6 7484.06 325.887   1
   2  -2  -6 7139.66 486.854   1
   2  -2  -6 7261.98 315.585   1
   2  -2  -6 7256.87 434.229   1
  -2  -2   6 7234.21 469.842   1
  -2  -2   6 7436.45  439.97   1
  -2   2  -6 7456.20 462.286   1
  -2   2  -6 7045.43 523.915   1
  -2   2  -6 7441.63 447.603   1
   2   2   6 7601.06 446.897   1
  -2  -2  -6 6536.01 518.456   1
  -2  -2  -6 7542.20 465.713   1
  -2  -2  -6 7252.77 526.784   1
  -2  -2  -6 7013.62 406.408   1
  -2   2   6 7803.64  463.64   1
   2   2  -6 7336.69 544.888   1
   2   2  -6 6674.47 392.285   1
   2   2  -6 7496.71 466.305   1
   2  -2   6 6813.35 375.617   1
   2  -2   6 7997.09 494.096   1
   3  -2  -6 4170.15 311.221   1
   3  -2  -6 4103.63 252.477   1
   3   2   6 4229.76 235.611   1
  -3  -2   6 3784.63 211.273   1
  -3  -2   6 3885.84 256.484   1
  -3   2  -6 4179.48  261.50   1
  -3   2  -6 4228.16 296.279   1
  -3   2  -6 4246.20  290.98   1
  -3  -2  -6 3882.13 258.911   1
  -3   2   6 4175.27 268.717   1
  -3  -2  -6 4151.35 231.896   1
  -3  -2  -6 3912.15 267.701   1
  -3  -2  -6 4448.14 296.087   1
   3   2  -6 4214.08 366.039   1
   3   2  -6 4272.88 254.693   1
   3   2  -6 3970.15 206.994   1
   3  -2   6 4409.60 263.025   1
   3  -2   6 3971.70  200.64   1
   4   2   6 1198.64 72.1927   1
   4  -2  -6 1239.42 87.4949   1
   4  -2  -6 1160.86 69.1839   1
  -4  -2   6 1214.30 79.4618   1
  -4  -2   6 1146.21 66.7324   1
  -4   2  -6 1254.88 123.536   1
  -4   2  -6 1139.04 94.1315   1
  -4   2  -6 1142.52 137.927   1
  -4  -2  -6 1146.67 95.5174   1
  -4  -2  -6 1312.50 88.7947   1
  -4   2   6 1224.82 77.7902   1
  -4  -2  -6 1128.49 78.7272   1
  -4  -2  -6 1095.13 128.163   1
   4   2  -6 1244.96 150.102   1
   4   2  -6 1179.04 51.4914   1
   4   2  -6 1216.33 85.5448   1
   4  -2   6 1236.24 83.7173   1
   4  -2   6 1185.30  58.406   1
   5  -2  -610272.20  762.35   1
   5  -2  -6 9285.72 611.286   1
   5   2   6 9765.46  642.10   1
  -5  -2   6 9758.50 683.595   1
  -5  -2   6 9204.15 628.381   1
  -5   2  -6 8993.01 606.423   1
  -5   2  -6 9366.63 696.869   1
  -5   2  -610191.00 803.692   1
  -5  -2  -6 9882.13 696.875   1
  -5  -2  -6 9344.76 700.996   1
  -5  -2  -6 9743.12  677.06   1
  -5   2   6 9495.04 699.547   1
  -5  -2  -6 8870.06 711.985   1
   5   2  -610299.10 832.427   1
   5   2  -6 9425.64 678.822   1
   5   2  -6 9992.88 596.246   1
   5  -2   6 9477.17 575.451   1
   5  -2   610146.00 694.603   1
   6  -2  -6 2674.26 197.062   1
   6   2   6 2622.53  151.10   1
   6  -2  -6 2393.07 140.944   1
  -6  -2   6 2579.53 179.224   1
  -6  -2   6 1860.47  139.08   1
  -6   2  -6 2564.67 188.649   1
  -6   2  -6 2350.12 149.691   1
  -6   2  -6 2210.62 162.464   1
  -6  -2  -6 2351.50 166.751   1
  -6   2   6 2578.56 205.547   1
  -6  -2  -6 2416.19 182.853   1
  -6  -2  -6 2515.44 179.954   1
  -6  -2  -6 2204.64 158.004   1
   6   2  -6 2739.00 192.257   1
   6  -2   6 2535.39  125.89   1
   6  -2   6 2852.19 177.137   1
   7  -2  -626252.90 2326.13   1
   7  -2  -627985.70 2438.83   1
   7   2   629029.10 2532.31   1
   7  -2  -628653.50 2512.36   1
  -7  -2   627102.60 2550.66   1
  -7  -2   621028.80 2131.93   1
  -7   2  -624619.80 2265.99   1
  -7   2  -623691.80 2205.87   1
  -7   2  -626537.40 2554.13   1
  -7  -2  -627578.40 2540.87   1
  -7  -2  -625938.40 2568.28   1
  -7  -2  -627628.80 2716.37   1
  -7  -2  -623208.40 2233.90   1
  -7   2   627263.40 2518.44   1
   7   2  -630288.20 2870.05   1
   7  -2   626931.20 2260.66   1
   7  -2   630994.40 2834.30   1
   8   2   6 3728.00 284.561   1
  -8  -2   6 3486.63 352.141   1
  -8  -2   6 2716.58 230.718   1
  -8   2  -6 3789.23 362.169   1
  -8   2  -6 3446.92 247.201   1
  -8  -2  -6 3880.05 296.933   1
  -8  -2  -6 3909.52 327.841   1
  -8   2   6 3523.33 273.656   1
  -8  -2  -6 3103.30 260.149   1
  -8  -2  -6 3684.50  275.15   1
   8   2  -6 4089.73 268.347   1
   8  -2   6 3519.88  202.24   1
   8  -2   6 4160.24  266.84   1
   9   2   616300.30 1314.12   1
  -9  -2   614883.80 1386.54   1
  -9  -2  -616551.30 1399.00   1
  -9   2   613957.00 1264.89   1
   9   2  -614239.80 1243.39   1
   9  -2   618216.50 1453.79   1
   9  -2   614028.30 1095.50   1
  10   2   6 464.136 68.4903   1
 -10  -2   6 461.013 90.9177   1
 -10   2   6 476.198 131.636   1
 -10  -2  -6 511.862 72.6091   1
  11   2   6 6721.56 523.265   1
 -11  -2   6 5836.10 521.516   1
 -11   2  -6 5186.88 417.399   1
 -11  -2  -6 6407.64 502.153   1
 -11   2   6 5826.41 615.494   1
  12   2   6 982.556 117.508   1
 -12  -2   6 889.171 132.788   1
 -12   2  -6 732.508 95.0322   1
 -12  -2  -6  927.57 109.679   1
 -12   2   6 920.499 123.086   1
  13   2   6 660.609 83.5284   1
 -13  -2   6 641.639 106.406   1
 -13   2  -6 456.254 114.941   1
 -13   2   6 569.364 98.0238   1
 -13  -2  -6 622.306 91.2958   1
  14   2   6 672.719 76.5699   1
 -14  -2   6  714.27 158.863   1
 -14   2  -6 574.124 79.6693   1
 -14  -2  -6 706.746 96.2771   1
 -14   2   6 516.079 93.9392   1
  15   2   6 8278.46 603.631   1
 -15  -2   6 7211.97 615.621   1
 -15   2  -6 5291.04 453.345   1
 -15  -2  -6 6673.79 549.298   1
 -16  -2   6 700.364 104.271   1
 -16  -2  -6 836.102 100.257   1
 -17  -2   6 4650.14 364.308   1
 -17   2  -6 3396.01 335.544   1
 -17  -2  -6 4596.94  346.83   1
 -18  -2   6 89.9093 35.5094   1
 -18  -2  -6 183.452 54.1468   1
 -19  -2   6 720.816 101.162   1
 -19  -2  -6 656.703 66.1758   1
 -20  -2   6 162.641 26.1677   1
 -20  -2  -6 193.004  26.158   1
   0  -2  -7 15.5804 27.4254   1
   0  -2  -7 25.2902 5.17007   1
   0  -2  -7 32.7732 12.0254   1
   0   2   7 34.3892  17.411   1
   0  -2  -7 10.3389  6.9143   1
   0  -2   7  16.919 12.8668   1
   0   2  -7 27.0441 22.1645   1
   0  -2   7 23.0725 13.0696   1
   0   2  -7 7.02814 19.1228   1
   1  -2  -7 2324.09 165.503   1
   1   2   7 2679.82 142.583   1
   1  -2  -7 2165.93 95.2367   1
   1  -2  -7 2162.99 167.475   1
  -1  -2   7 2478.05 146.401   1
  -1   2  -7 2209.10 253.653   1
  -1   2  -7 2292.66 130.673   1
  -1   2  -7 2431.97 142.552   1
  -1  -2   7 2499.29 128.352   1
   1  -2   7 2556.44 157.629   1
  -1  -2  -7 2392.28 143.451   1
  -1   2   7 2534.55 139.068   1
  -1  -2  -7 2103.01  166.94   1
  -1  -2  -7 2362.42 154.653   1
  -1  -2  -7 2163.94 104.724   1
   1   2  -7 2093.66 109.708   1
   1  -2   7 2379.92 117.751   1
   1   2  -7 2348.21 197.289   1
   1   2  -7 2326.09  142.50   1
   2  -2  -7 576.862 43.5885   1
   2   2   7 416.189 38.3563   1
   2  -2  -7 568.508  60.481   1
  -2  -2   7 404.729 54.8538   1
  -2  -2   7 424.955  42.805   1
  -2   2  -7 555.927 44.1912   1
  -2   2  -7  602.59 106.945   1
  -2   2  -7 581.779  44.324   1
  -2  -2  -7 534.487  35.042   1
  -2   2   7 400.916 41.0005   1
  -2  -2  -7 567.815 68.2558   1
  -2  -2  -7 615.987 49.2986   1
  -2  -2  -7 533.517 60.3499   1
   2   2  -7 508.244  28.964   1
   2   2  -7 588.455 48.9693   1
   2   2  -7 539.662 109.732   1
   2  -2   7 373.918 41.6308   1
   2  -2   7 405.969 48.9666   1
  -3   2  -719567.70 1663.18   1
   3   2   721206.20 1654.52   1
   3  -2  -718846.80 1501.40   1
   3  -2  -719759.40 1757.18   1
  -3  -2   718532.10 1474.65   1
  -3  -2   720348.10 1603.36   1
  -3   2  -719143.80 1720.40   1
  -3   2  -719125.10 1605.93   1
  -3  -2  -720182.30 1722.91   1
  -3  -2  -720372.50 1661.87   1
  -3  -2  -719430.10 1534.34   1
  -3   2   720499.80 1681.31   1
  -3  -2  -718421.70 1617.65   1
   3   2  -719619.50 1608.06   1
   3   2  -719784.70 1772.30   1
   3   2  -717159.70 1268.45   1
   3  -2   720614.10 1685.99   1
   3  -2   719216.30 1443.07   1
   4  -2  -7 5371.97  336.86   1
   4   2   7 6587.50 385.843   1
   4  -2  -7 6060.33 410.754   1
  -4  -2   7 6582.99 451.754   1
  -4  -2   7 4509.96 326.403   1
  -4   2  -7 5463.11 418.039   1
  -4   2  -7 5579.93 382.976   1
  -4   2  -7 5396.41 351.667   1
  -4  -2  -7 5310.61 400.338   1
  -4   2   7 6499.38 398.595   1
  -4  -2  -7 5462.76 352.991   1
  -4  -2  -7 5463.93 403.939   1
  -4  -2  -7 5672.47 438.618   1
   4   2  -7 4919.25 277.527   1
   4   2  -7 5896.74 391.509   1
   4   2  -7 5942.97 451.186   1
   4  -2   7 6576.60 418.087   1
   4  -2   7 6450.39 354.557   1
   5  -2  -720600.20 1744.27   1
   5  -2  -722777.60 2063.62   1
   5   2   723168.50 1906.46   1
  -5  -2   722526.70 2016.24   1
  -5   2  -720467.30 1786.29   1
  -5   2  -720933.80 1937.44   1
  -5   2  -721864.20 2066.72   1
  -5  -2  -722513.10 2078.15   1
  -5  -2  -719548.40 1788.12   1
  -5  -2  -721152.00 1954.96   1
  -5  -2  -721737.40 1963.88   1
  -5   2   723364.50 1995.38   1
   5   2  -723949.50 2187.36   1
   5   2  -723639.90 2069.18   1
   5  -2   725458.60 2184.14   1
   5  -2   722698.10 1798.81   1
  -6   2  -7  902.47 96.7934   1
  -6   2  -7 813.032  79.392   1
   6   2   7 1276.87 108.277   1
   6  -2  -7  895.57 100.088   1
   6  -2  -7 1095.42 86.6433   1
   6  -2  -7 1020.82 84.6607   1
  -6  -2   7 1167.09 94.6619   1
  -6  -2   7 904.339  116.84   1
  -6   2  -7 983.167  106.85   1
  -6  -2  -7 810.452 127.911   1
  -6  -2  -7 913.743 102.227   1
  -6  -2  -7 962.066 137.581   1
  -6  -2  -7 980.155 127.614   1
  -6   2   7 1206.93 94.6584   1
   6   2  -7 1001.56 102.995   1
   6  -2   7 1328.64  136.79   1
   6  -2   7 1098.53 81.7742   1
  -7   2  -7 2966.44 230.227   1
  -7   2  -7 3468.79 376.843   1
   7  -2  -7 3544.13 236.152   1
   7  -2  -7 3857.62 297.755   1
   7   2   7 4157.63 258.905   1
   7  -2  -7 3363.77 268.095   1
  -7  -2   7 4036.44 303.622   1
  -7  -2   7 2923.20 231.964   1
  -7   2  -7 3007.60  238.44   1
   7  -2   7 4768.35 364.705   1
  -7  -2  -7 3363.03 344.854   1
  -7  -2  -7 2852.15 223.293   1
  -7  -2  -7 3685.66 329.277   1
  -7   2   7 3708.93 332.545   1
   7   2  -7 3857.06 282.111   1
   7  -2   7 3554.65 204.712   1
  -7  -2  -7 3583.69 278.042   1
  -8   2  -7 695.011 82.9517   1
   8   2   7 745.921 73.2154   1
  -8  -2   7 743.354 105.196   1
  -8  -2  -7 972.088 96.4778   1
  -8  -2  -7 640.206  69.702   1
  -8   2   7  695.76 97.2114   1
   8   2  -7 855.531 122.891   1
   8  -2   7 673.069 55.0668   1
   8  -2   7 825.786   84.52   1
   9   2   7 3682.77 266.453   1
  -9  -2   7 3619.10 436.937   1
  -9  -2  -7 3521.26 294.358   1
  -9   2   7 3194.70  396.90   1
   9   2  -7 3154.08 306.597   1
   9  -2   7 4292.03 309.307   1
 -10   2  -7 2229.74 203.831   1
  10   2   7 2719.47 261.862   1
 -10  -2   7 2697.59 372.728   1
 -10  -2  -7 2536.15 225.738   1
 -10   2   7 2622.49 347.821   1
  11   2   7 6534.23 494.636   1
 -11  -2   7 6521.92 705.201   1
 -11   2  -7 4753.54 405.168   1
 -11   2   7 6034.61 647.261   1
 -11  -2  -7 5971.34 584.201   1
 -12   2  -7 1492.42 215.311   1
  12   2   7 2104.37  198.46   1
 -12  -2   7 2149.10 223.154   1
 -12  -2  -7 1829.26 187.333   1
 -12   2   7 1990.29 291.834   1
  13   2   7 7075.29 647.109   1
 -13  -2   7 7007.69 615.553   1
 -13   2  -7 5305.99 460.986   1
 -13  -2  -7 6669.62 556.952   1
 -13   2   7 6352.50 566.743   1
  14   2   7 563.451 76.0124   1
 -14  -2   7 525.344 145.549   1
 -14   2  -7  442.47 71.2229   1
 -14  -2  -7 510.199 83.1472   1
 -14   2   7 455.568 132.543   1
  15   2   7 3626.10 271.759   1
 -15  -2   7 3214.54 298.916   1
 -15   2  -7 2632.53  231.34   1
 -15  -2  -7 3427.83 279.985   1
 -16  -2   7 145.359 52.3471   1
 -16  -2  -7 204.837 47.8442   1
 -17  -2   7 680.322 82.5249   1
 -17   2  -7 478.848 63.1871   1
 -17  -2  -7  598.41 76.8077   1
 -18  -2   7 183.848  39.257   1
 -18  -2  -7 135.376  36.968   1
 -19  -2   7 2092.65 141.551   1
 -19  -2  -7 1696.19 168.124   1
 -20  -2  -7 38.2894 21.4124   1
   0   2  -8 666.337 106.821   1
   0  -2  -8 731.573 132.189   1
   0  -2  -8 741.146 66.1947   1
   0   2   8 1108.79 67.2567   1
   0  -2   8 885.901  103.26   1
   0  -2   8 851.371 52.4873   1
   0   2  -8 635.618 48.3048   1
   0   2  -8 694.396  65.207   1
  -1   2  -811115.10 775.136   1
   1   2   811405.50 833.257   1
   1  -2  -810588.70 950.125   1
   1  -2  -811153.40  795.98   1
  -1  -2   810702.90 726.705   1
  -1   2  -811029.10 861.913   1
  -1  -2   810756.80 801.997   1
  -1   2  -810157.90 892.473   1
   1   2  -810634.40 925.714   1
  -1  -2  -810386.20 684.922   1
  -1  -2  -811203.80 865.474   1
  -1   2   811878.90 865.291   1
  -1  -2  -810965.40 727.654   1
   1   2  -811160.90 873.411   1
   1  -2   810859.00 716.816   1
   1   2  -810013.90 675.188   1
   1  -2   810830.70 814.105   1
  -1  -2  -810152.70 831.789   1
  -2   2  -8 502.108  79.479   1
  -2  -2   8 499.005 42.6676   1
  -2  -2   8  454.86 73.9578   1
  -2   2  -8 487.953 51.5297   1
   2  -2  -8 527.825 69.9844   1
   2   2   8 513.829 44.4174   1
  -2   2  -8 509.353 47.2071   1
   2  -2  -8 542.172 98.9781   1
   2   2  -8 411.003  29.487   1
   2   2  -8 590.713 83.0573   1
  -2  -2  -8 461.533 35.3544   1
  -2  -2  -8 457.465 66.0402   1
  -2  -2  -8 578.748 54.3758   1
  -2  -2  -8 455.035 99.5914   1
  -2   2   8 484.482 48.7661   1
   2   2  -8 604.584 55.4339   1
   2  -2   8  484.37 35.9372   1
   2  -2   8  462.87 55.8977   1
   3   2   8 3133.02 186.469   1
   3  -2  -8 2836.51 280.246   1
   3  -2  -8 2690.76 211.796   1
  -3   2  -8 2707.91 187.012   1
  -3   2  -8 2582.79 237.299   1
  -3  -2   8 2851.63 178.606   1
  -3   2  -8 2841.17 236.347   1
   3   2  -8 2731.50 194.048   1
  -3  -2  -8 2658.57  220.94   1
  -3  -2  -8 2720.92 196.181   1
  -3  -2  -8 2756.51 245.408   1
  -3  -2  -8 2681.47  165.43   1
  -3   2   8 3099.53 195.049   1
   3  -2   8 2833.15 154.631   1
   3   2  -8 2861.35 246.696   1
   3  -2   8 3212.80  223.22   1
  -4   2  -8 1153.85 132.696   1
  -4  -2   8 1195.82 93.0579   1
   4   2   8 1237.89 84.7231   1
   4  -2  -8 1154.59  115.88   1
   4  -2  -8 1284.59 114.809   1
  -4   2  -8 1207.24 143.666   1
  -4   2  -8 1138.29 179.476   1
   4  -2   8 1162.79 71.5566   1
   4   2  -8 1249.10 104.637   1
  -4  -2  -8 1312.13 149.429   1
  -4  -2  -8 1175.73 121.265   1
  -4   2   8 1235.35 133.157   1
  -4  -2  -8 1280.26 123.408   1
  -4  -2  -8 1209.97 120.528   1
   4   2  -8 1269.71 135.333   1
   4  -2   8 1253.18 111.519   1
   5  -2  -8 721.349 114.945   1
   5  -2  -8  652.21 86.4387   1
   5   2   8 832.816 96.2487   1
   5  -2  -8 746.236 81.7365   1
  -5   2  -8 666.328 118.978   1
  -5   2  -8 644.329 102.648   1
  -5   2  -8 656.473 91.8885   1
  -5  -2   8 769.362 74.2763   1
  -5  -2  -8 675.097 115.438   1
  -5  -2  -8 640.016 80.0049   1
  -5  -2  -8 665.493  70.274   1
  -5  -2  -8 589.691 90.0978   1
   5   2  -8 657.929 94.8254   1
   5  -2   8 915.923 85.6989   1
   5  -2   8 769.271   52.51   1
   5   2  -8 710.352 78.6579   1
  -5   2   8 825.682 108.335   1
   6  -2  -8 495.179 95.4856   1
   6  -2  -8 469.673 62.7194   1
   6  -2  -8 409.237 75.6675   1
   6   2   8 605.894 57.9186   1
  -6   2  -8  452.65 77.0057   1
  -6   2  -8 412.219 95.3999   1
  -6  -2   8 636.058 75.2478   1
  -6   2  -8 428.837 74.6983   1
  -6  -2  -8  446.77 65.3062   1
   6   2  -8 544.629 79.7368   1
  -6   2   8 577.943 71.2796   1
  -6  -2  -8 429.392  79.593   1
  -6  -2  -8 417.534 68.9277   1
   6  -2   8 586.215 46.3414   1
   6  -2   8 713.881 76.2062   1
   7   2   8 6818.43 437.746   1
   7  -2  -8 4964.40 377.035   1
   7  -2  -8 4668.46 359.454   1
  -7  -2   8 6669.95 492.565   1
  -7   2  -8 3947.73 360.263   1
  -7   2  -8 4026.34 359.098   1
   7  -2   8 6152.44 376.507   1
  -7   2   8 6452.24 478.089   1
  -7  -2  -8 4042.04 425.796   1
  -7  -2  -8 5261.68 425.072   1
   7   2  -8 4956.76 498.984   1
   7  -2   8 7575.20 509.594   1
  -8  -2   8 757.702 104.995   1
   8   2   8 802.897 104.965   1
  -8   2  -8 215.716 122.618   1
  -8  -2  -8 534.127 131.555   1
  -8   2   8 763.117 150.873   1
  -8  -2  -8 334.146 69.7354   1
   8  -2   8 909.869 91.7026   1
   8  -2   8  780.78 65.5334   1
  -9   2  -811090.60 962.926   1
   9   2   811504.60 924.426   1
  -9  -2   811558.80 1223.69   1
  -9  -2  -812529.00 1064.77   1
  -9   2   810836.70 1019.20   1
 -10  -2   8 1177.88 248.367   1
 -10   2  -8 1043.49  119.16   1
  10   2   8 1045.73 108.061   1
 -10  -2  -8 1119.72 192.207   1
 -10   2   8 1110.59 155.713   1
 -11   2  -8 6892.37  595.00   1
  11   2   8 7506.46 616.202   1
 -11  -2   8 8112.22 908.519   1
 -11  -2  -8 8274.10 694.017   1
 -11   2   8 7644.13 712.172   1
 -12  -2   8 810.388 137.148   1
  12   2   8 746.775 106.371   1
 -12   2  -8 807.949 101.251   1
 -12  -2  -8 959.863 117.666   1
 -12   2   8 874.859 127.961   1
 -13  -2   8 358.596 79.3043   1
  13   2   8 320.227 61.5722   1
 -13   2  -8 140.389 88.4304   1
 -13   2   8 343.924 113.304   1
 -13  -2  -8 275.141 103.067   1
  14   2   8 347.488 58.1186   1
 -14  -2   8 347.423 116.812   1
 -14   2  -8  273.42 56.2897   1
 -14   2   8 284.788 70.3218   1
 -14  -2  -8 313.271 66.2692   1
 -15   2  -8 3021.84 254.053   1
  15   2   8 4100.99 353.535   1
 -15  -2   8 3931.45 334.518   1
 -15  -2  -8 3639.22 296.527   1
 -15   2   8 2885.01 269.686   1
 -16  -2   8 103.589 43.1457   1
 -16  -2  -8 139.811 60.7292   1
 -17   2  -8 3399.93 259.337   1
 -17  -2   8 4714.66 409.421   1
 -17  -2  -8 4563.47  391.09   1
 -18  -2   8 715.796 74.2229   1
 -18  -2  -8 773.775 74.5492   1
 -19  -2   8 2292.65 185.177   1
 -19  -2  -8 2301.54 149.242   1
   0   2  -9 37.3774 11.4919   1
   0   2   9 13.3409 15.0756   1
   0  -2  -9 13.4759 24.6969   1
   0  -2  -9 2.68965 26.1292   1
   0   2  -9 17.0839 28.4747   1
   0  -2   9 9.69938 19.2701   1
   0  -2   9 5.90258 17.9168   1
   0   2  -9 6.64008  16.478   1
  -1   2  -9 378.472 46.3077   1
   1  -2  -9 414.262 51.5711   1
   1   2   9 405.718 49.7085   1
  -1  -2   9 518.472 44.3291   1
  -1   2  -9 418.728  86.284   1
  -1   2  -9 414.486 82.2793   1
   1   2  -9 684.631 137.255   1
   1   2  -9 371.099 55.2134   1
  -1  -2  -9  636.48 84.4593   1
  -1  -2  -9 428.903 55.0821   1
  -1   2   9 538.084 80.1844   1
   1  -2   9 406.858 94.5344   1
   1  -2   9 405.313 37.7693   1
   2  -2  -9 1023.35 114.768   1
   2  -2  -9 849.813 102.607   1
   2   2   9 735.283 70.3577   1
  -2   2  -9 873.517 80.5854   1
  -2   2  -9 864.986 114.033   1
  -2   2  -9 870.912 71.2944   1
  -2  -2   9 664.615  61.358   1
   2  -2   9 596.531 51.9897   1
  -2  -2  -9 895.846 108.802   1
  -2   2   9 777.794  75.583   1
   2   2  -9 924.938  120.92   1
   2  -2   9 624.561 85.1679   1
   2   2  -9 904.436 115.083   1
  -3   2  -9 6307.42  473.27   1
  -3   2  -9 6331.91  656.19   1
   3   2   9 6356.58 444.929   1
   3  -2  -9 7195.05  659.32   1
   3  -2  -9 7568.22 598.543   1
  -3   2  -9 6381.64 463.166   1
  -3  -2   9 6375.62 454.788   1
   3  -2   9 5350.82 392.336   1
   3  -2   9 5827.92 475.994   1
  -3  -2  -9 6344.58 415.381   1
  -3   2   9 6480.05 473.103   1
  -3  -2  -9 6208.86 513.987   1
  -3  -2  -9 6703.67 652.282   1
   3   2  -9 6614.47  484.88   1
  -4   2  -9 141.581 34.0528   1
   4  -2  -9  347.48 68.3837   1
   4   2   9 136.709 28.1553   1
  -4  -2   9  81.499 32.6253   1
  -4   2  -9 135.891  34.294   1
  -4  -2  -9 96.1493 36.0509   1
  -4  -2  -9  77.981 41.4605   1
  -4  -2  -9 113.626 44.3969   1
  -4   2   9 73.7129 33.6085   1
   4  -2   9 83.6574 61.3453   1
   4  -2   9 58.7654  32.791   1
   5  -2  -915599.90 1323.45   1
   5   2   913205.10 1125.32   1
  -5  -2   912955.90 1097.88   1
  -5   2  -912071.30 1061.02   1
  -5   2   912894.90 1107.87   1
  -5  -2  -913970.90 1151.83   1
  -5  -2  -914330.20 1423.82   1
  -5  -2  -912751.20 1144.07   1
   5  -2   912920.90 994.682   1
   5  -2   914615.60 1257.08   1
   6  -2  -9 426.324 96.3656   1
   6   2   9 307.648 44.6976   1
  -6  -2   9 256.945 58.5681   1
  -6  -2  -9 279.462 57.2741   1
  -6   2   9 342.269 61.0465   1
  -6  -2  -9 239.869   61.52   1
   6  -2   9 248.013 36.0874   1
   6  -2   9 319.893 61.5072   1
   7   2   9 6555.44 488.601   1
  -7  -2   9 6543.68 562.713   1
   7  -2  -9 6993.31 643.691   1
   7  -2   9 7540.47 604.925   1
   7  -2   9 7104.48 575.054   1
  -7  -2  -9 5476.38 573.775   1
  -7  -2  -9 6654.52 559.559   1
  -7   2   9 6326.22 552.588   1
   8   2   9  774.99 108.391   1
   8  -2  -9 651.994 84.3991   1
  -8   2  -9 566.013 93.7216   1
  -8  -2   9 826.832 113.993   1
  -8  -2  -9 409.611 81.4515   1
  -8   2   9 725.258 109.109   1
  -8  -2  -9 648.352  102.70   1
   9   2   9 300.387  53.279   1
  -9  -2   9 228.505 126.646   1
  -9   2  -9 260.682 62.9198   1
  -9   2   9 248.589 78.2716   1
  -9  -2  -9 322.714 109.568   1
  10   2   9 312.623 60.4557   1
 -10   2  -9 338.355 69.5767   1
 -10  -2   9 459.035 156.744   1
 -10  -2  -9 420.483 79.4097   1
 -10   2   9 331.839 88.9538   1
  11   2   9 2778.39 308.935   1
 -11   2  -9 2345.45 228.876   1
 -11  -2   9 2920.99 419.207   1
 -11   2   9 2543.30 277.781   1
 -11  -2  -9 2773.51 347.994   1
  12   2   9 704.898 96.1535   1
 -12  -2   9 815.942 190.226   1
 -12   2  -9 547.741 92.7209   1
 -12  -2  -9 555.197 101.823   1
 -12   2   9 763.044 111.627   1
  13   2   9 5930.81 486.558   1
 -13  -2   9 6561.15  584.84   1
 -13   2  -9 5094.44 526.033   1
 -13  -2  -9 6131.59 529.233   1
 -13   2   9 5648.05 629.691   1
  14   2   9 1001.51 104.762   1
 -14   2  -9 727.763  142.58   1
 -14  -2   9 1045.66 135.045   1
 -14   2   9 900.658 118.552   1
 -14  -2  -9 815.399 112.831   1
 -15   2  -9 3675.41 308.916   1
  15   2   9 5180.33 435.825   1
 -15  -2   9 4890.71 397.982   1
 -15  -2  -9 4596.64 369.523   1
 -15   2   9 3856.43 338.073   1
 -16   2  -9 862.588 132.565   1
 -16  -2   9 1212.86  167.24   1
 -16  -2  -9 1058.41 107.351   1
 -17  -2   9 447.337 87.6237   1
 -17  -2  -9 404.633  56.926   1
 -18  -2   9 125.643 27.7548   1
 -18  -2  -9 115.563 27.0577   1
 -19  -2  -9 688.902 50.8492   1
   0  -2 -10 4277.58 377.526   1
   0   2  10 3295.16 246.262   1
   0  -2  10 3042.40 212.482   1
  -1  -2  10 9508.71 733.382   1
   1   2  10 9858.31 771.623   1
   1  -2 -1012248.80 1223.60   1
   1  -2  10 9740.97 792.811   1
  -1  -2 -1011768.20 1046.27   1
  -1   2  1010192.20 893.456   1
   2   2  10 2598.85 193.624   1
   2  -2 -10 2964.03 380.358   1
  -2   2 -10 2370.57 189.187   1
  -2  -2  10 2533.70 187.421   1
  -2  -2 -10 2556.60 356.549   1
  -2   2  10 2720.24 212.011   1
   2  -2  10 2266.46 310.717   1
   2  -2  10 2412.56 206.755   1
   3  -2 -10 3096.78 265.157   1
   3   2  10 2162.40 167.251   1
  -3  -2  10 2200.78 176.278   1
   3  -2  10 1927.45  141.92   1
  -3  -2 -10 2738.41 259.293   1
  -3   2  10 2256.60 186.927   1
   3  -2  10 2054.26 212.325   1
   4  -2 -10 1216.46 145.912   1
   4   2  10 1047.33 96.1802   1
  -4  -2  10 1089.04 152.389   1
  -4  -2 -10 1045.66 140.109   1
  -4   2  10 998.666 114.864   1
   4  -2  10 1050.55 189.923   1
   4  -2  10 980.418 84.5793   1
   5  -2 -10 1338.58 188.059   1
   5   2  10 856.658 88.3352   1
  -5  -2  10 825.165 107.494   1
   5  -2  10 787.608 107.738   1
  -5  -2 -10 1084.76 151.996   1
  -5  -2 -10 989.586 184.419   1
  -5   2  10 947.315 167.693   1
   5  -2  10 901.616 122.958   1
   6   2  10 840.327 135.947   1
   6  -2 -10 1279.19 136.809   1
  -6  -2  10 928.845 121.275   1
  -6   2 -10 1090.67 131.443   1
  -6   2  10 999.734 127.217   1
  -6  -2 -10 899.084 127.879   1
  -6  -2 -10 1030.84 121.095   1
   6  -2  10 858.225 119.536   1
   7   2  1012732.10 1080.19   1
   7  -2 -1015534.10 1342.49   1
  -7  -2  1012583.80 1179.27   1
  -7   2 -1014754.90 1445.28   1
  -7  -2 -1012175.00 1131.63   1
  -7   2  1012304.00 1184.88   1
  -7  -2 -1015036.30 1333.19   1
   7  -2  1011927.90 974.063   1
  -8   2 -10 1648.16 177.102   1
   8  -2 -10 1849.77 176.511   1
   8   2  10 1462.83 198.561   1
  -8  -2  10 1593.96 193.285   1
  -8  -2 -10 1921.53 205.154   1
  -8   2  10 1440.35 196.857   1
  -8  -2 -10 1360.94 223.901   1
  -9  -2  1011294.70 1269.63   1
   9   2  1010519.40  899.07   1
  -9   2 -1011171.90 1003.15   1
  -9  -2 -1012369.20 1249.32   1
  -9   2  1010666.40 1237.58   1
 -10   2 -10 1104.33 126.705   1
 -10  -2  10 818.281 240.013   1
  10   2  10 818.715 107.373   1
 -10  -2 -10 1185.31 142.806   1
 -10   2  10 811.389 227.342   1
  11   2  10 4899.83 500.976   1
 -11   2 -10 4488.12 405.777   1
 -11  -2  10 5711.75 666.377   1
 -11   2  10 5258.86 621.076   1
 -11  -2 -10 5030.35 576.791   1
  12   2  10 745.296 100.422   1
 -12  -2  10 898.551 192.871   1
 -12   2 -10 658.466 98.7742   1
 -12  -2 -10 737.204 113.878   1
 -12   2  10 736.015 117.181   1
 -13  -2  10 494.307 99.8004   1
  13   2  10 536.271 78.8529   1
 -13   2 -10 528.053 120.323   1
 -13  -2 -10 664.802 93.6225   1
 -13   2  10 474.366 92.6322   1
  14   2  10 1105.75 110.667   1
 -14  -2  10 1086.33 137.611   1
 -14   2 -10 1096.86 161.857   1
 -14  -2 -10 1307.12 135.713   1
 -14   2  10 996.451 124.268   1
  15   2  10 3278.77 229.915   1
 -15  -2  10 3288.37  267.49   1
 -15   2 -10 2656.31 216.794   1
 -15  -2 -10 2984.45 244.966   1
 -15   2  10 2576.11 225.404   1
 -16  -2  10 256.151 43.0161   1
 -16   2 -10 175.223 52.8057   1
 -16  -2 -10 255.037 40.9784   1
 -16   2  10 79.8424 31.2182   1
 -17  -2  10 3876.74 266.235   1
 -17   2 -10 3302.96 229.335   1
 -17  -2 -10 3919.39 266.842   1
 -18  -2  10 262.978 28.8912   1
 -18   2 -10 190.546 26.0251   1
 -18  -2 -10 185.902 29.6136   1
   0  -2 -11 31.6448  63.303   1
   0   2  11 18.5067 35.4675   1
   0  -2  11  28.542 19.1679   1
  -1  -2  11 2532.34 202.411   1
   1   2  11 2777.54 225.032   1
   1  -2 -11 3280.10 341.285   1
  -1  -2 -11 3249.47 343.043   1
  -1   2  11 2930.52 305.294   1
   1  -2  11 2548.72 200.325   1
   2  -2 -11 2314.19 256.576   1
   2   2  11 1878.66 168.519   1
  -2  -2  11 1873.70 217.035   1
   2  -2  11 1682.16 185.662   1
  -2  -2 -11 2019.08 248.073   1
  -2   2  11 1979.68 250.973   1
   3   2  1114224.30 1320.91   1
   3  -2 -1118089.20 1859.68   1
  -3   2 -1115860.20 1496.29   1
  -3  -2  1113905.80 1319.27   1
  -3   2  1114693.80 1438.77   1
  -3  -2 -1115085.90 1653.30   1
   3  -2  1112546.60 1072.13   1
   4   2  11 2834.30 229.581   1
   4  -2 -11 3541.81 336.693   1
  -4  -2  11 2829.36 317.239   1
  -4   2 -11 2854.03 398.382   1
   4  -2  11 2412.85 194.167   1
  -4   2  11 2774.32 262.036   1
  -4  -2 -11 2670.63 291.167   1
  -5   2 -1115788.20 1530.51   1
   5   2  1115116.80 1317.79   1
   5  -2 -1118978.00 1776.54   1
  -5  -2  1115694.90 1587.46   1
  -5   2  1115033.80 1439.42   1
  -5  -2 -1114748.50 1466.66   1
   5  -2  1114327.00 1248.31   1
  -6   2 -11 74.8887 77.2305   1
   6   2  11  142.94 34.4799   1
   6  -2 -11 98.8419  49.374   1
  -6  -2  11 111.974 45.8865   1
   6  -2  11 96.3526 31.8263   1
  -6  -2 -11 53.1323 70.0975   1
  -6   2  11 85.4232 51.0895   1
  -6  -2 -11 96.6567 50.4004   1
   7   2  11 1251.03 123.397   1
   7  -2 -11 1274.38 153.032   1
  -7   2 -11 1070.69 152.461   1
  -7  -2  11 1327.07 161.564   1
  -7  -2 -11 1031.17 227.832   1
  -7   2  11 1359.05 171.383   1
  -7  -2 -11 972.088 209.804   1
   8   2  11 45.1729 27.2784   1
   8  -2 -11  32.947  34.251   1
  -8  -2  11 46.2667 40.6599   1
  -8   2 -11 56.8581 36.8111   1
  -8  -2 -11 69.9702 64.8983   1
  -8  -2 -11 17.2913 31.5202   1
  -8   2  11 46.7756 67.9025   1
   8   2 -11 76.3635 35.5685   1
  -9   2 -11 1960.11 206.519   1
   9   2  11 1860.42  238.71   1
  -9  -2  11 2153.62 253.058   1
   9   2 -11 2040.74 199.267   1
  -9  -2 -11 2043.12 234.832   1
  -9   2  11 2059.50 263.712   1
  10   2  11 2027.63 191.228   1
 -10  -2  11 2439.99 387.722   1
 -10   2 -11 2319.31  305.99   1
 -10  -2 -11 2312.85 252.704   1
 -10   2  11 2278.69  266.26   1
 -11  -2  11 4952.51 607.717   1
  11   2  11 4287.68 372.796   1
 -11   2 -11 4795.89 509.059   1
 -11  -2 -11 5254.41  460.05   1
 -11   2  11 4606.79 458.016   1
 -12   2 -11 1037.02 169.189   1
  12   2  11 898.093 171.593   1
 -12  -2  11 1047.21 146.413   1
 -12  -2 -11 951.768 133.038   1
 -12   2  11 1008.15 199.159   1
 -13   2 -11 4730.39 471.045   1
 -13  -2  11 5093.23 446.216   1
  13   2  11 4462.71 445.323   1
 -13   2  11 4469.36 409.747   1
 -13  -2 -11 5230.33 438.063   1
  14   2  11 78.8293 29.2372   1
 -14  -2  11 109.555 60.7873   1
 -14   2 -11 85.4153 32.0517   1
 -14   2  11 92.5959 32.7844   1
 -14  -2 -11 80.7316 35.7991   1
 -15   2 -11 907.755 87.8498   1
 -15  -2  11 1056.38 101.787   1
 -15   2  11 747.571 85.7349   1
 -15  -2 -11 1088.22 103.199   1
 -16  -2  11 479.611 54.6418   1
 -16   2 -11 337.909 46.0058   1
 -16  -2 -11 370.283 52.1803   1
 -17  -2  11 194.417 27.2657   1
 -17   2 -11 106.909  37.055   1
 -17  -2 -11  170.02 28.8848   1
   0  -2  12 2482.93 213.129   1
   0  -2 -12 2874.04 365.002   1
   0   2  12 2691.62 242.832   1
   1   2  1215181.40 1362.10   1
   1  -2 -1217103.00 1784.68   1
  -1  -2  1214163.80 1355.26   1
  -1  -2 -1214970.60 1787.70   1
  -1   2  1214627.10 1331.67   1
   1  -2  1213016.00 1164.43   1
  -2  -2  12 2340.31  202.98   1
   2   2  12 2445.05 213.523   1
   2  -2 -12 2905.97 331.441   1
  -2   2  12 2364.52  231.06   1
  -2  -2 -12 2427.13 302.956   1
   2  -2  12 2137.63 187.927   1
   3  -2 -12 1144.95 173.753   1
   3   2  12 869.687 105.874   1
  -3  -2  12 866.418 109.923   1
  -3   2 -12 940.608  150.73   1
  -3   2  12 915.126 126.693   1
  -3  -2 -12 1026.45 241.247   1
   3  -2  12 892.487 136.304   1
  -4  -2  12 156.734 46.8444   1
   4  -2 -12 127.047 65.8735   1
   4   2  12 136.609 41.6909   1
  -4   2  12 161.261 56.0005   1
  -4  -2 -12 105.851 63.0478   1
   4  -2  12 112.363 36.4427   1
   5   2  12 2817.24  231.94   1
   5  -2 -12 3004.74 301.659   1
  -5   2 -12 2500.87 289.239   1
  -5  -2  12 2630.23 332.554   1
   5  -2  12 2342.31 204.486   1
  -5  -2 -12 2529.94 285.444   1
  -5   2  12 2748.86 371.693   1
   6   2  12 1979.82 236.606   1
   6  -2 -12 2252.98 238.274   1
  -6   2 -12 1912.24 325.116   1
  -6  -2  12 2162.11 219.326   1
   6   2 -12 2197.78 243.333   1
  -6  -2 -12 1807.27 220.224   1
  -6   2  12 2240.82 246.239   1
   6  -2  12 1882.62 171.902   1
  -7  -2  12 8242.15 755.523   1
   7   2  12 7887.65 641.912   1
   7  -2 -12 8404.12 742.249   1
  -7   2 -12 7810.29 747.759   1
   7   2 -12 8459.58  887.42   1
  -7  -2 -12 6369.70 628.038   1
  -7   2  12 7927.84 913.139   1
   8   2  12 1337.77 196.429   1
   8  -2 -12 1479.34 166.155   1
  -8   2 -12 1454.99 254.874   1
  -8  -2  12 1560.70 193.178   1
  -8  -2 -12 1409.09 193.207   1
  -8   2  12 1471.18 201.295   1
   8   2 -12 1380.68 234.743   1
   9   2  12 6759.46 578.609   1
  -9   2 -12 6977.45 658.211   1
  -9  -2  12 7848.00 757.414   1
  -9  -2 -12 7990.39 907.596   1
  -9   2  12 7778.83 768.065   1
   9   2 -12 7712.35 783.495   1
  10   2  12 460.722 116.936   1
 -10   2 -12 467.674 84.6073   1
 -10  -2  12 535.553 166.663   1
 -10  -2 -12 400.477 98.7546   1
 -10   2  12 461.025 101.807   1
  11   2  12 1281.24 133.016   1
 -11   2 -12 1108.28 138.295   1
 -11  -2  12 1491.30 252.891   1
 -11  -2 -12 1222.45 162.031   1
 -11   2  12 1378.15 163.393   1
 -12  -2  12 436.433 87.4832   1
  12   2  12 399.565 73.2997   1
 -12   2 -12  470.33 72.8498   1
 -12  -2 -12 441.015 81.3359   1
 -12   2  12  384.73 118.753   1
 -13   2 -12 704.916 87.1227   1
  13   2  12 722.227 79.0088   1
 -13  -2  12 803.534 103.017   1
 -13  -2 -12 815.687 146.475   1
 -13   2  12 690.067 91.5489   1
  14   2  12 584.068 57.9559   1
 -14   2 -12 607.352 102.933   1
 -14  -2  12 764.589 121.743   1
 -14  -2 -12 722.031 120.325   1
 -14   2  12 592.081 70.9137   1
 -15  -2  12 4498.59 369.271   1
 -15   2 -12 3796.79 267.782   1
 -15  -2 -12 4104.75  348.56   1
 -16   2 -12 340.104 52.9523   1
 -16  -2  12  303.32 57.3125   1
   0   2  13 18.8242 23.8216   1
   0   2 -13 29.1446 39.2295   1
   0  -2  13-1.41019 31.1371   1
   0  -2 -13 18.1477 41.5276   1
   1   2  13 1539.04 161.724   1
   1  -2 -13 1646.22 245.326   1
  -1  -2  13 1462.52 151.456   1
  -1   2 -13 1385.88 218.511   1
   1   2 -13 1516.79 254.389   1
  -1  -2 -13 1504.40 347.337   1
   1  -2  13 1375.18 141.988   1
  -1   2  13 1609.75 171.932   1
  -2  -2  13 381.075   71.29   1
   2  -2 -13 304.623 113.544   1
   2   2  13 439.947  70.896   1
   2   2 -13 286.996 115.884   1
  -2  -2 -13 309.308  113.85   1
  -2   2  13 493.403 84.6298   1
   2  -2  13 349.832   63.84   1
  -3  -2  13 8013.73 715.769   1
   3   2  13 8610.57 725.033   1
   3  -2 -13 8753.87 1074.67   1
   3  -2  13 7606.97 638.226   1
  -3  -2 -13 7866.10 1010.26   1
   3   2 -13 8869.00 919.477   1
  -3   2  13 8536.17 773.478   1
  -4  -2  13 1601.68 166.034   1
   4   2  13 1592.17 218.729   1
   4  -2 -13 1589.65 218.597   1
   4  -2  13 1345.97 190.948   1
  -4  -2 -13 1341.32 208.248   1
  -4   2  13 1608.30 271.198   1
   4   2 -13 1528.67 315.459   1
   5   2  13 6631.60 539.687   1
   5  -2 -13 6913.23 662.837   1
  -5  -2  13 6959.50  717.09   1
  -5  -2 -13 5656.70 589.026   1
  -5   2  13 7026.10 658.164   1
   5   2 -13 6788.96 656.364   1
   5  -2  13 5754.10 487.883   1
   6   2  13 984.396 112.807   1
   6  -2 -13 974.269 143.719   1
  -6  -2  13 1110.60  135.67   1
   6   2 -13 1059.01 210.196   1
  -6  -2 -13 785.549 133.667   1
  -6   2  13 1083.97 225.941   1
   6  -2  13 717.234 102.526   1
  -7  -2  13 2113.64 240.837   1
   7   2  13 1987.86 193.492   1
   7  -2 -13 2536.22 241.827   1
  -7   2 -13 2113.90 256.802   1
  -7   2  13 2187.85 272.898   1
   7   2 -13 2545.53 243.036   1
   8   2  13 513.315 81.8025   1
   8  -2 -13 655.477 94.4732   1
  -8  -2  13 551.838 111.186   1
  -8   2 -13 603.608 104.652   1
   8   2 -13  740.70 103.366   1
  -8  -2 -13 515.884 140.518   1
  -8   2  13 566.859 128.771   1
  -9  -2  13 863.804 124.832   1
   9   2  13 654.153 87.9059   1
  -9   2 -13 533.602 155.568   1
   9   2 -13 512.386 141.126   1
  -9   2  13 742.368 132.848   1
 -10  -2  13 1520.01 188.747   1
 -10   2 -13 1225.33 150.779   1
  10   2  13 1256.15 189.527   1
 -10  -2 -13 1274.71 171.648   1
 -10   2  13 1533.88 181.014   1
  11   2  13 2493.85 215.303   1
 -11   2 -13 2202.98 215.722   1
 -11  -2  13 2964.69 273.345   1
 -11  -2 -13 2346.60 245.301   1
 -11   2  13 2654.50 256.903   1
 -12  -2  13 437.425 72.8019   1
 -12   2 -13 347.339 59.3942   1
  12   2  13 361.424  55.681   1
 -12  -2 -13  377.32 67.8712   1
 -12   2  13 436.026 100.566   1
 -13   2 -13 3948.05  294.73   1
  13   2  13 4076.49 287.484   1
 -13  -2  13 4593.13 424.039   1
 -13  -2 -13 4300.59 390.768   1
 -13   2  13 3865.35 357.262   1
 -14   2 -13 141.883 53.0282   1
 -14  -2  13 251.929 40.8052   1
 -14  -2 -13 227.115 38.0761   1
 -15  -2  13 1476.56 97.6518   1
   0   2  14 80.4833 37.4814   1
   0   2 -14 0.75628 57.7062   1
   0  -2 -14 120.119  101.52   1
   0  -2  14  68.605 32.7206   1
   1  -2 -14 2810.86  501.75   1
  -1  -2  14 2457.40 238.196   1
   1   2  14 2689.49 247.736   1
  -1   2  14 2901.78 269.531   1
  -1  -2 -14 2665.93 346.476   1
   1  -2  14 2434.46 297.562   1
   1   2 -14 2646.94 349.821   1
  -2  -2  14 359.713 72.0978   1
   2  -2 -14 496.668 180.538   1
   2   2  14 388.217 74.5133   1
   2  -2  14 328.026 62.2032   1
  -2  -2 -14 419.746  112.81   1
  -2   2  14 427.835  132.38   1
   2   2 -14  397.90 113.395   1
   3  -2 -14 1965.29  246.87   1
   3   2  14 1611.54 223.517   1
  -3  -2  14 1621.83 176.417   1
  -3  -2 -14 1778.74 334.326   1
  -3   2  14 1677.52 198.206   1
   3   2 -14 2033.24  246.80   1
   3  -2  14 1306.99 148.555   1
   4   2  14 455.525 73.0069   1
   4  -2 -14 532.644 112.116   1
  -4  -2  14 500.047 84.4727   1
  -4  -2 -14 425.875 107.703   1
   4   2 -14  470.08 108.856   1
  -4   2  14 502.328 95.3842   1
   4  -2  14  322.04  65.115   1
   5   2  14 97.1699 34.7944   1
   5  -2 -14 42.3013 74.0035   1
  -5  -2  14 90.8778 62.5686   1
  -5  -2 -14 31.0289  45.735   1
  -5   2  14 46.3495  73.096   1
   5   2 -14 58.8529 49.8448   1
   5  -2  14 67.5228 29.7323   1
   6  -2 -14 202.994 64.5506   1
   6   2  14 193.969 49.3776   1
  -6  -2  14 237.611 63.3912   1
   6   2 -14 191.354 67.5853   1
  -6   2  14 187.073  73.238   1
  -7  -2  14 3500.79 428.635   1
   7  -2 -14 3333.24 306.075   1
   7   2  14 3196.24 278.382   1
  -7   2  14 3310.01 366.145   1
   7   2 -14 3467.72 319.816   1
  -8  -2  14 132.457 57.8759   1
   8   2  14  224.25  43.861   1
   8  -2 -14 121.603 71.2451   1
   8   2 -14 82.2508 49.4008   1
  -8   2  14 174.895  66.958   1
   9   2  14 6146.85 515.841   1
  -9   2 -14 5463.33 502.325   1
  -9  -2  14 6948.44 631.181   1
  -9   2  14 6974.59 623.942   1
   9   2 -14 6083.72 606.203   1
  10   2  14 883.876 148.067   1
 -10  -2  14 1157.69  136.15   1
 -10   2 -14  995.39 158.533   1
 -10   2  14 989.459 128.317   1
  11   2  14 2638.29  215.72   1
 -11  -2  14 2843.52 241.705   1
 -11   2 -14 2415.40 253.578   1
 -11   2  14 2581.61 290.871   1
  12   2  14 331.391 61.8641   1
 -12   2 -14 302.523 42.6832   1
 -12  -2  14 395.339  82.647   1
 -12   2  14 271.817 46.2849   1
 -13  -2  14 301.967 44.7573   1
   0  -2  15 3.58577 17.2319   1
   0   2 -15 0.76662 30.0697   1
   0  -2 -15 10.0099 33.3577   1
   0   2  15 16.3251 20.6472   1
   1   2  15 741.894 106.397   1
   1  -2 -15 1283.38 174.905   1
  -1  -2  15 655.704 100.869   1
   1  -2  15 579.069 90.2676   1
  -1  -2 -15 1237.26 171.722   1
   1   2 -15 1183.44 173.343   1
  -1   2  15 748.501 111.056   1
  -2  -2  15 140.514 55.9347   1
   2   2  15 217.924 56.6858   1
   2  -2 -15 311.896 88.3503   1
   2   2 -15 386.979 89.2406   1
   2  -2  15  127.18 72.5488   1
  -2  -2 -15 345.573 135.193   1
  -2   2  15 258.482 63.6689   1
  -3  -2  15 2178.08 225.029   1
   3   2  15 2386.64 217.467   1
   3  -2 -15 3446.82  327.88   1
  -3  -2 -15 3159.46 314.729   1
   3  -2  15 1755.05 190.632   1
  -3   2  15 2519.66 352.801   1
   3   2 -15 3442.22 327.509   1
   4   2  15 325.584  66.885   1
   4  -2 -15 606.017 143.873   1
  -4  -2  15 321.845 72.2486   1
  -4  -2 -15 577.168 138.239   1
  -4   2  15 504.153 89.1363   1
   4  -2  15 222.002 58.1994   1
   4   2 -15 608.471 95.5726   1
   5   2  15 4089.18 340.284   1
  -5  -2  15 4239.10 477.683   1
   5  -2 -15 5070.50 433.155   1
   5  -2  15 2932.70 348.512   1
   5   2 -15 5046.20 439.079   1
  -5   2  15 4518.07 547.692   1
   6  -2 -15 115.796 37.1277   1
  -6  -2  15 24.2668  40.217   1
   6   2  15 44.3397 51.1254   1
  -6  -2 -15 120.151 62.2932   1
  -6   2  15  50.799 47.7116   1
   6   2 -15 93.7262 41.3031   1
  -7  -2  15 2335.06 237.198   1
   7   2  15 1995.07 186.848   1
   7  -2 -15 2288.50 202.152   1
   7   2 -15 2550.87  223.76   1
  -7   2  15 2403.28 270.514   1
  -8  -2  15 235.748 76.8086   1
   8   2  15  104.08 59.3639   1
   8  -2 -15 77.7644 35.1791   1
   8   2 -15 88.7239 60.4878   1
  -8   2  15 197.015  51.621   1
   9   2  15 214.272 44.9306   1
  -9  -2  15  250.18  95.896   1
  -9   2  15  239.10 56.4498   1
 -10  -2  15 141.735 63.1112   1
  10   2  15 125.722 33.6924   1
 -10   2  15 110.797 56.0964   1
 -11  -2  15 1011.89 99.0827   1
   0  -2  16 557.852 86.3571   1
   0   2  16 668.925 149.085   1
   0   2 -16 1105.68 145.167   1
   0  -2 -16 1149.18 226.411   1
  -1  -2  16 4388.64 391.099   1
   1   2  16 4954.39 519.794   1
   1  -2 -16 7469.91 767.406   1
   1  -2  16 3846.48 430.281   1
   1   2 -16 7443.03 649.306   1
  -1  -2 -16 6790.44 587.961   1
  -1   2  16 4755.54 428.991   1
   2  -2 -16 902.991  169.08   1
   2   2  16 538.533 79.6889   1
  -2  -2  16 501.362  77.941   1
   2   2 -16 750.575 122.963   1
   2  -2  16 385.841 65.4796   1
  -2   2  16 589.011 93.7026   1
  -2  -2 -16 714.996 112.379   1
   3  -2 -16 1295.64 144.963   1
   3   2  16 890.058 155.565   1
  -3  -2  16 846.931 111.127   1
   3  -2  16 651.968 129.369   1
   3   2 -16 1378.79 156.245   1
  -3   2  16 960.145 182.982   1
   4   2  16 240.623 71.5101   1
   4  -2 -16 317.776 57.8427   1
  -4  -2  16 230.122 79.8923   1
   4   2 -16 311.577 99.8729   1
   4  -2  16 97.8741 37.6563   1
  -4   2  16 211.999 58.4213   1
   5   2  16 417.476  71.294   1
   5  -2 -16 685.745 85.7446   1
  -5  -2  16 440.746 81.9688   1
  -5   2  16 508.091 140.818   1
   5   2 -16 699.012 96.7653   1
   6   2  16 352.918 61.1626   1
   6  -2 -16 485.274 66.4994   1
  -6  -2  16 395.131 113.363   1
   6   2 -16 513.837 72.0986   1
  -6   2  16 432.836 85.8762   1
   7   2  16 4315.13 351.377   1
  -7  -2  16 4551.98 392.871   1
   7   2 -16 4954.94 366.129   1
  -7   2  16 4787.68 421.429   1
  -8  -2  16 689.777 87.9938   1
   8   2  16 565.621 99.1212   1
  -8   2  16 586.994 119.273   1
  -9  -2  16 2954.20 289.207   1
   0  -2 -17 0.70137 37.3042   1
   0   2  17 19.0075 26.5625   1
   0  -2  17 6.13001 12.1674   1
   0   2 -17 4.66308 35.2906   1
   1   2  17 1098.74 169.938   1
   1  -2 -17 1410.07 230.085   1
   1   2 -17 1457.24 166.036   1
  -1   2  17 1051.25 121.596   1
  -1  -2 -17 1423.42 160.874   1
   2   2  17 354.862 91.9709   1
   2  -2 -17 558.981 125.278   1
  -2  -2  17 269.966  51.408   1
   2   2 -17 579.422 83.7942   1
  -2  -2 -17 521.794 82.0425   1
  -2   2  17  416.99  69.929   1
   3  -2 -17 5997.00 460.215   1
   3   2  17 4599.38 444.169   1
  -3  -2  17 4112.19 356.756   1
   3   2 -17 6454.38 588.067   1
  -3   2  17 4966.98 414.255   1
   4   2  17 1067.32 104.785   1
   4  -2 -17 1297.57 167.764   1
  -4  -2  17 1110.14 157.574   1
  -4   2  17 1167.98 179.663   1
   4   2 -17 1247.07 127.123   1
   5   2  17 3167.42 249.134   1
   5   2 -17 3759.00 260.464   1
  -5   2  17 3688.78 310.591   1
   0  -3   0 33.3618 3.57926   1
   0  -3   0 42.8734  17.147   1
   0   3   0 21.8774 6.56132   1
   0   3   0 23.9088 16.3776   1
   0   3   0 62.4479 8.94256   1
   0  -3   0 56.7472  8.4561   1
  -1  -3   0 4259.80 207.082   1
  -1  -3   0 3910.48 246.168   1
   1   3   0 4098.24 252.219   1
   1   3   0 4288.74 208.358   1
   1   3   0 4092.70  265.65   1
   1  -3   0 4142.12 146.491   1
   1  -3   0 4092.04 241.485   1
  -1   3   0 4252.37 291.253   1
  -1   3   0 3721.42  150.13   1
  -1   3   0 4425.87 217.582   1
  -1  -3   0 4453.08 194.169   1
   1  -3   0 4086.27 189.018   1
  -2  -3   0 411.557 41.8869   1
   2   3   0 381.102 47.4559   1
   2   3   0 430.018 45.4819   1
   2  -3   0 406.714 51.6844   1
   2  -3   0 373.965  20.117   1
  -2   3   0 369.267 33.9387   1
  -2  -3   0  394.75 24.3021   1
  -2  -3   0 420.667 39.1408   1
  -2   3   0 356.174 39.4809   1
   2   3   0 406.301 25.5673   1
  -3  -3   081535.60 9860.78   1
  -3  -3   075934.90 9462.04   1
   3   3   082196.50 9811.44   1
   3   3   085549.0010595.60   1
   3  -3   075810.70 8837.00   1
   3  -3   081720.30 9981.14   1
  -3   3   073344.60 9021.00   1
  -3   3   078575.10 9418.29   1
  -3  -3   080192.70 9689.68   1
   3   3   082225.0010046.90   1
  -4  -3   011469.10 747.153   1
   4   3   012223.40 765.057   1
   4  -3   011423.20 727.948   1
  -4   3   011956.30 772.991   1
   4  -3   011162.70 665.072   1
  -4   3   010404.10 680.388   1
   4   3   011967.40 818.406   1
  -4  -3   010767.40 756.211   1
   4   3   012343.60 833.307   1
  -4  -3   011307.90 829.086   1
  -5  -3   066244.90 7800.07   1
   5   3   076961.30 8912.78   1
  -5   3   062123.90 6380.91   1
   5  -3   067689.30 7498.92   1
  -5   3   059758.70 6862.12   1
   5  -3   069471.80 7760.07   1
  -5   3   065439.60 7584.57   1
  -5   3   064143.10 6508.63   1
  -5  -3   066677.30 7982.18   1
   5   3   072828.40 8235.32   1
  -5  -3   066760.70 7730.48   1
   5   3   082758.00 9708.28   1
  -6  -3   0 4373.28 263.746   1
   6   3   0 5478.81 321.054   1
   6   3   0 4564.96 276.959   1
  -6   3   0 3885.46 176.259   1
   6  -3   0 4443.02 224.953   1
  -6   3   0 4035.99 167.404   1
  -6  -3   0 4846.46 368.295   1
   6  -3   0 4382.77 218.067   1
  -6   3   0 3581.11 198.262   1
  -6   3   0 4214.28 288.222   1
   6   3   0 5086.09 285.018   1
  -6  -3   0 4139.62 253.245   1
  -7  -3   0 9736.99 681.205   1
   7   3   010613.60  722.68   1
   7   3   011694.80 789.234   1
   7   3   011354.60 749.581   1
   7  -3   010439.80 628.686   1
  -7   3   0 8236.98 515.019   1
  -7   3   0 9570.85 664.563   1
  -7   3   0 9446.58 548.643   1
   7  -3   010838.20 578.766   1
  -7   3   0 8030.02 470.108   1
  -7  -3   011197.10 815.494   1
  -7  -3   0 9070.74 620.368   1
  -8  -3   0 155.903 32.7892   1
   8  -3   0 179.515 18.5412   1
  -8   3   0  129.85 15.7112   1
  -8   3   0 170.194 31.9583   1
  -8   3   0 137.263 22.8743   1
  -8  -3   0 138.706  24.438   1
  -8  -3   0 192.076 40.3722   1
   8   3   0 167.594 25.1572   1
   8   3   0 213.697 32.5648   1
   8   3   0 210.786 34.2841   1
   9   3   0 5031.01 286.447   1
  -9  -3   0 4051.08  256.36   1
  -9  -3   0 5153.05 357.845   1
  -9  -3   0 4922.15 368.478   1
  -9  -3   0 4834.15 350.489   1
   9  -3   0 5181.99 320.602   1
  -9   3   0 4664.91  327.87   1
  10  -3   0 30.0824 13.8941   1
 -10   3   0 25.9136 22.1131   1
 -10  -3   0 78.9042 42.4876   1
 -10  -3   0 38.9435 35.6499   1
 -10  -3   0 100.567 26.9546   1
 -11  -3   023214.90 2081.83   1
 -11  -3   021917.60 2071.06   1
 -11   3   017261.50 1494.45   1
 -11   3   020321.40 1902.64   1
 -12   3   0 1737.59 151.537   1
 -12   3   0 1539.98 120.661   1
 -12  -3   0 2323.56 191.067   1
 -12  -3   0 2252.38 236.836   1
 -13  -3   0 8725.09 836.328   1
 -13  -3   0 9723.35 912.141   1
 -14  -3   0 1571.13 159.387   1
 -14  -3   0 1361.52 148.027   1
 -15  -3   0 1488.01 153.616   1
 -15  -3   0 1516.20 162.155   1
 -16  -3   0 669.327 94.9742   1
 -16  -3   0 621.059 92.2114   1
 -17  -3   0 283.392 57.4286   1
 -18  -3   0  66.632 30.2896   1
   0   3   1 4403.79 207.258   1
   0  -3  -1 4820.65 300.892   1
   0  -3  -1 5160.83  255.32   1
   0  -3   1 4500.71 240.384   1
   0   3  -1 4804.08 304.367   1
   0   3   1 4182.64 266.992   1
   0  -3   1 4511.61  200.33   1
   0  -3  -1 5161.30 210.404   1
   0   3  -1 5167.82 274.527   1
   0  -3   1 4031.79  268.07   1
   0  -3   1 4021.32 174.285   1
   0   3   1 4405.13 218.845   1
   1   3   128487.00 2277.28   1
   1  -3  -125002.20 2157.41   1
   1   3   125647.10 2362.96   1
  -1   3  -125024.10 2186.73   1
  -1  -3   127885.70 2189.72   1
  -1  -3   126797.90 2081.45   1
  -1  -3   126104.10 2003.54   1
   1  -3  -125610.50 1842.72   1
   1  -3  -126107.10 2004.03   1
   1   3   127488.30 2159.86   1
  -1   3  -126337.50 2109.99   1
  -1  -3   123418.80 2081.56   1
  -1   3   127815.50 2216.69   1
  -1  -3  -128218.00 2155.62   1
  -1  -3  -124825.20 2250.57   1
  -1   3   127094.20 2036.59   1
   1   3  -127180.20 2140.37   1
   1  -3   128791.00 1951.10   1
   1  -3   126694.60 1802.65   1
   1  -3   127456.70 2167.77   1
   1  -3   124218.00 2097.20   1
   1   3  -124134.30 2171.93   1
  -1   3   125491.40 2189.28   1
  -1  -3  -126370.80 2099.68   1
   2   3   1 3299.79 220.149   1
   2  -3  -1 3842.90 164.993   1
   2   3   1 3518.60 183.827   1
   2   3   1 3389.19 189.168   1
   2  -3  -1 3882.87 213.799   1
  -2  -3   1 3105.42 187.731   1
  -2  -3   1 3152.86 254.801   1
  -2  -3   1 3271.29 199.397   1
  -2   3  -1 3572.17 239.065   1
  -2   3  -1 3872.46 192.421   1
  -2  -3   1 3407.27 172.702   1
   2  -3  -1 3724.19 134.535   1
  -2  -3  -1 4141.00 187.535   1
  -2   3   1 3360.64 165.542   1
  -2   3   1 3172.73 190.253   1
   2   3  -1 4116.99 252.644   1
   2   3  -1 3974.70 184.924   1
   2  -3   1 3362.39 233.426   1
  -2  -3  -1 3705.74 222.481   1
  -2   3   1 3257.32 134.185   1
   2  -3   1 3312.47 157.701   1
  -2  -3  -1 4009.03 190.292   1
   3   3   112494.10 849.419   1
   3   3   111796.90 817.186   1
   3  -3  -110729.80 554.729   1
  -3  -3   110412.50 698.055   1
  -3   3  -111013.20 706.189   1
  -3   3  -1 9936.95 706.343   1
  -3  -3   111519.60 723.362   1
  -3  -3   110693.60 753.798   1
   3  -3  -110323.60  591.75   1
   3   3   111528.00 712.093   1
  -3  -3   110602.50 765.102   1
   3  -3  -111326.10 775.749   1
  -3  -3  -110258.30 721.665   1
  -3  -3  -111048.20 694.385   1
  -3  -3  -110897.50  685.02   1
  -3   3   110016.80 706.969   1
  -3   3   110880.20 562.275   1
   3   3  -110993.60  771.18   1
   3   3  -111114.80 677.706   1
   3  -3   110649.40 737.636   1
   3  -3   110581.60 631.409   1
  -3   3   111088.90 685.635   1
   4  -3  -1 1250.44 50.3334   1
   4   3   1 1389.40  91.692   1
   4  -3  -1 1339.35 68.2073   1
   4   3   1 1324.77 69.5728   1
   4   3   1 1410.89 87.4981   1
  -4  -3   1 1349.91 126.195   1
  -4  -3   1 1326.14 92.3863   1
  -4  -3   1 1242.39 95.3921   1
  -4  -3   1 1184.48 86.2203   1
  -4   3  -1 1236.96 69.4706   1
  -4   3  -1 1363.76 76.4124   1
  -4  -3  -1 1328.07 81.2931   1
  -4  -3  -1 1319.46 73.5237   1
  -4  -3  -1 1271.47 85.8538   1
  -4   3   1 1216.16 65.8588   1
  -4   3   1 1149.73 66.6788   1
   4   3  -1 1306.51  63.528   1
   4  -3   1 1252.01 58.2505   1
   4  -3   1 1310.17 67.7382   1
   4   3  -1 1385.18 91.4765   1
  -4   3   1 1162.93 36.5275   1
   5   3   1 6440.08  402.06   1
   5   3   1 6203.49 354.899   1
   5   3   1 6428.35 392.358   1
   5  -3  -1 5946.84 318.184   1
  -5  -3   1 5480.38 374.143   1
  -5  -3   1 6371.83 405.427   1
  -5  -3   1 5549.54 356.313   1
  -5   3  -1 5908.13 356.829   1
  -5   3  -1 5310.21 296.668   1
   5  -3  -1 5967.47 295.609   1
  -5  -3   1 5996.71 397.393   1
  -5   3   1 5477.83 281.608   1
  -5  -3  -1 6093.07 386.817   1
  -5  -3  -1 5712.91  342.44   1
  -5  -3  -1 5753.35 362.237   1
  -5   3   1 5517.07 258.709   1
  -5   3   1 5359.05 323.372   1
   5   3  -1 6155.26 363.308   1
   5   3  -1 7023.41 419.711   1
   5  -3   1 5903.75 331.463   1
   5  -3   1 5805.85 330.781   1
  -5   3   1 5585.02  327.12   1
   6   3   1 4486.81 260.351   1
   6   3   1 4114.10 232.064   1
   6  -3  -1 4279.17  213.46   1
   6   3   1 4898.00 301.583   1
   6  -3  -1 4232.73 213.619   1
  -6  -3   1 3833.08 311.823   1
  -6  -3   1 3614.96 228.798   1
  -6  -3   1 3691.55 266.989   1
  -6   3  -1 4200.08  250.23   1
  -6   3  -1 3892.19 150.814   1
  -6  -3   1 4021.98 264.724   1
  -6   3  -1 3579.74  137.78   1
  -6   3  -1 3606.47 180.146   1
  -6  -3  -1 4129.66 281.183   1
  -6   3   1 3526.54 184.726   1
  -6  -3  -1 4547.54 347.316   1
  -6   3   1 3566.69 212.696   1
  -6   3   1 3664.07 175.444   1
  -6  -3  -1 4113.94 277.102   1
   6   3  -1 4505.01 231.034   1
   6   3  -1 4980.17  271.25   1
   6  -3   1 3818.80 198.383   1
   6  -3   1 3894.02 196.646   1
  -6   3   1 3358.19 187.466   1
   7   3   132483.60 2777.80   1
   7  -3  -127266.50 2122.62   1
   7  -3  -127798.70 2288.72   1
  -7  -3   127338.70 2451.67   1
  -7   3  -124689.20 1947.54   1
  -7   3  -123563.10 1862.72   1
  -7  -3   129135.30 2671.74   1
  -7  -3   127521.40 2471.91   1
  -7  -3   130460.00 2716.76   1
  -7   3  -124980.00 2350.14   1
   7   3   133285.90 2891.25   1
   7   3   133303.30 2903.03   1
  -7   3  -121282.70 1722.72   1
  -7  -3  -128096.50 2773.13   1
  -7  -3  -125924.60 2332.26   1
  -7   3   126643.70 2354.43   1
   7   3  -128301.50 2391.08   1
   7  -3   131055.00 2595.56   1
   7   3  -129873.00 2551.16   1
   7  -3   129513.30 2229.15   1
  -7  -3  -124016.70 2135.41   1
  -7   3   127177.80 2176.81   1
  -7   3   126369.80 2186.12   1
   8   3   1 4466.54 330.511   1
   8   3   1 4153.63 232.549   1
  -8  -3   1 3407.12 244.205   1
  -8  -3   1 3584.18 254.495   1
  -8  -3   1 3926.64 272.059   1
  -8  -3   1 3854.67 285.415   1
  -8   3  -1 3885.01 265.047   1
   8  -3  -1 4476.17 226.149   1
  -8  -3  -1 4154.95  274.28   1
  -8  -3  -1 4498.03 318.266   1
  -8  -3  -1 3852.30 231.671   1
   8   3  -1 4450.19 273.129   1
   8   3  -1 4838.55 261.385   1
   8  -3   1 3987.40 222.895   1
  -8   3   1 3208.26 182.035   1
  -8   3   1 3362.42 185.862   1
  -8   3   1 3404.41 235.988   1
   9   3   121834.30 1838.26   1
   9   3   120664.00 1574.46   1
  -9  -3   118663.60 1651.00   1
  -9   3  -118393.40 1605.11   1
  -9  -3   118629.10 1744.88   1
  -9  -3   120723.30 1766.28   1
  -9  -3   117509.00 1454.60   1
   9  -3  -120966.30 1587.36   1
  -9  -3  -115386.30 1332.58   1
  -9  -3  -119972.80 1794.44   1
  -9  -3  -120370.70 1750.43   1
   9   3  -121591.20 1652.36   1
   9  -3   120753.20 1615.10   1
  -9   3   117850.40 1534.39   1
  10   3   1 2807.79  227.16   1
  10  -3  -1 2355.68 130.347   1
 -10  -3   1 2181.63 174.037   1
 -10  -3   1 2508.99 253.251   1
 -10   3  -1 2067.52 171.162   1
 -10  -3   1 2251.06 193.055   1
 -10  -3  -1 2153.04 257.125   1
 -10  -3  -1 2355.12 238.295   1
 -10   3   1 1905.05 153.827   1
  10  -3   1 2311.30 139.055   1
 -11  -3   1 4358.82 424.626   1
 -11  -3   1 4019.25 342.889   1
 -11   3  -1 4761.92 421.021   1
 -11  -3  -1 4885.21 375.694   1
  11  -3   1 4441.23 286.464   1
 -11  -3  -1 5277.27 390.955   1
 -12  -3   1 1259.00 189.777   1
 -12  -3   1 1269.30 181.432   1
 -12   3  -1 991.799 90.4023   1
 -12  -3  -1 1292.22 126.345   1
 -12  -3  -1 1498.85 182.833   1
 -13  -3   1 5072.31 418.194   1
 -13  -3   1 4702.59 393.026   1
 -13  -3  -1 4988.82 407.804   1
 -13  -3  -1 4449.92 380.987   1
 -14  -3   1 84.8777 34.1041   1
 -14  -3   1 27.0337 34.8709   1
 -14  -3  -1 73.7982  33.283   1
 -14  -3  -1 46.2769 34.5485   1
 -15  -3   1 3908.54 358.205   1
 -15  -3   1 4614.38 372.903   1
 -15  -3  -1 3841.83 333.636   1
 -15  -3  -1 4342.62 364.422   1
 -16  -3   1 745.624  158.81   1
 -16  -3  -1 1023.49 117.107   1
 -16  -3  -1 891.821 106.616   1
 -17  -3   1 4277.45 406.919   1
 -17  -3  -1 3750.07 323.591   1
 -17  -3  -1 3613.81 303.714   1
 -18  -3   1 1421.69 135.003   1
 -18  -3  -1 1402.39 141.007   1
   0  -3  -2 28.1745 7.46584   1
   0  -3  -2 42.6005 5.12851   1
   0   3   2 78.8522 8.78678   1
   0   3   2 26.6158  18.166   1
   0  -3  -2 40.3382 29.0323   1
   0   3   2 31.2561 11.5597   1
   0  -3   2 11.2764  12.919   1
   0   3  -2 52.5792 16.0655   1
   0  -3   2 34.4447 9.41546   1
   0  -3   2 42.7077  3.8202   1
   0  -3   2 44.5241 18.9429   1
   0   3  -2 110.081  21.484   1
   1   3   2 7124.93  477.98   1
   1  -3  -2 5890.72 436.457   1
   1   3   2 8080.24 416.783   1
   1  -3  -2 6192.11  296.09   1
  -1  -3   2 6062.02 478.383   1
  -1  -3   2 7083.07 358.276   1
  -1  -3   2 7464.66 414.564   1
  -1   3  -2 5854.92 406.193   1
  -1   3  -2 6639.85 373.345   1
  -1  -3   2 6738.75 395.752   1
   1  -3  -2 6216.08  313.41   1
   1   3   2 7546.66  421.57   1
  -1  -3  -2 5854.82 398.191   1
  -1   3   2 6814.10 426.926   1
  -1  -3  -2 6489.37  328.87   1
  -1   3   2 7140.54 368.889   1
  -1  -3  -2 6264.74 331.002   1
  -1   3   2 7711.90 389.911   1
   1  -3   2 6663.66 284.629   1
   1  -3   2 6455.84 414.143   1
   1   3  -2 6290.69  344.59   1
   1  -3   2 7756.60 403.826   1
   1  -3   2 6447.89 321.431   1
   1   3  -2 5539.89 413.068   1
   2   3   2 808.145 76.4229   1
   2   3   2 826.874 47.6811   1
   2   3   2 919.891  50.243   1
  -2  -3   2 760.069 72.1893   1
  -2  -3   2 810.867 42.1886   1
  -2  -3   2 798.404 58.9973   1
  -2  -3   2 909.922 50.2257   1
  -2  -3  -2 1452.00 111.395   1
  -2   3   2  845.38 84.3556   1
  -2   3   2 936.986  43.188   1
  -2   3   2 895.149 34.8016   1
   2   3  -2 1520.21 124.432   1
   2  -3   2 850.177 62.2315   1
   2  -3   2 922.738 20.0034   1
   2  -3   2  922.58 22.9448   1
   2  -3   2 924.172  61.465   1
   3  -3  -215474.40 1202.02   1
   3   3   218316.80 1282.61   1
   3   3   219242.00 1346.68   1
   3   3   218097.30 1396.93   1
   3  -3  -215290.70 977.401   1
   3  -3  -214882.10 962.542   1
  -3   3  -216175.60 1179.99   1
  -3   3  -214488.20 1113.98   1
  -3  -3   217870.40 1371.68   1
  -3  -3   216531.40 1314.59   1
  -3  -3   216715.40 1186.80   1
  -3  -3   218914.40 1314.41   1
  -3   3   217847.10 1223.82   1
  -3  -3  -216385.80 1162.23   1
  -3   3   218340.80 1156.49   1
  -3   3   217217.70 1259.26   1
  -3  -3  -215529.60 1136.60   1
   3   3  -215478.70 1099.94   1
   3  -3   217946.50 1217.17   1
   3   3  -215359.90 1229.44   1
   3  -3   217154.70 1237.49   1
  -3  -3  -214861.90 1161.30   1
   4   3   212610.70 879.571   1
   4   3   212530.90 900.729   1
   4  -3  -211649.20 677.124   1
   4  -3  -212561.50 862.889   1
   4   3   213466.60 944.084   1
  -4  -3   211805.80 872.306   1
  -4   3  -212532.10 853.643   1
  -4   3  -211956.40 857.794   1
  -4  -3   211054.20 776.439   1
  -4  -3   211762.40 919.053   1
  -4  -3   212234.80 851.986   1
   4  -3  -212020.70 694.095   1
  -4  -3  -211721.80  833.86   1
  -4  -3  -213362.20 888.883   1
  -4   3   211070.30 785.674   1
  -4   3   211492.90 729.573   1
  -4   3   211467.50 686.299   1
  -4  -3  -212584.40 830.154   1
   4   3  -213339.90 951.557   1
   4  -3   212406.30 786.717   1
   4  -3   212034.60 790.517   1
   4   3  -212653.40 789.698   1
   5  -3  -218910.90 1394.49   1
   5   3   221486.70 1634.88   1
   5   3   219914.10 1613.00   1
   5   3   219929.90 1507.63   1
  -5  -3   218283.60 1493.02   1
  -5   3  -217141.30 1300.47   1
  -5  -3   218153.00 1525.07   1
  -5   3  -217681.70 1401.55   1
  -5  -3   219068.90 1461.44   1
  -5  -3   218613.00 1550.29   1
   5  -3  -217378.80 1200.50   1
  -5  -3  -217361.50 1391.89   1
  -5   3   217728.40 1304.08   1
  -5  -3  -218278.30 1451.78   1
  -5   3   218223.70 1268.62   1
  -5  -3  -217413.60 1450.71   1
   5  -3   218881.80 1364.06   1
   5  -3   219945.20 1423.15   1
   5   3  -218775.10 1359.77   1
   5   3  -220430.10 1668.47   1
   6   3   2 2210.18 167.109   1
   6   3   2 2059.32 119.118   1
   6  -3  -2 1612.78 78.6182   1
   6  -3  -2 1804.80 85.4713   1
  -6  -3   2 1755.09 109.823   1
  -6  -3   2 2064.58 181.133   1
  -6  -3   2 1810.27 142.773   1
  -6   3  -2 1482.80 95.9317   1
  -6   3  -2 1563.23 58.0937   1
  -6   3  -2 1611.55 66.3096   1
  -6   3  -2 1688.67 115.588   1
  -6  -3   2 1864.86 131.778   1
   6   3   2 2184.63 149.657   1
  -6  -3  -2 1777.81 169.608   1
  -6   3   2 1796.67 80.3134   1
  -6   3   2 1609.37 107.761   1
  -6  -3  -2 1640.00 108.622   1
  -6  -3  -2 1641.99 107.533   1
   6  -3   2 1811.01 78.5183   1
   6  -3   2 1866.61 113.518   1
   6   3  -2 1846.64 91.7397   1
   6   3  -2 1859.84 112.825   1
   7   3   2 5491.94 348.358   1
   7  -3  -2 5434.07 263.667   1
   7  -3  -2 5110.97 248.433   1
   7   3   2 5568.54 322.945   1
  -7  -3   2 5068.89 310.476   1
  -7  -3   2 4742.64 356.641   1
  -7  -3   2 5081.20 353.791   1
  -7   3  -2 5070.80 335.121   1
  -7   3  -2 4905.13 232.777   1
  -7   3  -2 4045.43 210.264   1
  -7  -3   2 5164.50 345.815   1
  -7   3  -2 4499.95 218.848   1
  -7  -3  -2 4474.59 335.672   1
  -7  -3  -2 5564.36  389.02   1
  -7  -3  -2 4853.19 308.851   1
  -7   3   2 4272.73 259.247   1
  -7   3   2 4894.37 261.312   1
  -7   3   2 4124.10  237.42   1
  -7  -3  -2 4947.41 307.698   1
   7   3  -2 6330.31  398.06   1
   7  -3   2 5208.03 288.862   1
   7   3  -2 5553.05 298.923   1
   8   3   2 880.817 77.2082   1
   8   3   2 848.596 73.9506   1
   8  -3  -2  738.83 38.0299   1
  -8  -3   2 639.411 67.4634   1
  -8  -3   2 716.867 76.5795   1
  -8  -3   2  717.01 77.2963   1
  -8  -3   2 750.437 73.8249   1
  -8   3  -2 642.611 70.8543   1
  -8  -3  -2 545.187 59.6367   1
  -8  -3  -2 651.921  65.005   1
  -8   3   2 617.158 79.3129   1
  -8   3   2 692.169 45.6051   1
  -8   3   2 573.482  59.544   1
  -8  -3  -2 578.078 52.8226   1
   8   3  -2 668.797 63.3985   1
   8   3  -2 774.408 75.0764   1
   8  -3   2 785.966 52.6543   1
  -8  -3  -2 748.413 91.5159   1
   9   3   2 3178.08 243.896   1
  -9  -3   2 2516.91 193.509   1
  -9  -3   2 2998.38 259.723   1
  -9  -3   2 2663.20 200.863   1
  -9   3  -2 2400.90 187.013   1
  -9  -3   2 2577.15 178.866   1
  -9  -3  -2 2627.84 290.203   1
  -9  -3  -2 2509.54 187.898   1
  -9   3   2 2292.13 176.757   1
  -9   3   2 2030.11 156.493   1
  -9  -3  -2 2020.13 137.042   1
   9   3  -2 2713.42 152.206   1
   9  -3   2 3038.23 168.308   1
  10   3   2 2348.80 163.425   1
 -10  -3   2 1848.25 173.143   1
 -10   3  -2 1857.84 216.036   1
 -10  -3   2 2052.11 166.934   1
 -10  -3   2 1840.74 170.306   1
  10  -3   2 2074.10 164.019   1
 -10  -3  -2 2021.56 192.871   1
 -10  -3  -2 2112.50 168.363   1
  11   3   2 6749.62 467.695   1
 -11  -3   2 5401.47  449.16   1
 -11  -3   2 6413.56 575.995   1
 -11   3  -2 4969.22 413.953   1
 -11  -3  -2 5433.97 445.723   1
  11  -3   2 6961.43 499.271   1
  12   3   2 1322.64 116.372   1
 -12  -3   2 1379.19 130.112   1
 -12  -3   2 956.356 122.542   1
 -12   3  -2 838.055 90.7402   1
 -12  -3  -2 1203.43 122.776   1
 -13  -3   213009.60 1113.93   1
 -13  -3   211976.40 1180.14   1
 -13  -3  -212652.00 1083.37   1
 -13  -3  -211183.10 1122.22   1
 -14  -3   2 731.078 101.729   1
 -14  -3  -2 769.522 105.218   1
 -14  -3  -2 685.436 98.3128   1
 -15  -3   2 4686.00 406.761   1
 -15  -3  -2 4605.28 393.888   1
 -15  -3  -2 5520.38 441.373   1
 -16  -3   2 433.381 74.2685   1
 -16  -3  -2 385.112  73.946   1
 -17  -3   2 1617.26 162.814   1
 -17  -3  -2 1754.93 163.609   1
 -17  -3  -2 1558.82 153.168   1
 -18  -3   2 675.006 86.1368   1
 -18  -3  -2 727.237 125.121   1
 -19  -3  -2 1451.27 129.793   1
 -20  -3   2 346.164 61.4253   1
 -20  -3  -2 236.357 34.8377   1
   0   3   3  988.49  79.548   1
   0   3   3 1122.51 50.8175   1
   0   3   3 1062.16 67.2032   1
   0  -3   3 1017.43 118.043   1
   0  -3   3 976.901 40.8015   1
   0  -3   3 964.948 46.7678   1
   0  -3   3 1131.90 56.3889   1
  -1   3  -3 970.949 51.7053   1
   1   3   3 783.861 77.1371   1
   1  -3  -3 834.315 87.9155   1
   1   3   3 799.076 63.3002   1
  -1  -3   3 734.429  60.843   1
  -1  -3   3  914.86 62.1027   1
  -1  -3   3 696.863  72.319   1
  -1   3  -3 910.498 39.3275   1
  -1   3  -3 884.602   78.15   1
  -1  -3   3 739.694 41.6146   1
   1  -3  -3 793.541 39.4199   1
   1  -3  -3 894.271 44.1266   1
   1   3   3 922.383  45.546   1
  -1   3   3 745.988 39.9442   1
  -1  -3  -3 922.918 41.5105   1
  -1  -3  -3 855.809 68.7562   1
  -1  -3  -3 903.561 40.6103   1
  -1   3   3 802.683 49.8293   1
   1   3  -3 827.729 82.0324   1
   1   3  -3 920.726 46.2696   1
   1  -3   3 714.533 64.3177   1
   1  -3   3  838.66 45.8791   1
  -1   3   3 895.615 94.0358   1
  -2  -3   3 5646.38 435.821   1
   2  -3  -3 5562.70 341.818   1
   2  -3  -3 5486.81 258.426   1
   2   3   3 6184.21  345.02   1
  -2   3  -3 5722.91 430.572   1
  -2   3  -3 5739.26 272.405   1
   2  -3  -3 5610.77 271.695   1
  -2  -3   3 6173.66 356.518   1
  -2  -3   3 5235.33 312.205   1
  -2   3  -3 6078.96 345.839   1
  -2  -3   3 5915.46 305.037   1
   2   3   3 5944.16 401.354   1
   2   3   3 6440.65 342.135   1
  -2  -3  -3 5860.33  332.65   1
  -2  -3  -3 5713.22 418.543   1
  -2  -3  -3 6006.44 340.467   1
  -2   3   3 5743.70 309.096   1
  -2   3   3 6165.57 306.393   1
   2  -3   3 6228.60 356.716   1
   2   3  -3 5749.21 396.515   1
   2   3  -3 5642.70 299.418   1
   2  -3   3 5916.04 361.453   1
   2  -3   3 5498.18 237.116   1
  -2   3   3 5559.63 391.336   1
   3  -3  -3 5175.45 254.739   1
   3  -3  -3 5246.08 304.622   1
   3   3   3 5327.48 336.792   1
   3   3   3 5294.82 346.744   1
   3  -3  -3 4935.28 228.989   1
  -3  -3   3 5380.81 320.181   1
  -3  -3   3 4904.05 270.415   1
  -3  -3   3 4467.04 284.723   1
  -3   3  -3 5500.06  315.06   1
  -3   3  -3 5183.30 235.298   1
  -3   3  -3 5125.72 323.998   1
  -3  -3   3 5383.25 352.455   1
   3   3   3 5459.40 298.248   1
  -3  -3  -3 5376.91 287.959   1
   3  -3   3 5149.10 303.318   1
  -3  -3  -3 5326.42 382.636   1
  -3   3   3 5225.26  257.38   1
  -3   3   3 4962.91 259.989   1
  -3  -3  -3 5628.72 327.942   1
   3   3  -3 5694.72 427.383   1
   3   3  -3 5274.80 269.803   1
   3  -3   3 5604.74 296.471   1
   3  -3   3 4737.07 197.781   1
   4   3   3 525.255 40.2788   1
   4  -3  -3 463.979 21.6926   1
   4  -3  -3 466.114 22.7569   1
   4  -3  -3 495.645 37.5141   1
   4   3   3 545.293 52.4273   1
  -4  -3   3  539.76 38.7533   1
  -4  -3   3 502.898 52.3537   1
  -4  -3   3  454.78 39.5158   1
  -4  -3   3  471.75 77.5024   1
  -4   3  -3 500.754 20.9143   1
  -4   3  -3 515.891 64.3116   1
  -4   3  -3  493.67 44.6173   1
   4   3   3  529.88 41.7256   1
  -4  -3  -3  525.14 70.8396   1
  -4  -3  -3 558.864 42.0706   1
  -4  -3  -3 502.634 37.0438   1
  -4   3   3  543.16 33.1389   1
  -4   3   3 486.078 35.2123   1
   4   3  -3 496.747  28.753   1
   4   3  -3 613.998 83.6126   1
   4  -3   3 490.412 35.2935   1
   4  -3   3 516.128 34.4312   1
   4  -3   3 475.948 14.8186   1
   5   3   3 261.706 27.5732   1
   5  -3  -3 144.998 13.4979   1
   5  -3  -3 97.7735 20.3708   1
   5   3   3 238.243 28.8761   1
  -5  -3   3 174.836 31.0774   1
  -5  -3   3 222.011 53.5509   1
  -5  -3   3 212.231 37.8498   1
  -5   3  -3 132.208 24.4166   1
  -5   3  -3 156.228 45.0431   1
  -5  -3   3 253.038 30.0884   1
   5   3   3 268.171 30.4798   1
  -5   3   3 195.746 15.7993   1
  -5   3   3 188.985 13.9441   1
  -5  -3  -3 146.089  28.916   1
  -5  -3  -3 113.534 27.7454   1
  -5  -3  -3 132.454 25.3021   1
   5   3  -3  147.62 31.8932   1
   5  -3   3 243.543 19.2978   1
   5  -3   3  229.85 21.8776   1
   5  -3   3 221.011 12.7967   1
   6   3   3 3409.39 196.896   1
   6   3   3 3073.34 212.191   1
   6  -3  -3 2910.68 148.997   1
   6  -3  -3 2664.16  110.18   1
  -6  -3   3 3062.59 186.836   1
  -6  -3   3 2877.50 191.406   1
  -6  -3   3 2806.65 201.217   1
  -6  -3   3 2865.58 172.907   1
  -6   3  -3 2739.71 184.843   1
  -6   3  -3 2533.96 114.486   1
  -6   3  -3 2505.68 143.505   1
  -6  -3  -3 2737.90 169.567   1
  -6  -3  -3 3031.57 243.747   1
  -6  -3  -3 2665.92 168.391   1
  -6   3   3 2659.55 136.264   1
  -6   3   3 2646.77 140.245   1
  -6  -3  -3 2485.00 166.146   1
   6   3  -3 3168.63 193.661   1
   6   3  -3 2860.29 142.484   1
   6  -3   3 3023.25 158.353   1
   6  -3   3 2981.03  125.71   1
   7   3   3 2981.66 194.445   1
   7  -3  -3 3201.21 145.824   1
   7  -3  -3 3277.53 156.699   1
  -7  -3   3 2560.40 195.636   1
  -7  -3   3 2781.92 265.309   1
  -7   3  -3 3032.40 210.643   1
  -7   3  -3 2543.52 134.298   1
  -7  -3   3 2609.10 217.255   1
  -7  -3   3 2615.80 169.834   1
  -7  -3  -3 2854.70 187.397   1
  -7  -3  -3 3122.98  221.75   1
  -7  -3  -3 2649.35 182.146   1
  -7  -3  -3 2807.03 178.184   1
  -7   3   3 2631.28  150.92   1
   7   3  -3 3440.82 240.978   1
   7   3  -3 3009.91  175.05   1
   7  -3   3 2783.69 160.767   1
   8   3   3 2805.24 181.704   1
  -8  -3   3 2333.93 168.488   1
  -8  -3   3 2667.62 191.431   1
  -8  -3   3 2497.88 184.647   1
  -8   3  -3 2109.16 171.329   1
  -8  -3   3 2512.71 187.862   1
  -8  -3  -3 2309.21  164.84   1
  -8  -3  -3 2033.41 156.712   1
  -8  -3  -3 2278.45 196.119   1
  -8  -3  -3 2079.13 142.534   1
  -8   3   3 2360.92 141.665   1
   8   3  -3 2517.11 185.909   1
   8   3  -3 2457.16  133.64   1
   8  -3   3 2458.22 142.943   1
   9   3   312677.00 923.194   1
  -9  -3   310065.20 745.833   1
  -9  -3   310309.00 810.714   1
  -9  -3   311236.10 860.549   1
  -9   3  -3 9573.37 770.422   1
  -9  -3   310040.30 794.987   1
  -9  -3  -310670.60 806.653   1
  -9  -3  -3 8808.89 700.061   1
  -9  -3  -310292.80 870.881   1
  -9  -3  -3 8018.77 598.677   1
  -9   3   310027.70 782.745   1
   9   3  -311034.30 751.758   1
   9  -3   311132.60 762.787   1
  10   3   3 2321.59 169.037   1
 -10  -3   3 2136.75 176.685   1
 -10  -3   3 1761.78 158.417   1
 -10  -3   3 1853.17 170.111   1
 -10   3  -3 1553.73 152.053   1
 -10  -3  -3 1651.82 179.847   1
 -10  -3  -3 2002.85 220.198   1
 -10  -3  -3 1412.55 129.218   1
  10  -3   3 2005.29 162.756   1
  11   3   3 9280.52 779.727   1
 -11  -3   3 8204.64 677.158   1
 -11  -3   3 6933.29 607.816   1
  11  -3   3 8892.65  629.67   1
 -11  -3  -3 8166.87 656.347   1
 -12  -3   3 114.312 36.3048   1
 -12   3  -3 40.5315 27.2879   1
  12   3   3 72.5396 27.6456   1
 -12  -3  -3 65.6276 52.5855   1
 -13   3  -3 523.154 75.9622   1
 -13  -3   3 808.321  105.65   1
  13   3   3 998.095 97.3852   1
 -13  -3  -3 784.641 100.173   1
 -14  -3   3 693.945 102.617   1
 -14  -3  -3 707.326 99.0956   1
 -14  -3  -3 645.986 136.477   1
 -15  -3   3 1278.15 216.221   1
 -15  -3  -3 1277.77 146.074   1
 -15  -3  -3 1617.58 157.201   1
 -16  -3   3 1697.84 231.328   1
 -16  -3  -3 1598.27 166.879   1
 -17  -3   3 7844.95 757.832   1
 -17  -3  -3 8161.69 667.312   1
 -18  -3   3 231.385 46.4689   1
 -18  -3  -3 132.656 71.4994   1
 -19  -3   3 5363.24 396.709   1
 -19  -3  -3 5043.33 375.773   1
 -20  -3   3  26.136 15.7651   1
   0  -3   4 23.1612 13.1427   1
   0  -3   4 6.69871  6.5935   1
   0   3  -4 51.2336 13.2154   1
   0   3  -4 13.0581  17.995   1
   0   3  -4 23.2625  7.7689   1
   0  -3  -4 19.4578 9.80146   1
   0  -3  -4 29.2305 14.5835   1
   0  -3  -4 7.04985 7.65844   1
   0   3   4 15.2637 7.28877   1
   0   3   4 9.13263 8.38446   1
  -1  -3   4 796.931 57.9226   1
  -1  -3   4 522.934 65.2843   1
  -1  -3   4 578.254 27.6938   1
  -1   3  -4 561.013 31.3213   1
  -1   3  -4 597.044 42.2668   1
  -1   3  -4 550.943  67.612   1
   1  -3  -4 536.443 80.3748   1
   1   3   4 724.981 39.4762   1
   1  -3  -4 537.751 23.1353   1
   1   3   4 573.435 40.9712   1
   1  -3  -4 612.331 30.5061   1
   1   3  -4 560.636 35.6945   1
   1   3  -4 599.996 42.4051   1
   1   3  -4  542.68 70.7475   1
   1  -3   4 616.741 80.4534   1
   1  -3   4 696.312 57.1106   1
   1  -3   4  577.53 21.8272   1
  -1   3   4 566.799 34.9203   1
  -1  -3  -4 578.911 33.9346   1
  -1  -3  -4 583.569 41.5789   1
  -1   3   4 711.218 48.9469   1
  -2  -3   4 4106.52 214.074   1
  -2  -3   4 3732.27 255.004   1
  -2  -3   4 3708.15 204.849   1
  -2  -3   4 4187.18 236.392   1
  -2   3  -4 3734.97 212.588   1
  -2   3  -4 3592.67 252.071   1
  -2   3  -4 3485.88 181.237   1
   2  -3  -4 3309.61  149.90   1
   2   3   4 3975.45 221.383   1
   2   3   4 4399.28 220.874   1
   2  -3  -4 3269.04 160.279   1
   2  -3  -4 3472.73  221.88   1
   2   3  -4 3321.33 171.185   1
   2   3  -4 3705.68 269.778   1
   2  -3   4 3928.58 233.586   1
   2  -3   4 4168.65 237.993   1
   2  -3   4 3678.91 156.818   1
  -2   3   4 3779.08 181.709   1
  -2  -3  -4 3545.37  202.11   1
  -2  -3  -4 3620.40  215.49   1
  -2  -3  -4 3468.49 280.026   1
  -2   3   4 4051.35 194.682   1
  -3  -3   420107.60 1701.53   1
  -3  -3   420177.40 1540.50   1
  -3  -3   417718.20 1447.07   1
  -3  -3   419607.10 1535.99   1
  -3   3  -421203.60 1731.04   1
  -3   3  -420272.80 1435.47   1
  -3   3  -421391.60 1779.92   1
   3  -3  -421343.60 1538.79   1
   3  -3  -419514.20 1314.31   1
   3  -3  -420814.70 1672.08   1
   3   3   422071.00 1673.87   1
   3   3   418347.00 1503.81   1
   3   3  -420560.70 1513.26   1
   3   3  -421921.30 1945.45   1
   3  -3   419902.20 1646.04   1
   3  -3   420475.90 1611.07   1
   3  -3   418488.30 1269.72   1
  -3  -3  -422388.30 1741.42   1
  -3  -3  -421048.50 1811.16   1
  -3   3   420848.90 1537.67   1
  -3  -3  -420399.10 1542.21   1
  -3   3   418888.60 1362.02   1
  -4  -3   4 9356.47 632.257   1
  -4  -3   4 7871.14 534.748   1
  -4  -3   4 9286.41 558.755   1
  -4  -3   4 9177.74 566.035   1
  -4   3  -4 7976.22 539.289   1
  -4   3  -4 7544.06 413.815   1
  -4   3  -4 7996.05  614.96   1
   4  -3  -4 7594.29  376.85   1
   4   3   410142.40 606.646   1
   4  -3  -4 7815.61 509.925   1
   4  -3  -4 7472.49 432.744   1
   4   3  -4 7626.92 444.704   1
   4   3  -4 8864.13 695.153   1
   4  -3   4 9551.20 603.376   1
   4  -3   4 8414.67 425.658   1
  -4   3   4 9295.79 533.828   1
  -4  -3  -4 8007.72 504.926   1
  -4   3   4 8244.79  451.56   1
  -4  -3  -4 8435.97 538.483   1
  -4  -3  -4 7273.13 550.089   1
  -4  -3  -4 7700.13 592.212   1
  -5  -3   423417.00 2005.35   1
  -5  -3   422312.40 1871.78   1
  -5  -3   421943.50 2043.93   1
  -5  -3   423038.60 1878.02   1
  -5   3  -421904.90 1916.25   1
  -5   3  -422226.20 1980.19   1
  -5   3  -421030.20 1589.33   1
   5  -3  -422332.10 1720.57   1
   5  -3  -422926.40 1906.45   1
   5   3   424177.20 1952.27   1
   5  -3  -422121.20 1498.02   1
   5   3  -423278.00 1789.57   1
   5   3  -425812.30 2292.35   1
   5  -3   423800.80 1898.71   1
   5  -3   422166.00 1597.58   1
  -5   3   420241.70 1434.34   1
  -5  -3  -421011.90 1892.94   1
  -5   3   423078.30 1815.38   1
  -5  -3  -424378.00 2024.81   1
  -5  -3  -422226.90 1895.18   1
  -5  -3  -422676.00 2019.60   1
  -6  -3   4 2252.94 144.781   1
  -6  -3   4 2364.96 137.267   1
  -6  -3   4 1880.67 151.622   1
  -6  -3   4 2033.59 143.761   1
  -6   3  -4 1945.12 123.643   1
  -6   3  -4 1764.11 83.2356   1
  -6   3  -4 1951.79 145.801   1
   6  -3  -4 2015.21 104.226   1
   6   3   4 2360.89 139.402   1
   6  -3  -4 2106.31 115.368   1
   6   3  -4 2432.93 157.807   1
   6   3  -4 2084.43 103.351   1
   6  -3   4 2203.09 92.6024   1
   6  -3   4 2207.01 124.042   1
  -6  -3  -4 1974.54 139.221   1
  -6  -3  -4 2235.82 151.369   1
  -6  -3  -4 1891.12 128.923   1
  -6  -3  -4 1846.01 139.084   1
  -6   3   4 2061.58 138.931   1
  -7  -3   4 9382.22  629.85   1
  -7  -3   4 8452.26 640.998   1
  -7  -3   4 8532.64 634.153   1
  -7  -3   4 8949.80  613.77   1
  -7   3  -4 8101.28 617.442   1
  -7   3  -4 7096.57 478.881   1
   7   3   4 9834.11 645.621   1
   7  -3  -4 8462.64 527.837   1
   7   3  -4 8493.84  522.55   1
   7   3  -4 9176.94 692.063   1
   7  -3   4 9362.48 597.601   1
  -7  -3  -4 7690.40 574.699   1
  -7  -3  -4 8615.37  642.09   1
  -7  -3  -4 7594.93 551.362   1
  -7  -3  -4 7301.83 572.733   1
  -7   3   4 8982.85 624.118   1
  -8  -3   4 461.978 70.5679   1
  -8  -3   4 450.693 67.9721   1
  -8  -3   4 437.918 80.4497   1
  -8   3  -4 492.439 67.7388   1
   8   3   4 559.129 59.7467   1
   8   3  -4 523.312 40.3678   1
   8   3  -4 562.094 53.0484   1
   8  -3   4 556.354 66.3127   1
  -8  -3  -4 452.064  74.263   1
  -8  -3  -4 437.926 62.7978   1
  -8  -3  -4 554.493 112.778   1
  -8  -3  -4 546.069 59.6499   1
  -8   3   4  420.56 72.4288   1
  -9  -3   4 880.607 106.883   1
  -9  -3   4 820.745 91.3338   1
  -9  -3   4 861.379 144.531   1
  -9   3  -4 1116.64  109.08   1
   9   3   4 1126.79 95.8671   1
   9   3  -4 1244.30 84.4317   1
   9  -3   4 1017.83  78.919   1
  -9  -3  -4 1337.52  133.00   1
  -9  -3  -4 1221.14 146.504   1
  -9  -3  -4 1030.90 94.1566   1
  -9  -3  -4 907.103 76.2912   1
  -9   3   4 869.229 87.2377   1
 -10  -3   4 1711.96 219.523   1
  10   3   4 1746.93 152.941   1
  10  -3   4 1700.05 122.578   1
 -10  -3  -4 1514.56 142.392   1
 -10   3   4 1014.93 110.216   1
 -11  -3   4 7706.89 678.155   1
  11   3   4 8443.42 674.153   1
  11  -3   4 8378.91 624.223   1
 -11  -3  -4 8903.06 811.788   1
 -12  -3   4 2196.14 201.065   1
 -12   3  -4 1446.59 145.029   1
  12   3   4 2495.22 243.708   1
 -12  -3  -4 1929.55  179.43   1
 -13  -3   4 9924.99 855.952   1
 -13   3  -4 6864.95 678.588   1
  13   3   410541.40 803.516   1
 -13  -3  -410429.60 849.907   1
 -14  -3   4 1127.82 194.018   1
 -14  -3  -4 970.018 183.438   1
 -15  -3   4 6400.67 536.379   1
 -15  -3  -4 5424.04 570.928   1
 -16  -3   4 267.285 62.0852   1
 -16  -3  -4 287.159 93.5555   1
 -17  -3   4 1125.41 123.871   1
 -17  -3  -4 1112.91 173.894   1
 -18  -3   4 662.154 112.613   1
 -18  -3  -4 472.896 71.2962   1
 -19  -3   4 1040.29  98.556   1
 -19  -3  -4 1242.22 138.375   1
   0  -3   5 3369.98 149.871   1
   0   3  -5 3102.85 169.864   1
   0  -3   5 3930.15 200.381   1
   0   3  -5 2973.48 163.855   1
   0   3  -5 2888.21  243.01   1
   0   3   5 3975.26 195.888   1
   0  -3   5 3500.61 241.014   1
   0  -3  -5 3077.57 161.349   1
   0  -3  -5 2815.25 163.784   1
   0  -3  -5 2847.52 212.111   1
   0  -3  -5 2856.67 146.394   1
  -1  -3   532014.00 2887.91   1
  -1  -3   527786.20 2368.93   1
  -1  -3   526026.70 2751.76   1
  -1   3  -533830.20 2989.75   1
  -1   3  -531815.00 2806.06   1
   1  -3  -532738.30 2687.22   1
  -1   3  -530770.10 3054.83   1
   1  -3  -530737.90 2918.85   1
   1   3   532906.90 2879.15   1
   1  -3  -530065.00 2688.84   1
   1  -3  -532666.70 2802.78   1
   1  -3   526893.60 2261.02   1
   1   3  -532504.60 2869.57   1
   1  -3   533014.20 2917.27   1
   1   3  -532737.90 3266.79   1
   1   3  -533454.00 2968.97   1
   1  -3   528098.20 2807.76   1
  -1  -3  -532771.00 2837.34   1
  -1  -3  -529752.50 2713.15   1
  -1  -3  -532321.10 2720.12   1
  -1  -3  -531903.10 3048.04   1
  -1   3   531671.80 2765.44   1
  -2  -3   5 1395.13 77.1911   1
  -2  -3   5 1309.70 158.524   1
  -2   3  -5 1187.74 78.3649   1
  -2   3  -5 1280.40 81.4179   1
  -2   3  -5 1476.14 120.108   1
  -2  -3   5 1151.14 78.8814   1
   2  -3  -5 1247.59 97.0346   1
   2  -3  -5 1314.61 65.0256   1
   2  -3  -5 1236.56 56.5856   1
   2  -3  -5 1230.23 43.9088   1
   2   3   5 1342.37  75.969   1
   2   3  -5 1398.07 115.686   1
   2   3  -5 1587.55  175.24   1
   2   3  -5 1262.37 78.6318   1
   2  -3   5 1277.64 102.288   1
  -2  -3  -5 1327.06 74.1801   1
   2  -3   5 1113.19 55.5238   1
  -2  -3  -5 1313.46  105.89   1
  -2  -3  -5 1246.42 65.1086   1
  -2  -3  -5 1206.22 111.346   1
  -2   3   5 1234.80 67.7329   1
  -3  -3   5 5306.30 309.594   1
  -3  -3   5 5177.99 327.295   1
  -3   3  -5 5229.52  298.36   1
  -3  -3   5 4493.68 290.065   1
  -3   3  -5 5362.64 330.432   1
  -3   3  -5 5595.05  391.18   1
  -3  -3   5 5080.03 363.105   1
   3  -3  -5 4691.28  199.06   1
   3  -3  -5 5693.25 264.558   1
   3  -3  -5 5639.97 405.238   1
   3  -3  -5 5187.31 278.592   1
   3   3   5 5654.70 324.181   1
   3   3  -5 5145.67 296.776   1
   3  -3   5 4743.28  229.83   1
   3  -3   5 5238.61 307.954   1
   3   3  -5 5912.57 417.756   1
  -3  -3  -5 5250.23 358.611   1
  -3  -3  -5 5541.59 321.052   1
  -3   3   5 5325.46 298.247   1
  -3  -3  -5 4897.45 323.674   1
  -3  -3  -5 5342.92 299.655   1
  -4  -3   5 1704.56 155.979   1
  -4  -3   5 1880.19 108.164   1
  -4  -3   5 1928.20 142.925   1
  -4  -3   5 1824.43 110.066   1
  -4   3  -5 1926.80 142.189   1
  -4   3  -5 1992.74 171.125   1
  -4   3  -5 1744.58 103.285   1
   4  -3  -5 1937.89 124.917   1
   4  -3  -5 1808.87 92.6653   1
   4   3   5 2024.24 116.293   1
   4   3  -5 2122.79  160.08   1
   4  -3   5 1913.69 113.747   1
   4  -3   5 1744.89 82.6599   1
  -4  -3  -5 1767.59 130.936   1
  -4  -3  -5 1887.09 110.178   1
  -4   3   5 1972.82 130.861   1
  -4  -3  -5 1942.30 120.504   1
  -4  -3  -5 1820.93 129.669   1
  -5  -3   5 6455.09 454.951   1
  -5  -3   5 6562.54  443.68   1
  -5   3  -5 7868.43 592.213   1
  -5   3  -5 7839.08 530.803   1
  -5   3  -5 7054.91  423.23   1
  -5  -3   5 5680.18 423.467   1
   5   3   5 7258.32  503.92   1
   5  -3  -5 7455.02 463.523   1
   5  -3  -5 8004.78 504.537   1
   5   3  -5 7384.72 416.729   1
   5   3  -5 8544.19 590.052   1
   5  -3   5 6383.85 354.301   1
   5  -3   5 6838.97 478.757   1
  -5  -3  -5 7293.88 469.164   1
  -5   3   5 6631.35  418.68   1
  -5  -3  -5 8230.27 582.407   1
  -5  -3  -5 7098.66  485.71   1
  -5  -3  -5 7317.74 510.474   1
  -6  -3   5 2178.36 202.306   1
  -6  -3   5 2204.34 173.684   1
  -6   3  -5 2296.94 171.299   1
  -6   3  -5 1734.06 120.234   1
  -6   3  -5 2222.53 151.267   1
  -6  -3   5 1850.17 202.886   1
   6  -3  -5 2475.77  141.39   1
   6   3   5 2289.06 142.343   1
   6  -3  -5 2438.23 152.136   1
   6  -3   5 2002.88 107.033   1
   6  -3   5 2303.24 141.803   1
   6   3  -5 2657.24 181.166   1
   6   3  -5 2830.83 139.355   1
  -6  -3  -5 2218.26 149.392   1
  -6  -3  -5 2302.98 170.089   1
  -6   3   5 2190.15 137.487   1
  -6  -3  -5 2532.06 172.518   1
  -6  -3  -5 2240.49 155.338   1
  -7  -3   520854.10 1809.38   1
  -7  -3   519056.20 1799.14   1
  -7  -3   521649.20 1966.93   1
  -7   3  -522985.70 2215.58   1
  -7   3  -519970.40 1738.47   1
   7  -3  -523039.70 1898.36   1
   7   3   524142.20 2042.13   1
   7  -3  -523158.40 1949.22   1
   7   3  -524630.30 1963.72   1
   7   3  -526128.20 2280.89   1
   7  -3   524639.80 2142.88   1
  -7  -3  -520284.10 1935.75   1
  -7  -3  -520906.30 1858.42   1
  -7   3   521959.50 1869.51   1
  -7  -3  -521966.80 1932.92   1
  -7  -3  -523673.70 2123.48   1
  -8  -3   5 1587.95 149.523   1
  -8  -3   5 1442.42 139.976   1
  -8  -3   5 1324.54 109.909   1
  -8   3  -5 1561.95 146.525   1
   8   3   5 1776.98 164.326   1
   8   3  -5 1830.05 100.164   1
   8   3  -5 1838.70 172.934   1
   8  -3   5 1879.07 124.648   1
  -8  -3  -5 1414.84 111.299   1
  -8  -3  -5 1623.66 184.059   1
  -8   3   5 1512.57 119.631   1
  -8  -3  -5 1721.97 136.429   1
  -8  -3  -5 1745.86 155.508   1
  -9  -3   519449.90 1818.45   1
   9   3   520727.40 1767.03   1
   9  -3   519749.40 1640.12   1
   9   3  -518193.30 1534.45   1
  -9  -3  -514334.90 1257.30   1
  -9   3   516685.00 1569.15   1
  -9  -3  -519962.40 1747.60   1
 -10  -3   5 1643.18 179.189   1
  10   3   5 1822.14  170.50   1
  10  -3   5 1715.89 137.904   1
 -10  -3  -5 1791.12 223.157   1
 -10   3   5 1258.70 191.558   1
 -11  -3   5 2693.70 270.701   1
  11   3   5 3118.31 266.679   1
  11  -3   5 2972.19 226.166   1
 -11  -3  -5 2725.69 244.871   1
 -12  -3   5 1584.10 166.467   1
 -12   3  -5 1047.89 120.386   1
  12   3   5 1592.25 196.842   1
 -12  -3  -5 1403.14 148.473   1
 -13  -3   5 2518.93  243.53   1
 -13   3  -5 1741.75 167.577   1
  13   3   5 2782.13 220.641   1
 -13  -3  -5 2495.57 294.865   1
 -14  -3   5 23.9588 53.0899   1
  14   3   5 45.2762 42.4461   1
 -14  -3  -5 39.3211 30.9541   1
 -15  -3   5 6326.78 510.761   1
 -15   3  -5 4308.87 364.167   1
 -15  -3  -5 6329.90 496.148   1
 -16  -3   5 616.927 99.5937   1
 -16  -3  -5 679.465 93.6425   1
 -17  -3   5 3814.25 312.711   1
 -17  -3  -5 3379.12 283.832   1
 -18  -3   5 1231.30 118.729   1
 -18  -3  -5 1173.00 161.989   1
 -19  -3   5 1648.79 152.137   1
 -19  -3  -5 1035.83 95.0149   1
 -20  -3   5 298.419 36.5655   1
   0  -3   6  29.983 23.0009   1
   0   3  -6 11.9985 27.4091   1
   0   3  -6 111.934 13.0837   1
   0   3  -6 44.0563 21.3713   1
   0  -3  -6  9.0351 12.5287   1
   0  -3  -6  21.181 10.8966   1
   0   3   6 13.9421 12.3526   1
   0  -3  -6 37.8413 12.3117   1
   0  -3  -6 223.356  35.767   1
  -1   3  -6 5312.04 319.676   1
  -1   3  -6 4731.92 387.355   1
  -1  -3   6 5537.10 327.023   1
  -1  -3   6 4904.16 265.855   1
  -1   3  -6 5070.12 299.537   1
   1  -3  -6 5264.36  265.10   1
   1  -3  -6 4784.14 407.289   1
   1   3   6 5869.76 365.467   1
   1  -3  -6 5208.37 299.256   1
   1  -3  -6 4970.04 271.244   1
   1   3  -6 5060.42 317.238   1
   1  -3   6 5398.10 324.241   1
   1   3  -6 4976.01 407.241   1
   1   3  -6 5164.43 316.074   1
  -1  -3  -6 4828.29 355.982   1
   1  -3   6 4711.42 261.256   1
  -1   3   6 5589.23 320.773   1
  -1  -3  -6 5183.68 305.115   1
  -1  -3  -6 4630.71 311.275   1
  -1  -3  -6 5097.39  269.47   1
  -2  -3   6 331.357 31.2122   1
  -2  -3   6  321.08 38.0339   1
  -2   3  -6 463.381 69.9801   1
  -2   3  -6 512.299 36.6038   1
  -2   3  -6 543.704 65.3179   1
   2   3   6 336.119 56.0637   1
   2  -3  -6 522.883 49.8115   1
   2  -3  -6 543.031 82.6039   1
   2   3  -6 581.941 68.0383   1
   2  -3   6 337.474 58.2574   1
   2   3  -6 464.704 30.8534   1
   2   3  -6 515.319 109.459   1
  -2  -3  -6 535.594 41.6435   1
  -2  -3  -6 516.642 33.2339   1
  -2  -3  -6 506.095 59.1087   1
  -2  -3  -6 557.273 50.8982   1
  -2   3   6 360.594 35.1475   1
  -3  -3   635252.90 3434.71   1
  -3   3  -634808.80 3407.57   1
   3  -3  -633933.60 3171.96   1
  -3   3  -634312.20 3570.76   1
  -3   3  -633759.90 3224.08   1
  -3  -3   634902.50 3270.48   1
   3  -3  -635710.40 3562.92   1
   3   3   638982.60 3649.51   1
   3   3  -637841.50 3938.56   1
   3  -3   637163.90 3343.66   1
   3   3  -633090.50 3043.36   1
   3  -3   638395.80 3657.62   1
   3   3  -637719.40 3697.79   1
  -3   3   637242.50 3497.40   1
  -3  -3  -636041.70 3446.65   1
  -3  -3  -634957.30 3332.51   1
  -3  -3  -632868.10 3327.37   1
  -3  -3  -634652.90 3538.18   1
  -4  -3   6 1177.50 126.312   1
  -4   3  -6 1660.17 138.662   1
  -4  -3   6 1594.54 100.992   1
  -4   3  -6 1527.04  87.982   1
  -4   3  -6 1613.49 119.846   1
  -4  -3   6 1479.07 123.698   1
   4  -3  -6 1672.69 118.991   1
   4   3   6 1569.06 99.9994   1
   4  -3  -6 1512.44 108.779   1
   4  -3   6 1421.47 68.3868   1
   4   3  -6 1465.81 92.0612   1
   4   3  -6 1778.21 151.317   1
   4  -3   6 1546.31 104.493   1
  -4  -3  -6 1608.05 126.186   1
  -4  -3  -6 1644.28  99.994   1
  -4  -3  -6 1500.98 118.305   1
  -4   3   6 1558.57 97.2956   1
  -4  -3  -6 1749.17 114.253   1
  -5   3  -628529.20 2653.67   1
  -5  -3   630581.20 2928.65   1
  -5   3  -631772.40 3095.41   1
  -5   3  -630990.70 3181.97   1
  -5  -3   631322.20 2948.32   1
  -5  -3   626960.00 2661.79   1
   5  -3  -630799.20 2805.65   1
   5  -3  -634113.00 3212.27   1
   5   3   632133.20 2944.88   1
   5   3  -630340.30 2701.80   1
   5  -3   630028.40 2565.50   1
   5  -3   633871.40 3144.32   1
   5   3  -635590.20 3519.37   1
  -5  -3  -632117.70 3175.06   1
  -5  -3  -633172.70 3142.13   1
  -5   3   632303.40 2993.22   1
  -5  -3  -629609.30 2903.51   1
  -5  -3  -630413.40 2861.67   1
  -6  -3   6 1469.64 120.184   1
  -6  -3   6 1314.20 132.261   1
  -6   3  -6 1492.07 123.382   1
  -6   3  -6 1515.48 182.109   1
  -6  -3   6 1197.31 115.515   1
   6  -3  -6 1487.34 95.0802   1
   6  -3  -6 1667.74 111.736   1
   6   3   6 1601.23 141.519   1
   6   3  -6 1547.80 82.1128   1
   6   3  -6 1783.79 142.696   1
   6  -3   6 1478.94 109.636   1
  -6  -3  -6 1556.94 133.065   1
  -6  -3  -6 1518.02  113.07   1
  -6  -3  -6 1710.68  130.68   1
  -6   3   6 1411.52 104.887   1
  -6  -3  -6 1501.84 119.227   1
  -7  -3   6 3437.69 275.733   1
  -7   3  -6 3252.61 266.996   1
  -7   3  -6 2784.03 211.422   1
  -7  -3   6 3544.22 323.816   1
   7   3   6 3775.34 238.281   1
   7  -3  -6 3462.26  217.19   1
   7  -3  -6 3192.09 203.506   1
   7   3  -6 3752.89 328.405   1
   7  -3   6 3898.96 296.673   1
  -7  -3  -6 3183.21 236.453   1
  -7  -3  -6 3585.78  336.90   1
  -7   3   6 3564.05 238.104   1
  -7  -3  -6 3006.74 225.711   1
  -7  -3  -6 3164.04  315.83   1
  -8  -3   6 174.898 45.9175   1
   8   3   6 100.299 49.9411   1
   8   3  -6 134.136 35.6553   1
   8  -3   6 135.041  32.795   1
  -8  -3  -6 122.994 39.9781   1
  -8   3   6 84.0864 52.7767   1
  -8  -3  -6 72.5881  50.001   1
  -9  -3   6 4126.05 368.635   1
   9   3   6 4258.77 306.414   1
   9   3  -6 3929.42  291.39   1
   9  -3   6 4629.87 318.924   1
  -9  -3  -6 2911.66 233.395   1
  -9   3   6 3756.83 306.923   1
  -9  -3  -6 4391.79 336.833   1
 -10  -3   6 101.873 43.9846   1
  10   3   6 87.3067  33.931   1
  10  -3   6 87.0535 29.4925   1
 -10  -3  -6 22.4238 56.3029   1
 -10   3   6 37.8674 35.0386   1
 -11  -3   616142.60 1578.60   1
  11   3   616586.30 1519.34   1
  11  -3   618398.10 1575.48   1
 -11  -3  -615449.70 1468.41   1
 -12   3  -6  471.39 116.812   1
 -12  -3   6 659.035 114.262   1
  12   3   6 703.616 92.6391   1
 -12  -3  -6 743.527 99.8618   1
 -13  -3   6 8204.87 683.289   1
 -13   3  -6 4892.20 437.975   1
  13   3   6 8316.34 623.767   1
 -13  -3  -6 6879.63 576.794   1
 -14  -3   6 766.659 122.199   1
  14   3   6 748.588 91.1986   1
 -14  -3  -6 929.172 112.307   1
 -15   3  -6 334.344 61.7056   1
 -15  -3   6 590.617 88.5887   1
 -15  -3  -6 527.435 79.5486   1
 -16  -3   6 476.959 84.5588   1
 -16  -3  -6 572.198 83.5331   1
 -17  -3   6 519.942  115.53   1
 -17  -3  -6 501.615 73.9733   1
 -18  -3   6 88.9406 34.2019   1
 -18  -3  -6 136.719 50.2848   1
 -19  -3   6 2035.16 147.634   1
 -19  -3  -6 1981.64  142.45   1
 -20  -3   6  380.96 37.5696   1
   0   3  -7 1190.32 82.5124   1
   0  -3  -7 1069.11 49.9808   1
   0   3  -7 1123.09 96.6495   1
   0   3  -7 1064.41 189.758   1
   0  -3  -7 1121.47 64.5981   1
   0  -3  -7 1077.60 109.805   1
   0  -3  -7 1125.11 76.0233   1
  -1   3  -713564.50 1358.40   1
  -1   3  -714224.20 1081.26   1
  -1  -3   715123.30 1144.71   1
  -1   3  -714302.00 1070.25   1
  -1  -3   714430.70 1016.27   1
   1  -3  -714698.70 1087.40   1
   1   3   716840.10 1271.97   1
   1  -3  -713765.50 1168.65   1
   1  -3   715895.20 1200.62   1
   1   3  -714209.80 1282.86   1
   1   3  -714637.70 1131.26   1
   1  -3   713944.40 962.782   1
   1   3  -714214.90 1038.65   1
  -1  -3  -713501.70 1251.50   1
  -1  -3  -713733.00 1043.85   1
  -1  -3  -714558.50 1146.90   1
  -1  -3  -713835.10  955.92   1
  -1   3   716141.70 1177.64   1
  -2   3  -7 2184.69 141.023   1
  -2  -3   7 1752.46 105.899   1
  -2   3  -7 2061.46  159.07   1
  -2   3  -7 2025.04 254.056   1
  -2  -3   7 1789.44 125.201   1
   2   3   7 2013.59  129.16   1
   2  -3  -7 2057.56 162.881   1
   2  -3  -7 2172.97 126.753   1
   2   3  -7 2220.48 148.173   1
   2  -3   7 1743.02 91.1075   1
   2   3  -7 2101.43  192.10   1
   2   3  -7 1953.18 128.296   1
   2  -3   7 1895.36 171.053   1
  -2  -3  -7 2153.74 156.234   1
  -2  -3  -7 2199.59 139.363   1
  -2  -3  -7 2139.49 112.455   1
  -2  -3  -7 2020.21 166.609   1
  -2   3   7 1865.15  122.48   1
  -3  -3   7 2990.66 197.878   1
  -3  -3   7 2859.18 212.316   1
  -3   3  -7 3047.11 190.458   1
  -3   3  -7 3461.89 267.669   1
  -3   3  -7 3153.66 260.237   1
   3   3   7 3077.73 190.875   1
   3  -3  -7 3078.38 215.521   1
   3  -3  -7 3228.78 234.968   1
   3   3  -7 2935.76 179.887   1
   3   3  -7 3516.61 285.597   1
   3  -3   7 3071.83 206.204   1
   3  -3   7 2767.95 146.097   1
   3   3  -7 3475.53  282.72   1
  -3  -3  -7 3096.20 179.174   1
  -3  -3  -7 3046.54 229.295   1
  -3  -3  -7 3172.60  307.43   1
  -3  -3  -7 3398.60 254.749   1
  -3   3   7 3016.79 227.656   1
  -4  -3   7 305.051 39.5733   1
  -4  -3   7  312.17 41.0924   1
  -4   3  -7 328.191 61.3828   1
  -4   3  -7 387.771  75.076   1
  -4   3  -7 326.885 55.0823   1
  -4  -3   7  266.71 45.3306   1
   4   3   7 364.699 57.7051   1
   4  -3  -7 344.911 35.6905   1
   4  -3  -7 358.539 51.8806   1
   4  -3   7 402.816 29.7298   1
   4   3  -7 291.668 24.7306   1
   4   3  -7 410.103 104.825   1
   4  -3   7 361.117 45.7102   1
  -4  -3  -7 393.268 47.8847   1
  -4  -3  -7 346.811 38.4017   1
  -4  -3  -7 358.678 56.3347   1
  -4  -3  -7  360.18 56.5815   1
  -4   3   7 331.626 42.0694   1
  -5   3  -7 2108.34 170.815   1
  -5   3  -7 1595.47 158.745   1
  -5  -3   7 2126.52 150.553   1
  -5   3  -7 2178.61  186.97   1
  -5  -3   7 1620.58 134.363   1
   5   3   7 2333.92 147.466   1
   5  -3  -7 2224.74 162.991   1
   5  -3  -7 2078.27 131.985   1
   5  -3   7 2401.89 163.216   1
  -5  -3  -7 2071.53 182.875   1
   5  -3   7 2275.54 116.208   1
   5   3  -7 2434.70 266.838   1
  -5  -3  -7 2184.11 240.512   1
  -5  -3  -7 2243.19 167.906   1
  -5  -3  -7 2242.20 175.355   1
  -5   3   7 2176.59 150.207   1
  -6   3  -7 2166.00 186.479   1
  -6  -3   7 1939.68 158.505   1
  -6  -3   7 1670.21 156.976   1
  -6   3  -7 2020.95 175.947   1
   6   3   7 2248.16 158.438   1
   6  -3  -7 2084.47  174.71   1
   6  -3  -7 2384.63 163.874   1
   6   3  -7 2533.51 268.449   1
   6  -3   7 2121.22 213.848   1
  -6  -3  -7 2108.47 188.216   1
  -6  -3  -7 2190.73 159.534   1
  -6  -3  -7 2432.07 186.234   1
  -6  -3  -7 2066.97 216.154   1
  -6   3   7 2021.69 157.262   1
  -7   3  -713884.60 1360.15   1
  -7  -3   718763.20 1619.36   1
   7   3   719060.60 1616.91   1
   7  -3  -715229.00 1260.28   1
   7  -3  -716429.10 1437.26   1
   7  -3   719378.20 1592.97   1
   7   3  -716728.10 1478.45   1
  -7  -3  -717024.40 1484.38   1
  -7  -3  -714069.60 1253.89   1
  -7   3   716869.90 1522.51   1
  -8  -3   7 2233.43 297.036   1
   8   3   7 2160.38 172.531   1
   8  -3   7 2294.43 186.535   1
  -8  -3  -7 1970.82 228.187   1
  -8  -3  -7 2512.70 209.661   1
  -8   3   7 1892.53 180.387   1
  -9  -3   714777.30 1416.01   1
   9   3   714678.80 1346.62   1
  -9  -3  -713999.50 1423.37   1
   9  -3   716126.00 1358.84   1
  -9   3   713685.90 1405.01   1
 -10  -3   7 752.419 134.862   1
  10   3   7  789.29 94.6925   1
  10  -3   7  782.71 131.002   1
 -10  -3  -7 557.605 100.985   1
 -10   3   7 649.564 156.372   1
 -11   3  -7 2316.92 214.896   1
 -11  -3   7 2710.13 283.582   1
  11   3   7 2712.88  247.85   1
 -11  -3  -7 2997.82 260.548   1
 -11   3   7 1923.32 306.836   1
 -12  -3   7 1721.28 269.153   1
  12   3   7 1667.80 170.156   1
 -12   3  -7 1083.34 128.359   1
 -12  -3  -7 1534.18 164.412   1
 -13  -3   7 667.863 115.378   1
 -13   3  -7 533.573 123.387   1
  13   3   7 743.454 90.1044   1
 -13  -3  -7 651.263 150.573   1
 -14  -3   7 293.247 76.4712   1
  14   3   7 355.992 93.8578   1
 -14  -3  -7 345.568   71.74   1
 -15  -3   7 4546.85  379.25   1
  15   3   7 4797.33 347.947   1
 -15   3  -7 2815.11 328.692   1
 -15  -3  -7 3998.26 343.495   1
 -16  -3   7 1205.42 191.722   1
 -16  -3  -7 1149.94 126.971   1
 -17  -3   7 4281.39 416.328   1
 -17  -3  -7 4263.97 408.372   1
 -18  -3   7 170.354 56.5664   1
 -18  -3  -7 147.729 35.5557   1
 -19  -3   7 1874.41 134.198   1
 -19  -3  -7 2130.12 176.899   1
   0  -3   8 10.6488 13.7979   1
   0   3  -8 27.3567 16.7877   1
   0  -3  -8 8.50385 12.0713   1
   0  -3   8 4.70082 8.35499   1
   0   3  -8 19.8434 21.2917   1
   0   3  -8 5.09424 37.6065   1
   0   3   8 13.7458 11.8236   1
   0  -3  -8 11.0463 20.0236   1
  -1   3  -8 2226.72 166.896   1
  -1   3  -8 2094.59 231.993   1
  -1  -3   8 2623.42 146.389   1
  -1   3  -8 2302.43 194.082   1
  -1  -3   8 2795.17 190.894   1
   1   3   8 3102.00  183.29   1
   1  -3  -8 2159.52 204.297   1
   1  -3  -8 2282.39 191.649   1
   1  -3   8 2620.84 138.874   1
   1   3  -8 2189.92 325.518   1
   1   3  -8 2277.81 174.372   1
   1  -3   8 2905.46 244.381   1
   1   3  -8 2127.24 167.834   1
  -1   3   8 3140.02 186.191   1
  -1  -3  -8 2312.11 162.565   1
  -1  -3  -8 2082.27 202.046   1
  -2   3  -8 1111.97 203.199   1
  -2  -3   8 1196.86 98.4523   1
  -2  -3   8 1162.36 77.2714   1
  -2   3  -8 1202.84 96.4806   1
  -2   3  -8 1060.24   90.87   1
   2  -3  -8 1155.67 122.845   1
   2  -3  -8 1099.83 82.7944   1
   2   3   8 1339.81 94.2558   1
   2  -3   8 1251.04 143.752   1
  -2   3   8 1384.33 130.971   1
   2   3  -8 1137.62  101.67   1
   2  -3   8 1279.61 71.4158   1
   2   3  -8 1047.91 69.9659   1
   2   3  -8 1167.95 144.533   1
  -2  -3  -8 1070.66  125.36   1
  -2  -3  -8 1178.93 128.396   1
  -2  -3  -8 1090.69  120.96   1
  -2  -3  -8 1042.77 67.9548   1
  -3  -3   8 7658.70 486.504   1
  -3   3  -8 6710.15 556.202   1
  -3   3  -8 6077.44 445.831   1
  -3   3  -8 6225.64 549.405   1
  -3  -3   8 6154.35 513.654   1
   3   3   8 9151.42 581.861   1
   3  -3  -8 6811.01 538.011   1
   3  -3  -8 6443.79 441.006   1
   3   3  -8 6838.58 709.257   1
   3   3  -8 6728.25 574.942   1
   3   3  -8 5593.43 362.691   1
  -3   3   8 8129.38 528.813   1
  -3  -3  -8 6403.18  493.81   1
   3  -3   8 7477.93 439.382   1
   3  -3   8 8597.51 647.644   1
  -3  -3  -8 6781.22 486.984   1
  -3  -3  -8 6110.53 516.384   1
  -3  -3  -8 6525.65 470.339   1
  -4   3  -8 4028.85 347.702   1
  -4   3  -8 4629.22 395.798   1
  -4  -3   8 4077.80 310.838   1
  -4  -3   8 4687.02 368.242   1
  -4   3  -8 4677.91 409.639   1
   4  -3  -8 4479.74 299.669   1
   4   3   8 5181.00 342.148   1
   4  -3  -8 5313.55 456.909   1
   4  -3   8 5050.74 432.141   1
   4   3  -8 5253.73 437.963   1
   4  -3   8 4464.10 261.179   1
  -4  -3  -8 4723.98 385.645   1
  -4  -3  -8 4808.04 393.658   1
  -4  -3  -8 4571.60 346.387   1
  -4   3   8 4666.22 329.965   1
  -5   3  -810560.20 948.879   1
  -5  -3   813125.30 1093.95   1
   5  -3  -8 9950.22 771.292   1
   5   3   813436.70  995.67   1
   5  -3  -813016.30 1050.28   1
   5  -3   813177.30 1037.95   1
  -5  -3  -810463.50 931.116   1
  -5  -3  -810215.30 901.366   1
  -5   3   812277.00 958.167   1
  -5  -3  -810378.30 822.805   1
  -6   3  -8 1067.65 132.704   1
  -6  -3   8 1392.12  184.78   1
   6  -3  -8 1300.02 125.824   1
   6   3   8 1382.14 148.197   1
   6  -3   8 1502.95 131.448   1
  -6   3   8 1333.15 174.998   1
  -6  -3  -8 1236.98  121.56   1
  -6  -3  -8 1139.57 130.353   1
  -7  -3   8 6027.10 493.409   1
  -7   3  -8 4820.69 425.608   1
   7  -3  -8 6531.85 480.948   1
   7   3   8 5950.17 433.522   1
  -7  -3  -8 4969.43 497.092   1
   7  -3   8 6631.84 505.069   1
  -7  -3  -8 6130.18 572.284   1
  -7   3   8 5572.33 458.236   1
  -8  -3   8 55.2867  57.345   1
   8   3   8 60.7799 40.4227   1
   8  -3   8  59.137 30.0744   1
  -8   3   8 84.9455 51.8046   1
  -8  -3  -8 30.5894 28.3257   1
  -8  -3  -8 34.3073  33.635   1
  -9  -3   8 1031.57 144.376   1
   9   3   8 974.701  101.64   1
   9  -3   8 1131.49 114.354   1
  -9  -3  -8 971.608 134.272   1
  -9  -3  -8 622.406 97.2466   1
  -9   3   8 1047.49 134.463   1
 -10  -3   8 2175.81 259.892   1
  10   3   8 2180.53 200.974   1
 -10   3   8 1873.38 223.227   1
 -10  -3  -8 2297.79 225.153   1
 -11  -3   8 2949.51 292.493   1
 -11   3  -8 1965.42 193.868   1
  11   3   8 2494.64 221.279   1
 -11  -3  -8 2474.93 242.572   1
 -11   3   8 2392.63 250.728   1
 -12  -3   8 1455.66  237.68   1
 -12   3  -8 817.927 111.506   1
  12   3   8 1356.97 142.449   1
 -12  -3  -8 1095.12 141.249   1
 -13   3  -8 5107.37 450.515   1
 -13  -3   8 7171.11 624.275   1
  13   3   8 6988.56 651.694   1
 -13  -3  -8 7022.60 593.088   1
 -14   3  -8 543.824 122.724   1
 -14  -3   8  758.61 111.941   1
  14   3   8 762.401 91.1958   1
 -14  -3  -8  694.75 101.962   1
 -15  -3   8 5872.27 519.983   1
  15   3   8 6159.63 477.503   1
 -15  -3  -8 6102.23 614.177   1
 -16  -3   8 56.4041 54.1837   1
 -16  -3  -8 87.0241 51.0398   1
 -17  -3   8 823.413 129.639   1
 -17  -3  -8  775.26 82.6884   1
 -18  -3   8 134.987 44.1424   1
 -18  -3  -8 94.4858 27.3696   1
 -19  -3   8 535.623 47.8453   1
 -19  -3  -8 532.943 47.3786   1
   0  -3   9 4626.88 369.289   1
   0   3  -9 4934.22 373.127   1
   0  -3   9 4548.22 324.675   1
   0   3  -9 4910.23 385.489   1
   0  -3  -9 5329.68  469.52   1
   0   3   9 5451.62 374.971   1
  -1  -3   9 5190.11 347.716   1
  -1  -3   9 4442.29 377.696   1
  -1   3  -9 6175.74 447.984   1
  -1   3  -9 6176.05 473.288   1
   1   3   9 5875.96 412.743   1
   1  -3  -9 6776.44 554.755   1
   1   3  -9 5245.65  345.44   1
   1   3  -9 6111.07 449.253   1
   1  -3   9 4803.13 348.637   1
   1  -3   9 4975.56 409.637   1
  -1   3   9 5701.82 472.819   1
  -1  -3  -9 6377.44  634.52   1
  -2   3  -9 3209.18 236.919   1
  -2  -3   9 3310.03 222.115   1
  -2   3  -9 3039.17 299.994   1
   2   3   9 3780.75  310.04   1
   2  -3  -9 3740.52 327.739   1
   2   3  -9 3435.99 273.329   1
   2  -3   9 3042.88 191.062   1
   2  -3   9 3489.22 286.842   1
  -2  -3  -9 3400.13 314.808   1
  -2   3   9 3697.84 324.434   1
  -3   3  -9 2064.32  225.78   1
  -3  -3   9 2185.11 160.148   1
   3   3   9 2328.62  169.94   1
   3  -3  -9 2774.43 239.828   1
   3  -3   9 1883.67 124.656   1
   3  -3   9 2051.94 248.166   1
  -3  -3  -9 2622.20 313.881   1
  -3   3   9 2466.00 185.477   1
  -4  -3   9 38.8885 30.2719   1
  -4   3  -9 20.5082 20.3636   1
   4   3   9 26.4881 30.0187   1
   4  -3  -9 30.0716 27.5326   1
   4  -3   9 18.6283 40.2386   1
   4  -3   9 20.9489 19.4582   1
  -4  -3  -9 16.0388 26.0132   1
  -4  -3  -9 25.3624 28.1312   1
  -4   3   9 25.6866 21.1541   1
  -4  -3  -9  24.775 37.4495   1
  -5  -3   9  285.73 93.3676   1
   5   3   9 318.464 54.9614   1
   5  -3  -9 520.089  76.446   1
   5  -3   9 282.496 70.9619   1
  -5  -3  -9 495.587  61.034   1
  -5  -3  -9 593.515 79.9984   1
  -5   3   9 246.051 99.0547   1
  -6  -3   9 2684.27 236.049   1
   6  -3  -9 2898.67 250.619   1
   6   3   9 2607.24 256.275   1
   6  -3   9 3012.35 256.934   1
  -6  -3  -9 2408.28 236.061   1
  -6  -3  -9 2851.02  303.42   1
  -6   3   9 2590.35 240.061   1
  -7  -3   9 3171.39 297.097   1
   7   3   9 3225.34 249.127   1
   7  -3  -9 3664.75 291.997   1
   7  -3   9 3415.40 294.343   1
  -7  -3  -9 3482.29 295.639   1
  -7  -3  -9 2770.43 261.363   1
  -7   3   9 2978.07 284.651   1
   8   3   9 3388.09  336.54   1
  -8  -3   9 3562.63 336.728   1
  -8  -3  -9 3809.35 421.249   1
   8  -3   9 3751.75 310.485   1
  -8  -3  -9 2916.07 276.251   1
  -8   3   9 3120.35 310.825   1
  -9  -3   9 7953.57 883.695   1
   9   3   9 7349.89  593.03   1
  -9   3   9 7496.22  834.84   1
  -9  -3  -9 5669.78 632.398   1
  -9  -3  -9 8782.00 865.349   1
 -10  -3   9 1906.09 244.965   1
 -10   3  -9 1591.73 256.454   1
  10   3   9 1834.16 249.209   1
 -10   3   9 1679.19 294.365   1
 -10  -3  -9 1975.04 207.846   1
 -11  -3   9 7361.78 708.804   1
 -11   3  -9 6290.50 639.583   1
  11   3   9 6733.55 576.354   1
 -11   3   9 6387.42 725.955   1
 -11  -3  -9 7606.31 659.921   1
 -12  -3   9 14.0016 50.9802   1
 -12   3  -9 11.7096 22.2485   1
  12   3   9 33.9582 25.8008   1
 -12  -3  -9-1.83297 28.0875   1
 -12   3   9 30.1693 26.9582   1
 -13   3  -9 470.101 76.7617   1
 -13  -3   9 541.633 104.266   1
  13   3   9 606.664 83.4411   1
 -13  -3  -9 638.328 144.427   1
 -14  -3   9 668.626  109.84   1
 -14   3  -9 540.005 118.883   1
  14   3   9 699.752 87.2327   1
 -14  -3  -9 715.535 101.141   1
 -15   3  -9 1180.07 118.547   1
 -15  -3   9 1543.12 154.833   1
  15   3   9 1609.63 129.612   1
 -15  -3  -9 1595.50 153.503   1
 -16   3  -9 464.619 91.8688   1
 -16  -3   9 698.908 119.576   1
 -16  -3  -9 618.507 77.1452   1
 -17  -3   9 4589.22 400.734   1
 -17  -3  -9 4584.58 392.443   1
 -18  -3   9 211.295 33.4206   1
 -18  -3  -9 239.098   33.83   1
   0  -3  10 12.6738 13.5987   1
   0  -3 -10 18.6743 48.0854   1
   0   3  10 26.7031 29.7872   1
  -1  -3  10 1475.58 156.542   1
   1  -3 -10 2006.72 304.009   1
   1   3  10 1705.21 146.977   1
   1  -3  10 1327.23  233.29   1
   1  -3  10 1462.63 115.424   1
  -1   3  10 1669.07 199.852   1
  -1  -3 -10 2024.91 212.708   1
  -2  -3  10 2349.74 178.415   1
   2   3  10 2721.42 207.839   1
   2  -3 -10 2528.57 369.835   1
   2  -3  10 2308.59 234.897   1
   2  -3  10 2394.18 168.625   1
  -2   3  10 2683.40 216.702   1
  -2  -3 -10 2401.90 266.313   1
  -3  -3  10 7811.58  687.87   1
   3  -3 -1011315.00 932.361   1
   3   3  10 8102.03 712.602   1
   3  -3  10 7463.20 804.473   1
   3  -3  10 7360.86 554.122   1
  -3   3  10 8165.46 676.918   1
  -3  -3 -10 9680.80 846.821   1
  -4  -3  10 1615.04 201.603   1
   4  -3 -10 1799.07 198.797   1
   4   3  10 1701.00 145.978   1
   4  -3  10 1641.20 186.247   1
  -4   3  10 1672.02 230.675   1
  -4  -3 -10 1711.52 278.135   1
  -5  -3  1010930.90 1061.74   1
   5  -3 -1013944.00 1342.21   1
   5   3  1010710.70 907.673   1
   5  -3  1011634.30 1057.65   1
  -5  -3 -1012248.30 999.689   1
  -5  -3 -1011496.30 1065.75   1
  -5   3  1010978.30 1001.18   1
  -6  -3  10 1432.44  165.11   1
   6  -3 -10 2026.98 188.177   1
   6   3  10 1455.77 200.441   1
   6  -3  10 1613.46 177.929   1
  -6  -3 -10 1731.55 234.066   1
  -6  -3 -10 1531.67 178.562   1
  -6   3  10 1423.95 172.516   1
  -7  -3  10 5095.13 452.398   1
   7   3  10 4962.05 390.741   1
   7  -3 -10 5205.94 445.542   1
   7  -3  10 5773.83 478.548   1
  -7   3  10 4879.98 573.178   1
  -7  -3 -10 4857.77 547.843   1
  -7  -3 -10 3970.65 486.875   1
  -8   3 -10 153.176 55.2648   1
  -8  -3  10 182.908 61.2158   1
   8   3  10 147.832 68.3639   1
  -8  -3 -10 112.913 51.3547   1
  -8   3  10 158.755 61.4237   1
  -8  -3 -10 166.098 58.2085   1
  -9   3 -10 1238.30 143.401   1
  -9  -3  10 1410.56 261.214   1
   9   3  10 1203.69 129.913   1
  -9  -3 -10 1407.35 248.064   1
  -9   3  10 1281.02 179.634   1
  -9  -3 -10 910.012 190.815   1
 -10  -3  10 452.037 97.9598   1
 -10   3 -10 179.851 68.1176   1
  10   3  10 443.359 104.144   1
 -10   3  10 423.318 87.6074   1
 -10  -3 -10 285.346 82.8442   1
 -11  -3  10 4093.46 417.939   1
 -11   3 -10 3910.53 341.705   1
  11   3  10 3660.49  330.54   1
 -11  -3 -10 4790.63 421.549   1
 -11   3  10 3717.64 379.614   1
 -12   3 -10 839.393 109.401   1
 -12  -3  10 982.322 216.064   1
  12   3  10 954.776 122.648   1
 -12   3  10 807.432 183.425   1
 -12  -3 -10 1111.84 137.962   1
 -13  -3  10 5045.10 454.366   1
 -13   3 -10 4286.27 368.183   1
  13   3  10 4693.19 469.932   1
 -13  -3 -10 5269.65 448.211   1
 -14  -3  10 1158.12 142.817   1
 -14   3 -10 1019.41 155.945   1
  14   3  10 1185.35 113.641   1
 -14  -3 -10 1412.76  142.55   1
 -15  -3  10 3142.28 251.851   1
 -15   3 -10 2251.71 190.234   1
  15   3  10 3146.10 215.236   1
 -15  -3 -10 2702.72 231.266   1
 -16  -3  10 329.457 80.6958   1
 -16   3 -10 263.776 63.2376   1
 -16  -3 -10 328.606 51.1287   1
 -17   3 -10 317.163 58.2806   1
 -17  -3  10 425.238 70.4546   1
 -17  -3 -10 436.454  71.386   1
   0  -3  11 277.677 74.7774   1
   0  -3 -11 505.084 104.605   1
   0   3  11 280.414 64.6812   1
  -1  -3  1112985.10 1126.68   1
   1   3  1115231.30 1455.33   1
   1  -3 -1118476.20 1794.39   1
   1  -3  1113099.20 1123.51   1
  -1  -3 -1117047.70 1657.85   1
  -1   3  1114604.90 1314.51   1
  -2  -3  11 207.744 44.0722   1
   2  -3 -11 422.342 83.2022   1
   2   3  11 221.785 50.8134   1
   2  -3  11 142.345 39.3058   1
  -2  -3 -11 322.189 81.7268   1
  -2   3  11 207.365 56.1081   1
  -3  -3  11 1942.50 236.443   1
   3   3  11 2163.47 190.146   1
   3  -3 -11 2604.88 275.672   1
   3  -3  11 1901.47 160.889   1
   3  -3  11 1873.02 229.413   1
  -3  -3 -11 2388.65 266.252   1
  -3   3  11 2281.31  290.28   1
  -4  -3  11 294.377 96.9628   1
   4  -3 -11 394.316 140.289   1
   4   3  11 341.491 60.0601   1
   4  -3  11 319.902 127.978   1
  -4  -3 -11 312.845 88.6074   1
  -4   3  11 344.312 76.7765   1
  -5  -3  11 4002.34 444.663   1
   5   3  11 3910.95 395.896   1
   5  -3 -11 5043.40 447.042   1
   5  -3  11 4126.14 401.654   1
  -5  -3 -11 4148.65 405.086   1
  -5   3  11 4057.81 395.151   1
  -6  -3  11 408.689 81.4531   1
  -6   3 -11  387.18 93.3061   1
   6   3  11 465.785 70.8855   1
   6  -3 -11  460.48 89.2757   1
  -6  -3 -11 411.357 86.7441   1
  -6   3  11 371.952  142.94   1
  -7   3 -1111976.50 1245.86   1
  -7  -3  1111449.70 1056.57   1
   7   3  1110469.30 1010.41   1
   7  -3 -1111424.40 1040.05   1
  -7  -3 -1111627.80 1051.76   1
  -7  -3 -11 9962.56 952.622   1
  -7   3  1110949.30 1083.94   1
  -8  -3  11  519.02 99.9198   1
  -8   3 -11 464.948 87.4279   1
   8   3  11 416.712 73.7628   1
  -8  -3 -11 450.036  86.509   1
  -8  -3 -11 525.831 148.939   1
  -8   3  11 427.565 106.315   1
  -9  -3  1110608.90 1114.97   1
  -9   3 -11 9570.95 839.174   1
   9   3  11 9287.53 764.749   1
  -9  -3 -1110606.60 954.221   1
  -9  -3 -11 6400.98 636.659   1
  -9   3  1110139.30 1118.46   1
 -10   3 -11 424.008 82.0092   1
 -10  -3  11 469.312 165.442   1
  10   3  11 407.612 75.7108   1
 -10  -3 -11 488.295 97.4261   1
 -10   3  11 395.977  149.39   1
 -11   3 -11 791.131 115.966   1
 -11  -3  11 1370.40 232.784   1
  11   3  11 1220.22 171.356   1
 -11  -3 -11 911.361 139.772   1
 -11   3  11 1094.66  146.57   1
  12   3  11 301.177 59.9757   1
 -12  -3  11 398.616 112.686   1
 -12   3 -11 192.701 54.6764   1
 -12  -3 -11 240.379  67.816   1
 -12   3  11 187.691 62.4925   1
 -13  -3  11 1409.59 147.656   1
 -13   3 -11 1077.39  160.04   1
  13   3  11 1228.19 111.045   1
 -13  -3 -11 1329.73 206.017   1
 -13   3  11 717.764 113.774   1
 -14   3 -11 68.5043 31.0028   1
 -14  -3  11  128.90 39.6753   1
  14   3  11 108.235  40.958   1
 -14  -3 -11 110.614 38.6967   1
 -15   3 -11 3585.71 268.621   1
 -15  -3  11 4232.64 321.721   1
 -15  -3 -11 4382.65 320.609   1
 -16  -3  11 526.416 54.1882   1
 -16   3 -11 356.845 42.7789   1
 -16  -3 -11 459.431 77.7547   1
   0  -3  12 53.0853 23.6064   1
   0  -3 -12-4.93818  48.715   1
   0   3  12 20.6542 30.8316   1
  -1  -3  12 2438.40 210.076   1
   1   3  12 2582.99 308.036   1
   1  -3 -12 2776.46 335.688   1
   1  -3  12 2213.88 195.793   1
  -1   3  12 2728.02 325.878   1
  -1  -3 -12 2847.32 334.416   1
   2   3  12 58.8078 69.5046   1
  -2  -3  12 112.026 60.0354   1
   2  -3 -12 254.222  71.735   1
  -2  -3 -12 268.605 108.337   1
   2  -3  12 56.0889 54.9058   1
  -2   3  12 139.264 77.8925   1
  -3  -3  1210293.70 998.951   1
   3   3  1210633.40 927.435   1
   3  -3 -1212182.10 1195.33   1
  -3   3  1210672.00 986.439   1
  -3  -3 -1210537.10 1086.88   1
  -4  -3  12 163.076 55.0504   1
  -4   3 -12 150.191 111.149   1
   4   3  12 220.887 54.2352   1
   4  -3 -12 216.645 123.994   1
  -4  -3 -12  210.84 118.962   1
  -4   3  12 311.845 68.0801   1
  -5   3 -1211357.40 1148.17   1
  -5  -3  1212429.50 1253.24   1
   5   3  1211926.90 1042.91   1
   5  -3 -1213411.80 1278.46   1
  -5   3  1212464.30 1368.96   1
  -5  -3 -1211598.90 1312.18   1
  -6   3 -12  297.23  83.898   1
  -6  -3  12 348.927 77.5812   1
   6   3  12 394.945 98.2997   1
   6  -3 -12 333.893 125.515   1
  -6  -3 -12 312.226 81.6583   1
  -6   3  12 394.978 93.8841   1
  -7   3 -12 1763.27 206.465   1
  -7  -3  12 1874.07 208.509   1
   7   3  12 1765.95 169.762   1
   7  -3 -12 1749.05 263.036   1
  -7   3  12 1927.02 329.588   1
  -7  -3 -12 1611.06 268.245   1
  -8  -3  12 90.3267 47.3687   1
  -8   3 -12 69.1208 43.0826   1
   8   3  12 62.0574 35.0033   1
   8   3 -12 103.523 42.1207   1
  -8  -3 -12 58.0608 41.6183   1
  -8   3  12 79.9924 53.4717   1
  -9   3 -12 2267.11 229.758   1
  -9  -3  12 2501.22 368.375   1
   9   3  12 2040.67 197.808   1
   9   3 -12 2282.87 218.696   1
  -9  -3 -12 2423.72 273.885   1
  -9   3  12 2245.93 274.297   1
 -10  -3  12 44.1878   80.14   1
 -10   3 -12 81.9787 39.4608   1
  10   3  12 127.001 38.5522   1
 -10  -3 -12 70.5593 76.9087   1
 -10   3  12 43.4921 46.8294   1
 -11  -3  12 6528.02 714.796   1
 -11   3 -12 5372.44 466.151   1
  11   3  12 5827.29 502.687   1
 -11  -3 -12 6159.62 567.603   1
 -11   3  12 5699.12 633.515   1
 -12  -3  12 361.402 70.2095   1
 -12   3 -12 300.869 54.2856   1
  12   3  12 323.783 80.3509   1
 -12  -3 -12 297.232 105.622   1
 -12   3  12 186.254 56.9812   1
 -13   3 -12 3636.18 292.951   1
 -13  -3  12 4454.95 363.855   1
  13   3  12 3943.24 358.287   1
 -13  -3 -12 4247.77 350.027   1
 -14   3 -12 761.537 112.245   1
 -14  -3  12 907.683 136.786   1
  14   3  12 792.388 97.5593   1
 -14  -3 -12 902.708 94.3691   1
 -15   3 -12 601.057 56.5777   1
 -15  -3  12 626.065 95.4439   1
 -15  -3 -12 719.347 66.1386   1
   0  -3  13 1418.89 149.678   1
   0  -3 -13 2046.17 269.154   1
   0   3  13 1688.36 252.414   1
  -1  -3  13 7657.29 747.341   1
   1   3  13 8390.76 839.211   1
   1  -3 -13 8811.99 920.951   1
   1  -3  13 7087.76 704.173   1
  -1   3  13 8576.25 883.897   1
  -1  -3 -13 8242.36 870.216   1
  -2  -3  13 679.879 96.1202   1
   2  -3 -13 979.704 156.805   1
   2   3  13 815.722 154.463   1
   2  -3  13 576.347 86.9366   1
  -2  -3 -13 792.701 152.118   1
  -2   3  13 675.031 118.627   1
  -3  -3  13 1295.79 151.429   1
   3   3  13 1358.19 211.586   1
   3  -3 -13 1730.85 216.163   1
  -3   3  13 1336.96 178.172   1
  -3  -3 -13 1361.43 204.398   1
  -4  -3  13 413.499 112.003   1
   4   3  13 382.814 71.6761   1
   4  -3 -13 476.219 105.641   1
  -4  -3 -13 402.045  158.24   1
  -4   3  13 433.146 141.063   1
  -5  -3  13 852.523 156.447   1
   5  -3 -13 728.118 125.744   1
   5   3  13  871.81 99.4475   1
   5   3 -13  192.68  121.78   1
  -5  -3 -13 644.632 120.766   1
  -5   3  13 927.832 129.188   1
  -6  -3  13 531.989 101.022   1
  -6   3 -13 624.612 114.533   1
   6  -3 -13 664.202 156.906   1
   6   3  13  564.18 84.9364   1
   6   3 -13 815.077  118.66   1
  -6  -3 -13  572.77 109.345   1
  -6   3  13 563.223 182.388   1
  -7   3 -13 5655.07 646.362   1
  -7  -3  13 6278.81 681.664   1
   7  -3 -13 5760.12 616.102   1
   7   3  13 5686.77 474.577   1
   7   3 -13 5997.35 535.708   1
  -7   3  13 6018.07 607.305   1
  -7  -3 -13 4893.15 591.355   1
  -8  -3  13 1623.21 186.694   1
  -8   3 -13 1382.78 169.806   1
   8   3  13 1310.18 142.698   1
   8   3 -13 1517.90 159.113   1
  -8  -3 -13 1169.32 147.367   1
  -8   3  13 1516.68 201.681   1
  -9  -3  13 5775.02 541.706   1
  -9   3 -13 4825.78 443.854   1
   9   3  13 5205.21 533.034   1
   9   3 -13 4986.98 439.142   1
  -9   3  13 5368.73 518.153   1
 -10  -3  13 979.457 134.824   1
 -10   3 -13 625.602 97.4345   1
  10   3  13  831.22 96.1499   1
 -10   3  13 754.963 114.938   1
 -11  -3  13 1874.67 190.084   1
 -11   3 -13 1789.28 159.764   1
  11   3  13 1629.68 158.868   1
 -11  -3 -13 1805.57  185.64   1
 -11   3  13 1326.33  218.81   1
 -12  -3  13 300.692 57.8164   1
 -12   3 -13 258.012  45.572   1
  12   3  13 305.609 67.5123   1
 -12  -3 -13 167.796 83.6727   1
 -12   3  13 200.027 68.5215   1
 -13   3 -13 417.616 52.7085   1
 -13  -3  13 464.238  97.643   1
  13   3  13 525.584  76.706   1
 -13  -3 -13 428.996 89.5224   1
 -14  -3  13  350.16 45.5604   1
 -14   3 -13 307.448 36.3849   1
   0  -3  14 5.59632 18.3051   1
   0   3 -14 0.68175 31.0855   1
   0  -3 -14 14.0229 34.6014   1
   0   3  14 20.1578 23.3909   1
  -1  -3  14 177.591 65.6592   1
   1  -3 -14 123.246 74.8957   1
   1   3  14 214.445 77.5086   1
   1   3 -14-3.20816  74.539   1
   1  -3  14 105.858 40.8634   1
  -1  -3 -14 106.224 74.7976   1
  -1   3  14 239.876 53.5669   1
  -2  -3  14 944.391 119.637   1
   2   3  14 1121.58 184.866   1
   2  -3 -14 1193.68 179.921   1
   2   3 -14 1122.74 179.409   1
   2  -3  14 771.171 106.567   1
  -2  -3 -14 1114.88 260.034   1
  -2   3  14 1022.48 140.633   1
  -3  -3  14 1913.53 196.095   1
   3   3  14 2081.75 191.421   1
   3  -3 -14 1866.82 246.476   1
   3   3 -14 1753.49 250.194   1
  -3  -3 -14 1665.89 232.508   1
  -3   3  14 2164.34 318.147   1
  -4  -3  14 2353.30 325.691   1
   4   3  14 2415.53 234.975   1
   4  -3 -14 3109.41 415.152   1
   4   3 -14 3105.56  316.85   1
  -4   3  14 2526.18 289.909   1
  -4  -3 -14 2711.99  394.23   1
  -5  -3  14 3281.08 317.141   1
   5  -3 -14 3482.18 329.326   1
   5   3  14 3295.03 286.704   1
   5   3 -14 3549.56  457.85   1
  -5  -3 -14 3006.47 323.248   1
  -5   3  14 3512.83  474.93   1
  -6  -3  14  681.18 107.216   1
   6   3  14 604.784 91.1931   1
   6  -3 -14 734.169 107.857   1
   6   3 -14 763.966 114.414   1
  -6  -3 -14 702.298 112.378   1
  -6   3  14  631.02 127.144   1
  -7  -3  14 2567.11 353.865   1
   7   3  14 2275.54 285.304   1
   7  -3 -14 2663.74 245.253   1
   7   3 -14 3004.32 268.858   1
  -7  -3 -14 2499.37 328.018   1
  -7   3  14 2705.87 310.066   1
  -8  -3  14 151.835 56.2222   1
  -8   3 -14 119.302 49.4099   1
   8   3  14 176.123   45.04   1
   8   3 -14 193.421 47.8714   1
  -8   3  14 205.125 61.7913   1
  -9  -3  14 413.985 80.3042   1
  -9   3 -14 310.627 96.9447   1
   9   3  14 377.294 95.6027   1
   9   3 -14  334.54  89.954   1
  -9   3  14 376.387  77.626   1
 -10  -3  14 479.987 81.9662   1
 -10   3 -14 492.956 92.4972   1
  10   3  14 350.603 61.5312   1
 -10   3  14 327.899 99.1242   1
 -11  -3  14 1158.33 110.705   1
 -11   3 -14 792.351 117.613   1
  11   3  14 1016.20 90.7765   1
 -11   3  14 759.129 86.3709   1
 -12  -3  14 741.779  80.782   1
  12   3  14 712.182 63.8023   1
   0  -3  15 1412.37 164.915   1
   0   3 -15 2453.61 273.844   1
   0  -3 -15 2592.86 284.961   1
   0   3  15 2024.11  205.80   1
  -1  -3  15 2390.54 322.195   1
   1   3  15 2836.48 282.416   1
   1  -3 -15 4022.27 402.586   1
   1   3 -15 4151.66 419.106   1
  -1  -3 -15 3979.83 391.327   1
  -1   3  15 2808.40 398.642   1
  -2  -3  15 660.687 144.518   1
   2   3  15 784.916 106.949   1
   2  -3 -15 1022.41 149.196   1
   2   3 -15 932.192 158.273   1
  -2  -3 -15 954.264 228.951   1
  -2   3  15 867.113 128.094   1
  -3  -3  15 590.502 138.445   1
   3   3  15 664.409 98.5375   1
   3  -3 -15 849.944 188.426   1
   3   3 -15 910.843  141.26   1
  -3  -3 -15 824.701 134.654   1
  -3   3  15 620.892 115.349   1
  -4  -3  15 152.523 51.2515   1
   4   3  15 163.324 49.3048   1
   4  -3 -15 246.471 63.8057   1
   4   3 -15 230.898 68.1281   1
  -4  -3 -15 216.322 66.9226   1
  -4   3  15 170.679 98.7177   1
  -5  -3  15 86.6248 39.2269   1
   5   3  15  92.001 36.5535   1
   5  -3 -15 110.995 69.0105   1
   5   3 -15 107.167 72.6824   1
  -5  -3 -15 129.654 73.1795   1
  -5   3  15 77.6231 49.5185   1
  -6  -3  15 1072.22 192.763   1
   6  -3 -15 1149.32 184.545   1
   6   3  15 1056.67 169.859   1
   6   3 -15 1234.34 138.527   1
  -6   3  15 1161.20 161.789   1
  -7  -3  15 1703.24 188.973   1
   7   3  15 1654.15 157.543   1
   7  -3 -15 1917.94 161.293   1
   7   3 -15 2212.56 183.495   1
  -7   3  15 1676.09 199.165   1
  -8  -3  15 1030.72 128.468   1
   8   3  15 988.259 154.234   1
   8   3 -15 1105.41 145.529   1
  -8   3  15 926.724 118.434   1
  -9  -3  15 3817.24  314.92   1
   9   3  15 3008.73 247.368   1
  -9   3  15 2872.15 304.776   1
 -10  -3  15 270.247 49.7346   1
  10   3  15 251.487 39.9587   1
   0  -3  16 0.57475 23.3461   1
   0   3 -16 22.4908 26.0798   1
   0  -3 -16 54.9982 28.1928   1
   0   3  16  -13.38 19.1325   1
  -1  -3  16 450.767 80.0538   1
   1   3  16 699.713 98.9288   1
   1  -3 -16 1005.97 136.011   1
   1   3 -16 1063.54 139.584   1
  -1  -3 -16 1097.79 141.164   1
  -1   3  16 703.093 102.868   1
  -2  -3  16 203.181  45.983   1
   2   3  16 237.852  83.228   1
   2  -3 -16 285.984 73.0109   1
   2   3 -16 309.975 75.4343   1
  -2  -3 -16 243.834 73.4213   1
  -2   3  16 200.821 98.6684   1
   3   3  16 3354.60  399.22   1
   3  -3 -16 5226.91 437.539   1
   3   3 -16 5275.04 451.569   1
  -3   3  16 3347.02 352.299   1
  -3  -3 -16 5125.70  441.66   1
  -4  -3  16 345.031 90.9951   1
   4  -3 -16 313.145 69.6253   1
   4   3  16 381.859 60.9948   1
   4   3 -16 324.206 110.234   1
  -4   3  16 345.642 112.911   1
  -4  -3 -16 192.339 113.456   1
  -5  -3  16 3712.81 339.084   1
   5   3  16 4016.93 339.843   1
   5  -3 -16 5006.05 462.309   1
   5   3 -16 5564.84 428.928   1
  -5   3  16 4832.07 540.309   1
  -6  -3  16 296.338 58.6868   1
   6  -3 -16  335.01 49.2896   1
   6   3  16 314.533 54.9276   1
   6   3 -16 450.496 62.3566   1
  -6   3  16 395.541 105.894   1
  -7  -3  16 1202.45 120.713   1
   7   3  16 1128.52  106.74   1
  -7   3  16 1160.90 163.473   1
   8   3  16 94.9006 28.0955   1
   0   3 -17 219.452  96.877   1
   0   3  17 235.756 50.3606   1
   0  -3 -17 273.407 66.9899   1
   1   3  17 4932.46 439.839   1
   1  -3 -17 7155.54 572.944   1
   1   3 -17 7763.90 732.468   1
  -1  -3 -17 6907.90 574.628   1
  -1   3  17 5066.31 546.382   1
   2   3  17 111.423 32.9953   1
   2  -3 -17 76.5555 39.1363   1
   2   3 -17 117.541 65.0107   1
  -2  -3 -17 95.8666 63.0401   1
  -2   3  17 93.6405 36.8712   1
   3   3  17 887.571 96.4618   1
   3  -3 -17 1175.93 157.512   1
   3   3 -17 1223.73 118.699   1
  -3   3  17  925.56 153.422   1
   4   3  17  18.019 15.2626   1
   4   3 -17 7.13247 16.8807   1
   0   4   032244.60 2764.06   1
   0  -4   032088.90 2689.70   1
   0  -4   029674.50 2766.93   1
   0   4   024430.10 1984.38   1
   0   4   028738.20 2769.76   1
   0  -4   030939.30 2343.26   1
  -1  -4   014866.60 995.409   1
   1   4   014606.70 992.161   1
   1   4   013515.70 1158.89   1
   1   4   013166.10  893.81   1
   1  -4   013992.80 759.251   1
   1  -4   013186.20 741.806   1
   1  -4   014033.50 1134.79   1
   1  -4   013943.00 917.402   1
  -1   4   014675.00 1041.90   1
  -1   4   013409.40 1027.54   1
  -1  -4   015022.40 947.609   1
  -1  -4   014285.30 1135.36   1
  -2  -4   016791.50 1138.82   1
  -2  -4   015356.10 1315.80   1
   2   4   016416.20 1161.22   1
   2   4   014729.60 1099.62   1
   2   4   015960.20 1297.88   1
   2  -4   016212.20 1247.58   1
  -2   4   016208.80 1212.63   1
  -2   4   015416.80 1266.25   1
  -2  -4   016796.90 1187.63   1
   2  -4   015480.50 1054.21   1
  -3  -4   0 3135.29 205.668   1
  -3  -4   0 3005.51 161.631   1
   3   4   0 3049.45 213.266   1
   3   4   0 2891.86 158.197   1
   3   4   0 3253.96 201.512   1
   3  -4   0 3092.74 188.367   1
  -3   4   0 2970.59 172.215   1
  -3   4   0 2803.71  218.48   1
   3  -4   0 2838.87 156.502   1
  -3  -4   0 2915.65 208.781   1
  -4  -4   0 132.977 19.9269   1
  -4  -4   0 106.154 41.8984   1
   4   4   0  97.604 22.7382   1
   4   4   0 106.328  27.028   1
   4  -4   0 66.7272 18.0106   1
  -4   4   0 91.1748 19.3257   1
   4  -4   0 58.9267  11.322   1
  -4  -4   0 60.4305 18.8138   1
  -5  -4   0 9154.06 628.436   1
  -5  -4   0 9810.69 778.266   1
   5   4   0 9815.23 638.422   1
   5   4   010146.30 701.335   1
   5   4   010929.40 845.213   1
   5  -4   010312.00  705.46   1
   5  -4   0 9839.75 596.348   1
  -5   4   0 9744.08 675.679   1
  -5   4   0 8620.51 629.692   1
  -5  -4   0 9969.92 799.525   1
  -6  -4   0 4340.23 352.316   1
  -6  -4   0 4445.22 376.382   1
  -6  -4   0 4095.74 312.417   1
   6   4   0 4716.50 293.083   1
   6   4   0 4325.48 252.871   1
   6   4   0 4867.92 363.403   1
   6  -4   0 3978.27 210.129   1
  -6   4   0 3873.69 260.536   1
  -6   4   0 3524.01 241.768   1
   6  -4   0 4377.85 261.017   1
  -7  -4   019408.40 1657.23   1
  -7  -4   018884.70 1617.68   1
   7   4   020818.50 1669.87   1
   7   4   026238.60 2132.56   1
   7   4   023037.40 1894.55   1
   7  -4   019968.60 1553.06   1
  -7   4   019458.60 1685.40   1
  -7   4   015405.50 1253.47   1
   7  -4   021469.70 1614.27   1
  -7  -4   021091.20 2009.40   1
   8  -4   0 8614.55 549.448   1
  -8  -4   0 8277.39 642.498   1
  -8  -4   0 9834.48 729.148   1
  -8  -4   0 9667.55  772.36   1
   8   4   0 9400.05  643.76   1
   8   4   010115.80  694.72   1
  -8   4   0 8178.44 720.985   1
  -8  -4   0 7971.90 652.456   1
  -9  -4   0 9086.88 753.434   1
  -9  -4   0 6690.44 496.709   1
  -9  -4   0 7721.67 692.865   1
  -9  -4   0 8349.38 678.068   1
   9   4   0 8991.60 604.863   1
   9  -4   0 7700.37 524.956   1
  -9   4   0 7659.65 690.963   1
 -10  -4   0 9552.27 800.485   1
 -10  -4   0 9962.08 796.346   1
  10  -4   0 9146.47 624.446   1
 -10   4   0 8181.34 688.209   1
 -11  -4   0 130.695 57.2749   1
 -11  -4   0 244.767 52.4412   1
  11  -4   0 196.558 28.6702   1
 -11   4   0 81.2718 73.8805   1
 -12  -4   0 1248.87 150.306   1
 -12  -4   0 1212.34  139.14   1
 -13  -4   0 1902.71 192.006   1
 -13  -4   0 2001.91 204.527   1
 -14  -4   0 954.651 185.539   1
 -14  -4   0 885.865 116.187   1
 -15  -4   0 3943.28 448.392   1
 -15  -4   0 3831.27 329.765   1
 -16  -4   0 4984.75 532.569   1
 -16  -4   0 4693.78 399.641   1
 -17  -4   0 1142.31  131.50   1
 -17  -4   0 1237.99 179.234   1
 -18  -4   0 3736.86 295.528   1
 -19  -4   0 29.2649 31.4899   1
   0   4   1 10.9677  10.197   1
   0  -4   1 20.9111 20.4815   1
   0  -4  -1 28.6249 8.94977   1
   0  -4  -1 19.9441 19.7519   1
   0   4   1 29.7908 19.3251   1
   0  -4   1  50.652 5.78315   1
   0  -4   1  34.928 3.35394   1
   0   4  -1 19.8084 17.0071   1
   0   4  -1 34.8023 20.5185   1
   0  -4  -1 14.5009 3.98067   1
  -1   4  -1 1517.28 112.601   1
   1   4   1 1814.30 91.9954   1
   1   4   1 1788.86 121.203   1
   1   4   1 1693.40 134.754   1
   1  -4  -1 1456.49 53.4505   1
   1  -4  -1 1473.27 116.797   1
   1  -4  -1 1483.45 73.1489   1
  -1  -4   1 1810.09 83.2035   1
  -1  -4   1 1894.34 94.0443   1
  -1  -4   1 1650.29 79.6603   1
  -1   4  -1 1504.28 167.182   1
  -1  -4   1 1822.12 193.082   1
  -1  -4  -1 1494.11 79.0517   1
  -1  -4  -1 1503.26  133.32   1
  -1   4   1 1609.33 82.6724   1
  -1   4   1 1883.52 94.6506   1
   1   4  -1 1421.33 131.509   1
   1   4  -1 1508.45 85.5369   1
   1  -4   1 1876.29 126.963   1
   1  -4   1 1691.82 40.8594   1
   1  -4   1 1564.02 38.2045   1
   1  -4   1 1859.49 86.4888   1
  -1  -4  -1 1490.33  62.618   1
   2  -4  -1 5753.86 249.401   1
  -2  -4   1 6859.99  399.82   1
   2   4   1 6874.70 388.715   1
   2   4   1 6981.64 423.516   1
   2   4   1 7016.03 495.941   1
   2  -4  -1 5779.50 314.334   1
   2  -4  -1 6967.58 497.546   1
  -2  -4   1 6981.05 396.628   1
  -2  -4   1 6370.28 356.413   1
  -2   4  -1 6176.60 419.077   1
  -2  -4   1 6659.37  472.17   1
  -2   4  -1 5788.34 405.796   1
  -2  -4  -1 6329.35 369.357   1
  -2  -4  -1 6115.33 331.775   1
  -2  -4  -1 5570.32 412.041   1
  -2   4   1 7013.47 398.845   1
  -2   4   1 6760.27 439.937   1
   2   4  -1 6171.44 537.384   1
   2   4  -1 5983.18 351.791   1
   2  -4   1 6647.84 484.114   1
   2  -4   1 7115.50 382.586   1
  -2   4   1 6446.58 313.763   1
  -3   4  -121978.80 1809.21   1
   3   4   125200.50 2117.83   1
   3   4   123839.30 2103.12   1
   3   4   123400.80 1860.94   1
   3  -4  -122193.30 1712.31   1
   3  -4  -123696.10 1982.34   1
  -3  -4   122305.60 1812.58   1
  -3  -4   123898.10 1981.73   1
  -3  -4   121637.30 1771.76   1
  -3   4  -121311.60 1819.81   1
  -3  -4   122332.60 1990.11   1
  -3   4   120983.10 1791.09   1
  -3  -4  -122862.50 1836.59   1
  -3  -4  -123080.10 1825.16   1
  -3  -4  -122747.40 2008.93   1
  -3   4   122647.30 1818.45   1
   3   4  -122383.10 1774.15   1
   3   4  -123545.00 2090.03   1
   3  -4   122705.50 1965.20   1
   3  -4   123265.80 1792.24   1
   4   4   116702.80 1234.49   1
   4   4   118083.60 1426.15   1
   4   4   118155.00 1470.24   1
   4  -4  -117119.90 1293.06   1
   4  -4  -115806.80 1114.48   1
  -4  -4   117579.10 1320.88   1
  -4  -4   115630.10 1299.32   1
  -4  -4   116414.70 1291.24   1
  -4   4  -116149.30 1297.51   1
  -4   4  -115467.90 1199.98   1
  -4  -4   116285.90 1338.22   1
  -4  -4  -118030.20 1351.15   1
  -4  -4  -116822.10 1444.88   1
  -4   4   115997.60 1256.91   1
  -4   4   115731.00 1286.65   1
   4   4  -116636.80 1249.48   1
   4   4  -118480.50 1484.09   1
   4  -4   116612.50 1257.31   1
   4  -4   115927.30 1127.22   1
  -4  -4  -117585.50 1359.60   1
  -5  -4   115607.50 1142.04   1
   5   4   115422.80 1089.91   1
   5   4   116818.10 1315.99   1
   5   4   116858.80 1348.78   1
   5  -4  -112755.20 850.685   1
   5  -4  -113811.80 1034.19   1
  -5  -4   114960.80 1237.60   1
  -5  -4   115276.90 1260.93   1
  -5  -4   116710.30 1272.56   1
  -5   4  -111635.10 918.827   1
  -5   4  -113082.80 1013.72   1
  -5  -4  -112097.70 967.095   1
  -5  -4  -114006.10 1143.11   1
  -5  -4  -112985.30 1104.47   1
  -5   4   114203.20 1049.02   1
   5   4  -112973.90  926.18   1
   5   4  -114561.30 1213.51   1
   5  -4   114919.10 999.225   1
   5  -4   115893.30 1142.41   1
  -5   4   113074.50 952.371   1
  -6  -4   122942.40 2077.87   1
  -6   4  -119896.30 1721.54   1
   6   4   126751.80 2369.71   1
   6   4   124522.50 2030.81   1
   6   4   127619.60 2458.59   1
   6  -4  -122407.90 1734.64   1
   6  -4  -124640.50 2015.07   1
  -6  -4   123209.40 2143.97   1
  -6  -4   122157.00 2004.29   1
  -6  -4   124333.70 2129.25   1
  -6   4  -123052.10 2018.26   1
  -6  -4  -123548.30 2107.73   1
  -6  -4  -121891.40 1882.96   1
  -6  -4  -123136.70 2041.31   1
  -6   4   121021.20 1826.32   1
   6   4  -124244.30 1970.32   1
   6   4  -126301.90 2320.63   1
   6  -4   122160.20 1761.48   1
   6  -4   123403.30 1883.08   1
  -6   4   119876.60 1706.06   1
   7   4   1 2703.59 202.678   1
   7   4   1 3220.38  194.94   1
   7  -4  -1 2345.58 121.829   1
   7  -4  -1 2262.98 118.976   1
  -7  -4   1 2384.15 176.484   1
  -7  -4   1 2499.55 199.945   1
  -7  -4   1 3663.32 271.794   1
  -7   4  -1 2351.79 233.569   1
  -7  -4   1 2993.88 189.752   1
   7   4   1 3472.42 264.636   1
  -7  -4  -1 2424.46 206.646   1
  -7  -4  -1 2241.86 207.544   1
  -7  -4  -1 2241.44  168.42   1
  -7   4   1 2372.67 171.438   1
   7   4  -1 2689.34 178.643   1
   7   4  -1 2398.74 147.446   1
   7  -4   1 2708.58 145.626   1
   7  -4   1 2520.74 159.191   1
   8   4   1 2064.35 140.123   1
   8   4   1 2270.19 210.617   1
   8   4   1 2084.12 138.788   1
   8  -4  -1 1954.57 102.081   1
  -8  -4   1 1674.94 195.324   1
  -8  -4   1 1909.28 169.984   1
  -8  -4   1 1652.28 129.279   1
  -8   4  -1 2028.39 168.435   1
  -8  -4   1 1962.96 159.036   1
  -8  -4  -1 2001.33 152.584   1
  -8   4   1 1541.55 141.574   1
   8   4  -1 2039.56 127.741   1
   8   4  -1 2308.31 188.396   1
   8  -4   1 1807.31 106.024   1
  -8  -4  -1 1801.59 178.076   1
   9   4   1 3129.42 204.943   1
   9   4   1 2970.83 182.615   1
   9  -4  -1 2462.79 168.338   1
  -9  -4   1 2414.26 203.247   1
  -9  -4   1 2757.78 227.793   1
  -9  -4   1 2890.47 268.182   1
  -9   4  -1 2254.53 201.819   1
  -9  -4   1 2154.77 155.991   1
  -9  -4  -1 2533.92 310.391   1
  -9  -4  -1 2330.94 197.249   1
  -9   4   1 2286.97 245.932   1
   9   4  -1 2552.80 170.708   1
   9   4  -1 2635.23 175.764   1
   9  -4   1 2441.79  145.10   1
  -9  -4  -1 1995.97 203.963   1
 -10  -4   1 5238.67 567.615   1
  10   4   1 7027.15 500.825   1
 -10  -4   1 5745.95 462.073   1
 -10   4  -1 5160.46 428.676   1
 -10  -4  -1 5930.31 482.998   1
  10  -4   1 5210.96 343.899   1
 -11  -4   1 8078.51 824.251   1
 -11  -4   1 8202.38 684.357   1
 -11  -4  -1 7882.91 673.309   1
 -11  -4  -1 8063.54 805.951   1
  11  -4   1 8448.99 598.227   1
 -12  -4   1 8850.59 742.255   1
 -12  -4   1 8586.51 760.778   1
 -12  -4  -1 7990.33 685.766   1
 -12  -4  -1 8700.47 751.948   1
 -13  -4   1 1885.83  280.49   1
 -13  -4   1 1893.11 257.306   1
 -13  -4  -1 1800.28 257.737   1
 -13  -4  -1 1903.59 273.296   1
 -14  -4   1 4864.10  446.75   1
 -14  -4   1 4772.33 506.785   1
 -14  -4  -1 4978.59 431.925   1
 -14  -4  -1 4537.14 483.888   1
 -15  -4   1 417.373  99.067   1
 -15  -4   1 416.222 130.245   1
 -15  -4  -1  701.75 97.4422   1
 -15  -4  -1 713.246  92.868   1
 -16  -4   1 1093.82 173.504   1
 -16  -4  -1 977.021 124.488   1
 -16  -4  -1 999.727 116.071   1
 -17  -4   1 873.351 107.233   1
 -17  -4  -1 1040.03 120.315   1
 -17  -4  -1 889.923 106.326   1
 -18  -4   1 153.386 40.2652   1
 -18  -4  -1 127.773 39.7724   1
 -19  -4   1 992.136 120.615   1
 -19  -4  -1 708.446 75.2405   1
   0  -4  -221632.90 1641.14   1
   0   4   223405.40 1804.85   1
   0   4   222569.10 2047.25   1
   0   4   223596.50 1830.28   1
   0  -4   221870.10 1932.22   1
   0  -4   224202.40 1890.97   1
   0  -4   221593.40 1486.36   1
   0   4  -221198.00 1678.61   1
   0  -4   223468.50 1685.71   1
   0   4  -219573.10 1795.73   1
   0  -4  -220537.80 1482.11   1
   0  -4  -220399.20 1831.03   1
   1  -4  -2 4847.93 244.061   1
   1   4   2 6534.06 357.921   1
   1   4   2 6247.09  444.33   1
   1   4   2 6636.25 362.689   1
   1  -4  -2 5042.92 272.963   1
   1  -4  -2 4832.62 356.155   1
  -1  -4   2 5906.85 295.602   1
  -1  -4   2 6513.52 336.777   1
  -1  -4   2 6578.99 357.648   1
  -1  -4   2 6007.66 437.694   1
  -1   4  -2 4913.94 438.738   1
  -1   4  -2 5162.98 318.099   1
  -1  -4  -2 4861.56 254.503   1
  -1  -4  -2 5102.81 290.228   1
  -1  -4  -2 5172.65 399.952   1
  -1   4   2 6185.81 332.185   1
  -1   4   2 6561.23 354.156   1
  -1   4   2 6214.10 412.835   1
   1   4  -2 4931.58 294.354   1
   1   4  -2 4717.48 471.659   1
   1  -4   2 6857.13 392.287   1
   1  -4   2 6169.77 466.486   1
   1  -4   2 6636.44 261.611   1
   1  -4   2 6731.53 270.361   1
   2  -4  -2 9362.59  505.09   1
  -2  -4   2 9230.05 635.076   1
   2   4   2 9931.54 640.051   1
   2   4   2 9615.43 611.514   1
   2   4   2 9636.69 836.096   1
   2  -4  -2 9365.42 542.545   1
   2  -4  -2 9832.13 693.759   1
  -2  -4   2 9070.33 695.824   1
  -2  -4   210050.00 672.667   1
  -2  -4   2 8949.08 535.164   1
  -2   4  -2 9981.92  646.71   1
  -2   4  -2 9762.18  711.94   1
  -2  -4  -210323.00 631.535   1
  -2  -4  -2 9726.41 800.411   1
  -2   4   2 9126.28 520.827   1
  -2   4   2 9468.76 623.143   1
  -2   4   2 8968.11  644.08   1
   2   4  -2 9897.36  765.43   1
   2   4  -210020.30 656.534   1
   2  -4   2 9482.52 670.782   1
   2  -4   2 9851.37 602.834   1
  -2  -4  -2 9848.00 606.065   1
   3   4   2  75.756 23.5723   1
   3   4   2 88.0023 27.1266   1
   3   4   2 120.266  42.562   1
   3  -4  -2 27.9392 19.6849   1
  -3  -4   2 234.467 43.1906   1
  -3  -4   2 47.5264 21.0465   1
  -3  -4   2 122.364 17.7346   1
  -3   4  -2 22.8178 32.2713   1
  -3   4  -2 36.9474 27.7675   1
   3  -4  -2 47.4105 13.3475   1
  -3  -4  -2 17.7789 14.2328   1
  -3  -4  -2 16.9698 21.2523   1
  -3  -4  -2 24.4043 24.9792   1
  -3   4   2 55.6812 19.1746   1
   3   4  -2 94.5121 13.8321   1
   3   4  -2 20.3966 28.4152   1
   3  -4   2 115.173 13.6302   1
   3  -4   2 60.7506 19.7953   1
  -3   4   2 110.728 21.2069   1
  -4  -4   2 1842.52 142.106   1
   4   4   2 1865.93 108.973   1
   4   4   2 1950.98 146.021   1
   4  -4  -2 1848.51 79.6983   1
   4  -4  -2 1718.82  62.909   1
   4  -4  -2 1981.46 117.405   1
  -4  -4   2 1798.01 144.197   1
  -4  -4   2 1942.13 176.388   1
  -4  -4   2 1723.32 138.691   1
  -4   4  -2 1968.17 127.562   1
  -4   4  -2 1717.25 148.211   1
   4   4   2 2104.67  131.90   1
  -4  -4  -2 1966.19 112.893   1
  -4  -4  -2 1893.98 140.573   1
  -4  -4  -2 1988.63 113.493   1
  -4   4   2 1713.89 97.9342   1
  -4   4   2 1606.32 64.9854   1
  -4   4   2 1621.11  109.54   1
   4   4  -2 1861.03 98.2502   1
   4   4  -2 1991.78 147.017   1
   4  -4   2 1788.92 137.953   1
   4  -4   2 1738.74 91.3973   1
  -5   4  -2 1701.42 108.652   1
   5   4   2 1876.71 112.247   1
   5   4   2 2044.78 135.819   1
   5   4   2 1904.44 138.245   1
   5  -4  -2 1689.89 75.1716   1
  -5  -4   2 1839.89 138.537   1
  -5  -4   2 1783.68 149.617   1
  -5  -4   2 1751.30  134.71   1
  -5   4  -2 1708.39 125.009   1
  -5  -4   2 1692.75  122.98   1
   5  -4  -2 1734.02 105.778   1
  -5   4   2 1633.85 100.826   1
  -5  -4  -2 1864.67 156.625   1
  -5  -4  -2 1661.41 108.111   1
  -5  -4  -2 1660.90 129.101   1
  -5   4   2 1717.87  125.28   1
  -5   4   2 1676.00 64.9432   1
   5   4  -2 1620.75 115.115   1
   5   4  -2 1856.25 140.125   1
   5  -4   2 1810.24 102.333   1
   5  -4   2 1688.85 112.916   1
  -6  -4   2 8013.82 621.368   1
   6   4   2 9019.75 596.187   1
   6   4   2 9424.61 705.933   1
   6   4   2 9446.80 658.626   1
   6  -4  -2 7713.95 458.308   1
   6  -4  -2 8537.75 568.638   1
  -6  -4   2 7889.98 627.107   1
  -6  -4   2 8744.47 723.372   1
  -6  -4   2 8631.02 633.238   1
  -6   4  -2 8297.35 601.285   1
  -6   4  -2 7185.28 481.687   1
  -6  -4  -2 8646.49 621.378   1
  -6  -4  -2 7850.66 546.202   1
  -6   4   2 7729.03 569.576   1
   6   4  -2 8235.00 520.966   1
   6   4  -2 9643.92 670.849   1
   6  -4   2 8877.73 533.493   1
   6  -4   2 8448.59 522.031   1
  -6  -4  -2 8190.18 598.111   1
   7   4   2 5123.39 297.295   1
   7   4   2 5058.07 325.609   1
   7   4   2 4460.45  278.92   1
   7  -4  -2 3205.56 166.805   1
   7  -4  -2 3246.06 182.525   1
  -7  -4   2 3787.79 265.207   1
  -7  -4   2 4137.99 294.517   1
  -7  -4   2 3787.01 250.901   1
  -7  -4   2 4185.17 286.204   1
  -7   4  -2 3163.21 310.265   1
  -7  -4  -2 3407.12 337.283   1
  -7  -4  -2 3024.11 224.161   1
  -7  -4  -2 3067.75 279.016   1
  -7   4   2 3748.98 285.502   1
   7   4  -2 3245.50 201.175   1
   7   4  -2 3669.87 256.146   1
   7  -4   2 3916.17 216.322   1
   7  -4   2 4011.06 196.461   1
  -8  -4   215512.10 1440.12   1
   8   4   217991.80 1402.77   1
   8  -4  -216246.40 1133.30   1
  -8  -4   215190.20 1237.66   1
  -8  -4   216633.40 1431.46   1
  -8  -4   217204.50 1529.56   1
  -8   4  -216095.30 1382.80   1
   8   4   219517.60 1558.54   1
  -8  -4  -217557.40 1644.10   1
  -8  -4  -213199.80 1190.80   1
  -8  -4  -216171.10 1339.48   1
  -8  -4  -214959.00 1229.18   1
  -8   4   211762.90 1035.88   1
   8   4  -218159.30 1360.51   1
   8   4  -219123.10 1481.36   1
   8  -4   216187.60 1213.84   1
   9   4   2 7608.76 569.317   1
   9   4   2 6652.99 468.337   1
  -9  -4   2 5653.98 540.485   1
  -9  -4   2 5231.34 360.895   1
  -9  -4   2 6222.48 555.468   1
  -9  -4   2 6414.83 462.344   1
  -9   4  -2 5127.15 416.911   1
  -9  -4  -2 5538.95 577.134   1
  -9  -4  -2 4076.96 333.692   1
  -9  -4  -2 4605.83 346.211   1
  -9  -4  -2 5718.22 442.403   1
   9   4  -2 5394.69 352.106   1
   9   4  -2 5956.93 450.843   1
   9  -4   2 5844.11 358.792   1
  10   4   2 8357.04 693.349   1
 -10  -4   2 7101.73 766.361   1
 -10  -4   2 8023.02 660.314   1
 -10   4  -2 6902.22 590.895   1
 -10  -4  -2 8428.22 683.693   1
  10  -4   2 7762.56 543.685   1
  11   4   2 7090.88 532.883   1
 -11  -4   2 5491.17 634.439   1
 -11  -4   2 5997.43  514.64   1
 -11  -4  -2 6246.90 630.538   1
  11  -4   2 5994.95 429.744   1
 -12  -4   2 450.449 98.6534   1
 -12  -4   2 490.943  133.42   1
 -12  -4  -2 524.361 91.9588   1
  12  -4   2 600.099 62.9685   1
 -12  -4  -2 509.061 86.7199   1
 -13  -4   2 1749.24 285.663   1
 -13  -4   2 1894.67 265.886   1
 -13  -4  -2 1785.61 182.442   1
 -13  -4  -2 2088.35  275.04   1
 -14  -4   2 1080.43 125.003   1
 -14  -4   2 735.923 125.366   1
 -14  -4  -2 980.083 124.382   1
 -14  -4  -2  915.12  116.26   1
 -15  -4   2 508.685 75.0881   1
 -15  -4  -2 260.376 73.0827   1
 -15  -4  -2 236.222 105.548   1
 -16  -4   2 4273.44 356.269   1
 -16  -4  -2 3783.40 330.701   1
 -16  -4  -2 4252.04 358.391   1
 -17  -4   2 2033.82 190.441   1
 -17  -4  -2 2204.98 192.396   1
 -17  -4  -2 1984.47 183.336   1
 -18  -4   2 4257.42 406.773   1
 -18  -4  -2 4211.42  412.09   1
 -19  -4   2 2423.96 185.727   1
 -19  -4  -2 2487.14 230.702   1
 -20  -4   2 339.473  65.371   1
   0  -4   3 73.8666 13.2656   1
   0  -4  -3 7.67086  7.3105   1
   0   4   3  45.636 8.74179   1
   0   4   3 40.0933 19.3373   1
   0   4   3 35.6042 15.9899   1
   0  -4   3 11.2442 16.0817   1
   0  -4   3 26.5935 3.63587   1
   0  -4   3 16.4584 30.7561   1
   0   4  -3 28.2051 11.0544   1
   0   4  -3 13.1503 22.0479   1
   0  -4  -3 6.12775 30.1573   1
   0  -4  -3 13.6322 6.02219   1
   1   4   3 1180.59 63.4316   1
   1   4   3 1228.88 69.3769   1
   1   4   3 1164.33 145.548   1
   1  -4  -3 1044.63 129.683   1
   1  -4  -3 928.139 46.2995   1
  -1  -4   3 1113.66 104.457   1
  -1  -4   3 1205.18 92.9151   1
  -1  -4   3 1270.20 69.0215   1
  -1  -4   3 1083.42 43.9483   1
  -1   4  -3 1088.45 71.7441   1
  -1   4  -3 1034.74 102.283   1
   1  -4  -3 952.231 42.3798   1
  -1  -4  -3 951.511  48.375   1
  -1  -4  -3 1054.30 72.7079   1
  -1  -4  -3 1010.50 100.865   1
  -1   4   3 1200.78 57.7041   1
  -1   4   3 1188.09 96.0108   1
  -1   4   3 1156.75  63.063   1
   1   4  -3 973.914  60.196   1
   1   4  -3 1022.72  112.46   1
   1  -4   3 1123.45 89.8526   1
   1  -4   3 1067.04 32.1948   1
   1  -4   3 1218.32 54.9062   1
   1  -4   3 1260.69 85.4713   1
  -2  -4   3 5076.77  341.07   1
   2   4   3 5033.11  304.74   1
   2   4   3 4743.26 330.078   1
   2   4   3 4780.37 460.583   1
   2  -4  -3 6517.69 304.487   1
   2  -4  -3 6304.37 320.917   1
  -2  -4   3 4414.04 351.688   1
  -2  -4   3 4924.97 298.684   1
  -2  -4   3 4519.33 247.419   1
  -2   4  -3 7143.67 404.087   1
  -2   4  -3 6598.69 436.144   1
   2  -4  -3 6722.88 417.009   1
  -2  -4  -3 6752.70 354.804   1
  -2  -4  -3 6968.47  375.99   1
  -2  -4  -3 6634.35 436.712   1
  -2   4   3 4427.76 262.394   1
  -2   4   3 4704.79 256.322   1
  -2   4   3 4542.90 323.922   1
   2   4  -3 6900.11 478.171   1
   2   4  -3 6567.86 351.464   1
   2  -4   3 5094.48 329.881   1
   2  -4   3 4874.35 390.035   1
   3   4   3 174.457 23.9166   1
   3   4   3 138.137 37.7131   1
   3   4   3 115.361 23.0361   1
   3  -4  -3 181.734 10.6405   1
  -3  -4   3 149.648 54.4837   1
  -3  -4   3 169.689  27.099   1
  -3  -4   3 111.826 29.7368   1
  -3  -4   3 81.6002 35.7016   1
  -3   4  -3 282.528 41.2968   1
  -3   4  -3 183.736 32.5858   1
  -3  -4  -3 239.385 30.6625   1
  -3  -4  -3 204.749 34.6944   1
  -3   4   3 97.6138 13.1999   1
  -3   4   3 92.0658 26.6596   1
   3   4  -3 195.524 19.1629   1
   3   4  -3  249.95 40.7084   1
   3  -4   3 86.3852 42.2929   1
   3  -4   3 108.253 28.3078   1
  -3   4   3 92.5057 17.0558   1
   4   4   322686.10 1935.73   1
   4   4   324716.90 2172.89   1
   4  -4  -320428.90 1524.13   1
   4  -4  -320616.50 1531.73   1
   4  -4  -322029.00 1835.45   1
  -4  -4   321232.90 1875.91   1
  -4  -4   321835.90 1898.34   1
  -4  -4   324007.30 1958.23   1
  -4  -4   321257.90 1740.08   1
  -4   4  -322670.40 1918.19   1
  -4   4  -321263.20 1840.67   1
   4   4   324115.50 1980.74   1
  -4  -4  -323224.80 1887.57   1
  -4  -4  -321869.50 1779.05   1
  -4  -4  -321289.10 1952.40   1
  -4   4   321158.60 1633.31   1
  -4   4   321363.70 1732.27   1
  -4   4   320937.80 1780.59   1
   4   4  -321739.60 1718.59   1
   4   4  -324168.90 2247.14   1
   4  -4   322290.30 1809.10   1
   4  -4   322443.90 1843.93   1
   5   4   3 2689.00 178.681   1
   5   4   3 2843.47 187.317   1
   5   4   3 2847.30 207.357   1
   5  -4  -3 2995.60 134.116   1
   5  -4  -3 3475.46 197.284   1
  -5  -4   3 2643.12 250.683   1
  -5  -4   3 2664.14 220.102   1
  -5  -4   3 2628.62 249.711   1
  -5  -4   3 2739.11 179.718   1
  -5   4  -3 3268.61 213.068   1
  -5   4  -3 3089.96 194.725   1
   5  -4  -3 3003.99 140.427   1
  -5  -4  -3 3156.78  186.67   1
  -5  -4  -3 3305.83 269.735   1
  -5   4   3 2580.03 142.737   1
  -5   4   3 2490.18 142.794   1
   5   4  -3 3134.57 187.484   1
   5   4  -3 3761.95  299.14   1
   5  -4   3 2710.95 159.678   1
   5  -4   3 2639.09 177.727   1
  -5  -4  -3 3630.60 213.508   1
   6   4   315619.50 1159.08   1
   6   4   316085.60 1203.23   1
   6   4   315414.40 1245.41   1
   6  -4  -312805.20  808.73   1
   6  -4  -313716.10 1022.33   1
  -6  -4   313958.40 1151.91   1
  -6  -4   313933.90 1081.61   1
  -6  -4   313459.00 1018.26   1
  -6  -4   313914.80 1112.19   1
  -6   4  -312793.20 1102.92   1
  -6   4  -311737.50 941.437   1
  -6  -4  -314791.00 1209.81   1
  -6  -4  -312647.50  962.84   1
  -6  -4  -312382.00 995.586   1
  -6   4   310392.50 734.767   1
  -6   4   312478.50 884.355   1
   6   4  -313400.70 938.419   1
   6   4  -314324.50 1187.27   1
   6  -4   313873.90 1014.08   1
   6  -4   313991.70 991.528   1
   7   4   3 5742.09 391.815   1
   7   4   3 5957.88 445.861   1
   7  -4  -3 5210.29 330.347   1
  -7  -4   3 5383.75  420.01   1
  -7  -4   3 5463.48 441.576   1
  -7  -4   3 5524.05 398.346   1
  -7  -4   3 5457.89 397.986   1
  -7   4  -3 3906.50 257.412   1
  -7   4  -3 4796.60 360.961   1
  -7  -4  -3 5295.22 392.524   1
  -7  -4  -3 4161.84 362.287   1
  -7  -4  -3 4604.42 323.607   1
  -7  -4  -3 4688.94 338.166   1
   7   4  -3 5203.90 308.715   1
   7   4  -3 5645.73 383.919   1
   7  -4   3 5119.41 340.836   1
   8   4   3 445.811 88.0706   1
  -8  -4   3 412.984 58.7364   1
  -8  -4   3 332.359 43.1778   1
  -8  -4   3 426.501 56.7238   1
  -8  -4   3 343.572 58.6394   1
  -8   4  -3 302.343 59.1577   1
  -8  -4  -3 333.781 63.0086   1
  -8  -4  -3 303.167  48.585   1
  -8  -4  -3 265.433 44.3064   1
   8   4  -3 270.808 51.4317   1
   8   4  -3 311.969 72.5051   1
   8  -4   3 342.765 36.0602   1
  -8  -4  -3 235.723 46.7713   1
   9   4   3 4113.53 297.875   1
  -9  -4   3 3024.17 220.606   1
  -9  -4   3 3248.27 283.575   1
  -9  -4   3 3478.56 281.151   1
  -9  -4   3 3999.75 315.512   1
  -9   4  -3 3206.27  350.01   1
  -9  -4  -3 3672.03 287.693   1
  -9  -4  -3 2939.72 282.433   1
   9   4  -3 3868.54 260.065   1
   9   4  -3 3509.25 221.207   1
   9  -4   3 3693.58 237.071   1
  10   4   3 7773.52 593.013   1
 -10  -4   3 6467.81 592.617   1
 -10  -4   3 7180.91 697.965   1
 -10  -4  -3 6424.86 654.297   1
  10  -4   3 7123.07 505.648   1
  11   4   3 39.0397 31.3006   1
 -11  -4   3 76.7134 38.2812   1
 -11  -4   3 26.5203  35.556   1
 -11  -4  -3 175.701 35.2818   1
  11  -4   3 17.6646 23.7603   1
 -12  -4   3 6302.60 600.592   1
 -12  -4   3 7166.55 736.527   1
  12   4   3 8318.25 731.324   1
 -12  -4  -3 7448.12 636.387   1
  12  -4   3 7429.54 611.377   1
 -13  -4   3 2585.38 248.768   1
 -13  -4  -3 2340.35 230.454   1
 -13  -4  -3 2549.02 247.791   1
 -14  -4   3 4631.66 404.909   1
 -14  -4  -3 4209.35 373.241   1
 -14  -4  -3 4788.75 510.186   1
 -15  -4   3 3077.71 278.744   1
 -15  -4  -3 2752.63 340.817   1
 -15  -4  -3 3079.73  277.85   1
 -16  -4   3 723.661 99.8485   1
 -16  -4  -3 836.606 103.892   1
 -16  -4  -3 661.657 94.5975   1
 -17  -4   3 1361.41 139.902   1
 -17  -4  -3 1336.00 194.386   1
 -18  -4   3 819.244 90.8028   1
 -18  -4  -3 759.276 92.9799   1
 -19  -4   3 481.002 88.9777   1
 -19  -4  -3 431.775 84.8562   1
 -20  -4   3 1966.58 135.405   1
   0   4   419008.50 1488.66   1
   0  -4  -419527.90 1432.45   1
   0  -4  -419047.30 1736.04   1
   0   4   419709.90 1717.23   1
   0   4   420790.10 1566.08   1
   0  -4   417548.70 1220.26   1
   0  -4   418545.10 1724.75   1
   0  -4   418581.60 1498.19   1
   0  -4   420760.80 1589.21   1
   0   4  -419534.70 1762.95   1
   0   4  -420385.20 1581.40   1
   0  -4  -419840.40 1445.65   1
   1   4   4 3844.63 381.412   1
   1   4   4 3883.82 242.814   1
   1  -4  -4 5226.37 249.743   1
   1  -4  -4 5243.21  390.87   1
  -1  -4   4 4343.49 255.766   1
  -1  -4   4 3657.42 198.726   1
  -1  -4   4 3572.86 296.217   1
  -1  -4   4 3531.81 229.619   1
  -1   4  -4 5424.81 301.469   1
  -1   4  -4 5498.11 379.961   1
   1   4   4 4225.95 274.197   1
   1  -4  -4 5079.79 238.414   1
  -1   4   4 3952.87 295.862   1
  -1  -4  -4 5212.47 260.555   1
  -1  -4  -4 5174.27 258.192   1
  -1  -4  -4 5502.11 362.339   1
  -1   4   4 3807.35 227.689   1
  -1   4   4 4076.81 230.295   1
   1   4  -4 5298.48 281.114   1
   1   4  -4 5558.12 401.199   1
   1  -4   4 4186.90 274.567   1
   1  -4   4 3787.30 279.885   1
   1  -4   4 3664.27 203.882   1
   2   4   4 8541.51 613.328   1
   2   4   4 8434.19 768.894   1
   2   4   4 9198.01 580.906   1
   2  -4  -4 8400.53 470.314   1
   2  -4  -4 8755.12 618.626   1
   2  -4  -4 8898.60 532.056   1
  -2  -4   4 8274.57 638.007   1
  -2  -4   4 9308.62 626.679   1
  -2  -4   4 8409.11 592.663   1
  -2  -4   4 8209.97  484.15   1
  -2   4  -4 9355.73 666.377   1
  -2   4  -4 8553.40 652.842   1
  -2  -4  -4 8790.06 537.424   1
  -2  -4  -4 8592.87 527.752   1
  -2  -4  -4 8527.05 632.551   1
  -2   4   4 8591.43  517.69   1
  -2   4   4 7864.40  497.21   1
   2   4  -4 9256.52 808.708   1
   2   4  -4 8345.72 554.748   1
   2  -4   4 8516.43 665.457   1
   2  -4   4 8683.58 543.499   1
   2  -4   4 8326.47 415.815   1
   2  -4   4 8231.13 482.876   1
   3  -4  -4 1776.77 78.1841   1
   3   4   4 1320.06 131.122   1
   3   4   4 1504.00 98.3833   1
   3   4   4 1446.93 138.463   1
   3  -4  -4 1914.80 123.149   1
   3  -4  -4 1603.21 62.9159   1
  -3  -4   4 1302.84 107.706   1
  -3  -4   4 1356.10 91.5502   1
  -3  -4   4 1347.21 174.971   1
  -3  -4   4 1361.18 80.0527   1
  -3   4  -4 1965.14 122.324   1
  -3   4  -4 1886.19 138.661   1
  -3  -4  -4 1855.79 120.856   1
  -3  -4  -4 1875.03 100.391   1
  -3  -4  -4 1920.48 141.602   1
  -3   4   4 1389.22 76.1053   1
  -3   4   4 1251.09  75.312   1
   3   4  -4 1721.30 88.3971   1
   3   4  -4 2042.01 159.045   1
   3  -4   4 1388.35 140.891   1
   3  -4   4 1393.32 87.5307   1
   4   4   4  26.162 18.7996   1
   4   4   4 54.3092 24.5956   1
   4   4   4 40.1777 24.6547   1
   4  -4  -4 37.3285 8.45396   1
  -4  -4   4 74.3421 23.4956   1
  -4  -4   4 101.075 21.9939   1
  -4  -4   4 22.3647 15.3523   1
  -4  -4   4  47.713 21.7029   1
  -4   4  -4 71.6303 19.6847   1
  -4   4  -4 178.706 33.0485   1
   4  -4  -4 35.5259   17.92   1
  -4  -4  -4 46.6924 14.4964   1
  -4  -4  -4 40.0081 15.3291   1
  -4  -4  -4 60.8375 33.9034   1
  -4   4   4 16.6022 16.3892   1
  -4   4   4 32.9963 10.4186   1
   4   4  -4 49.6771 25.2941   1
   4   4  -4 31.9185 11.0556   1
   4  -4   4 22.6742 15.6072   1
   5  -4  -4 2124.22 122.292   1
   5   4   4 2380.93 152.394   1
   5  -4  -4 2334.17 145.294   1
  -5  -4   4 2285.93 217.523   1
  -5  -4   4 2275.88 229.728   1
  -5  -4   4 2216.62 145.457   1
  -5  -4   4 2179.16 179.713   1
  -5   4  -4 2312.29 166.438   1
  -5   4  -4 2174.00 197.131   1
  -5  -4  -4 2438.88 156.724   1
  -5  -4  -4 2103.12 152.146   1
  -5  -4  -4 2244.48 179.057   1
  -5  -4  -4 2153.17 207.155   1
  -5   4   4 2027.78 110.647   1
   5   4  -4 2214.17 120.441   1
   5   4  -4 2617.11 249.813   1
   5  -4   4 2393.92  140.53   1
   5  -4   4 2247.74  133.58   1
   6   4   4 3656.50 237.702   1
   6  -4  -4 3411.77 180.193   1
   6  -4  -4 3468.45 206.597   1
  -6  -4   4 3274.59 234.791   1
  -6  -4   4 3265.74 306.553   1
  -6  -4   4 3456.58 230.276   1
  -6  -4   4 3227.41 230.618   1
  -6   4  -4 3221.37 218.338   1
  -6   4  -4 3368.96 248.908   1
  -6  -4  -4 3623.82 256.334   1
  -6  -4  -4 3048.40 221.797   1
  -6  -4  -4 3328.02 220.355   1
  -6   4   4 2968.20  197.36   1
   6   4  -4 3815.88  272.07   1
   6   4  -4 3576.86 226.852   1
   6  -4   4 3469.21  241.14   1
  -6  -4  -4 3646.31  246.54   1
   7   4   4 2844.05 203.699   1
   7  -4  -4 3018.41 200.458   1
  -7  -4   4 2293.81 178.102   1
  -7  -4   4 2369.01 258.622   1
  -7  -4   4 2272.08  182.53   1
  -7  -4   4 2285.16 252.463   1
  -7   4  -4 2821.83 217.871   1
  -7   4  -4 2164.37  148.92   1
  -7  -4  -4 3093.67 283.318   1
  -7  -4  -4 2764.00 199.626   1
  -7  -4  -4 2514.83 192.118   1
  -7  -4  -4 2773.33 192.672   1
   7   4  -4 3360.48 230.661   1
   7   4  -4 2983.55 166.333   1
   7  -4   4 2339.62  154.25   1
   8   4   413107.30 1018.80   1
  -8  -4   4 9893.42 779.784   1
  -8  -4   410730.50 991.552   1
  -8  -4   411130.30 1034.23   1
  -8  -4   410548.40 859.737   1
  -8   4  -410670.90 1004.73   1
  -8  -4  -411365.10 906.935   1
  -8  -4  -411573.90 966.006   1
  -8  -4  -4 9961.08 796.786   1
  -8  -4  -410032.60 907.789   1
   8   4  -411834.60 824.268   1
   8   4  -412099.80 996.731   1
   8  -4   411485.20 836.929   1
  -9  -4   4 4816.96 517.628   1
  -9  -4   4 5749.15 587.206   1
   9   4   4 5992.40  553.12   1
  -9  -4  -4 5935.49 469.958   1
  -9  -4  -4 4900.91 448.493   1
   9   4  -4 6723.38 441.178   1
   9   4  -4 6127.88 439.246   1
   9  -4   4 5634.58 458.513   1
  10   4   4 6911.34 536.418   1
 -10  -4   4 5977.47 656.151   1
 -10  -4   4 6721.89 569.089   1
  10  -4   4 6499.01 471.266   1
 -10  -4  -4 5932.66  515.18   1
  11   4   4 2546.31 214.694   1
 -11  -4   4 2324.87 237.367   1
 -11  -4  -4 2221.69 220.858   1
  11  -4   4 2446.09 186.453   1
  12   4   4 493.112 110.744   1
 -12  -4   4 429.457  128.37   1
  12  -4   4  446.92 59.9165   1
 -12  -4  -4 261.561 79.5881   1
  13   4   4 3317.84 273.596   1
 -13  -4   4 2997.84  298.42   1
 -13  -4  -4 2901.16 282.446   1
 -14  -4   4 1569.54  171.44   1
 -14  -4  -4 1439.94 168.576   1
 -14  -4  -4 1360.03 159.301   1
 -15  -4   4 757.305 164.167   1
 -15  -4  -4 758.774 149.874   1
 -15  -4  -4 794.889 110.557   1
 -16  -4   4 4483.60 377.722   1
 -16  -4  -4 4189.96 366.207   1
 -17  -4   4 2858.00 313.958   1
 -17  -4  -4 2796.37 237.704   1
 -18  -4   4 2819.15 287.485   1
 -18  -4  -4 2702.44 216.987   1
 -19  -4   4 2093.45 150.019   1
 -19  -4  -4 1744.13 141.724   1
   0   4   5 28.4063 11.5789   1
   0  -4  -5 3.53758 12.5131   1
   0  -4  -5 22.6255 16.5861   1
   0   4   5 26.1699 15.8673   1
   0  -4   5 25.4487 10.8038   1
   0  -4   5 9.60008 17.4839   1
   0  -4   5 13.0329 7.71276   1
   0  -4   5 6.80961 8.54712   1
   0   4  -5 12.5712 11.2687   1
   0   4  -5 67.0731 33.5235   1
   0  -4  -5 11.1549 6.64568   1
   1  -4  -5 1681.65 129.058   1
   1   4   5 1576.76 113.126   1
   1   4   5 1731.60 101.469   1
   1  -4  -5 1744.14 87.2428   1
   1  -4  -5 1813.59 80.0263   1
  -1  -4   5 1769.58 134.767   1
  -1  -4   5 1516.59 73.8646   1
  -1  -4   5 1515.26 141.603   1
  -1  -4   5 1533.11 101.842   1
  -1   4  -5 1841.23 112.368   1
  -1   4  -5 1775.06 215.835   1
  -1  -4  -5 1763.29 93.7192   1
  -1  -4  -5 1736.48 188.651   1
  -1   4   5 1777.65 100.218   1
  -1   4   5 1588.81  131.48   1
   1   4  -5 1723.79 99.2017   1
   1   4  -5 1774.32 168.453   1
   1  -4   5 1739.33 132.606   1
   1  -4   5 1467.71 71.5244   1
   1  -4   5 1515.23 84.9983   1
   1  -4   5 1606.90 131.243   1
  -1  -4  -5 1784.15 88.4366   1
   2   4   5 8799.29 550.196   1
   2  -4  -5 7002.77  388.87   1
   2  -4  -5 7427.88 543.883   1
   2  -4  -5 7589.73 456.993   1
  -2  -4   5 7904.11 465.419   1
  -2  -4   5 7727.75  602.64   1
  -2  -4   5 7532.89 520.239   1
  -2  -4   5 8678.30 548.847   1
  -2   4  -5 7911.12 619.724   1
  -2   4  -5 8060.64 539.887   1
  -2   4  -5 7135.36 449.882   1
  -2  -4  -5 7877.88 515.791   1
  -2  -4  -5 7568.20 574.367   1
  -2   4   5 7631.77 491.736   1
  -2   4   5 8427.58 519.768   1
   2   4  -5 7451.43 472.754   1
   2   4  -5 8133.72 653.199   1
   2  -4   5 8231.82 583.552   1
   2  -4   5 9155.45 576.469   1
   2  -4   5 9234.78 492.583   1
  -2  -4  -5 7987.37 502.804   1
   3  -4  -516457.80 1393.92   1
   3   4   516136.70 1276.97   1
   3  -4  -516152.30 1149.78   1
  -3  -4   515203.20 1122.33   1
  -3  -4   514855.90 1283.34   1
  -3  -4   516359.40 1254.46   1
  -3  -4   513907.00 1152.86   1
  -3   4  -517016.80 1352.83   1
  -3   4  -516035.10 1365.31   1
  -3  -4  -516215.30 1445.19   1
  -3  -4  -516893.20 1323.09   1
  -3  -4  -516180.80 1201.69   1
  -3  -4  -515655.80 1262.04   1
  -3   4   515479.20 1198.51   1
   3   4  -517832.30 1652.09   1
   3   4  -515993.20 1216.21   1
   3  -4   515840.20 1273.21   1
   3  -4   516051.00 1212.28   1
   4   4   513153.90 950.319   1
   4  -4  -512579.00 946.212   1
  -4  -4   512287.20 1077.95   1
  -4  -4   512029.20 885.236   1
  -4  -4   512004.00 979.111   1
  -4  -4   511531.80 879.825   1
  -4   4  -513118.80 1004.15   1
  -4   4  -512299.80 994.393   1
   4  -4  -511974.80 804.171   1
  -4  -4  -511469.20 899.343   1
  -4  -4  -513263.20 958.147   1
  -4  -4  -512624.10 904.192   1
  -4  -4  -512374.90 988.111   1
  -4   4   512070.70  848.19   1
   4   4  -511614.50 801.907   1
   4   4  -513729.80 1114.36   1
   4  -4   511859.50 854.139   1
   5   4   5 8468.81 635.523   1
   5  -4  -5 7908.42 484.964   1
   5  -4  -5 8560.21 585.506   1
  -5  -4   5 7711.24 589.904   1
  -5  -4   5 7985.34 635.818   1
  -5  -4   5 7392.70  519.29   1
  -5  -4   5 7331.13 521.021   1
  -5   4  -5 7866.50 595.983   1
  -5   4  -5 8284.79 615.057   1
  -5  -4  -5 7541.52 572.652   1
  -5  -4  -5 8007.12 545.626   1
  -5  -4  -5 8068.67 609.591   1
  -5   4   5 7430.98 488.245   1
   5   4  -5 7880.14 530.695   1
   5   4  -5 9567.33 725.054   1
   5  -4   5 8135.84 544.364   1
  -5  -4  -5 8802.55  605.00   1
   6   4   512193.00 877.211   1
   6  -4  -511033.10 797.965   1
   6  -4  -5 9940.42 704.215   1
  -6  -4   511044.50 927.822   1
  -6  -4   510821.00 871.866   1
  -6  -4   510710.40 798.718   1
  -6  -4   510948.80 892.823   1
  -6   4  -5 9894.88 802.415   1
  -6   4  -5 9586.13 753.504   1
  -6  -4  -510894.10 831.923   1
  -6  -4  -5 9896.68 745.937   1
  -6  -4  -510084.00 801.262   1
  -6   4   510177.20 756.156   1
   6   4  -511576.10 920.741   1
   6   4  -510822.60 731.484   1
   6  -4   511128.40 835.311   1
  -6  -4  -5 9868.41 793.748   1
   7   4   5 3058.99 257.642   1
   7  -4  -5 2574.79 201.868   1
  -7  -4   5 2666.04 199.237   1
  -7  -4   5 3009.89 223.915   1
  -7  -4   5 3065.54 241.092   1
  -7   4  -5 2454.60 217.176   1
  -7  -4  -5 2395.15 256.454   1
  -7  -4  -5 2679.73 219.739   1
  -7  -4  -5 2511.01 245.599   1
  -7  -4  -5 2305.62 199.828   1
   7   4  -5 2532.75 156.897   1
   7   4  -5 2961.73 287.901   1
   7  -4   5 3250.20 204.822   1
   8   4   5 1545.42 126.868   1
  -8  -4   5 1098.16 111.028   1
  -8  -4   5 1376.84 143.025   1
  -8  -4  -5 906.568 101.405   1
   8   4  -5  991.25 77.8168   1
   8   4  -5 1196.44 116.652   1
   8  -4   5 1338.16 105.608   1
  -8  -4  -5 1059.23 117.182   1
   9   4   5 3282.27 264.237   1
  -9  -4   5 3338.80 311.978   1
  -9  -4  -5 3350.46 354.213   1
  -9  -4  -5 2546.87 217.622   1
   9   4  -5 3089.47 296.901   1
   9  -4   5 3338.81  240.14   1
 -10  -4   5 3269.35  318.50   1
  10   4   5 3724.24 312.924   1
 -10  -4  -5 3088.43 384.533   1
  10  -4   5 3300.00 250.406   1
  11   4   5 6560.69 544.855   1
 -11  -4   5 6506.78  598.68   1
 -11  -4  -5 6680.40 574.466   1
  11  -4   5 6605.13 505.745   1
  12   4   5 9859.33 925.162   1
 -12  -4   5 9317.14 986.169   1
 -12  -4  -5 7808.32 861.711   1
  12  -4   5 9430.88 744.321   1
  13   4   5 2090.71 183.536   1
 -13  -4   5 2037.35  228.36   1
 -13  -4  -5 2214.71 221.525   1
  14   4   5 3804.02  303.31   1
 -14  -4   5 3276.57 414.106   1
 -14  -4  -5 3263.66  311.95   1
 -15  -4   5 1315.31 130.725   1
 -15  -4  -5 710.352 103.779   1
 -15  -4  -5 892.459 174.537   1
 -16  -4   5 1111.48 132.663   1
 -16  -4  -5 1131.44 184.151   1
 -17  -4   5 1211.93 124.354   1
 -17  -4  -5 1055.34 170.024   1
 -18  -4   5 259.962 54.9712   1
 -18  -4  -5 462.177 56.6248   1
 -19  -4   5 651.778 96.8431   1
 -19  -4  -5 663.103 97.6484   1
 -20  -4   5 1892.96  120.62   1
   0  -4  -6 8914.67 592.541   1
   0   4   611995.60 775.183   1
   0  -4  -6 8893.23 550.042   1
   0  -4  -6 8404.71 620.788   1
   0  -4  -6 8456.35 686.313   1
   0  -4   6 9554.08 589.159   1
   0  -4   611184.70 736.922   1
   0   4  -6 9314.73 646.286   1
   0   4  -6 8791.15 873.986   1
   1   4   613161.20 968.822   1
   1  -4  -612204.00 838.981   1
   1  -4  -611988.30 750.061   1
   1  -4  -611944.20 886.793   1
  -1  -4   611004.10 753.113   1
  -1  -4   612863.00 919.467   1
  -1  -4   610282.60 808.748   1
  -1   4  -612601.20 911.893   1
  -1   4  -610573.80 830.313   1
  -1   4  -612438.50 1171.78   1
   1  -4  -611751.20 947.503   1
  -1  -4  -612367.50 864.461   1
  -1  -4  -612250.40 1087.19   1
  -1  -4  -611377.80  875.41   1
  -1   4   612972.40 955.415   1
   1   4  -612220.00 855.134   1
   1   4  -612494.20 1094.10   1
   1  -4   611027.00 715.071   1
   1  -4   612976.10 981.419   1
  -1  -4  -611749.10 782.075   1
   2   4   6 8452.51  539.66   1
   2  -4  -6 7425.38 552.064   1
   2  -4  -6 7396.96 460.211   1
  -2  -4   6 7236.46 437.133   1
  -2  -4   6 8192.27 537.934   1
  -2  -4   6 7473.48 689.156   1
  -2  -4   6 7163.22 554.525   1
  -2   4  -6 7504.83 568.341   1
  -2   4  -6 5479.35 422.593   1
  -2   4  -6 7621.19 611.077   1
  -2  -4  -6 7509.34 488.321   1
  -2  -4  -6 7363.19 596.866   1
  -2  -4  -6 7035.96 542.536   1
  -2  -4  -6 7202.04 447.152   1
   2   4  -6 7190.52 457.448   1
   2   4  -6 7557.10 628.699   1
   2  -4   6 8078.06  530.78   1
   2  -4   6 7120.93 399.969   1
  -2   4   6 7748.94 496.557   1
   3   4   6 613.563 82.8494   1
   3  -4  -6 639.811 97.9125   1
   3  -4  -6 626.887  46.061   1
  -3  -4   6 566.375 65.4016   1
  -3  -4   6 633.125  59.409   1
  -3  -4   6 540.976 65.1588   1
  -3   4  -6  859.16 72.0325   1
  -3   4  -6 596.565 85.7883   1
  -3  -4  -6 630.564 72.9626   1
  -3  -4  -6  672.20 57.9612   1
  -3  -4  -6 763.391 52.1164   1
  -3  -4  -6  647.60 114.832   1
  -3   4   6 564.787 74.3098   1
   3   4  -6 622.471 46.5463   1
   3   4  -6 694.717 93.7831   1
   3  -4   6 589.242 81.6929   1
   4   4   6 3219.43 209.257   1
   4  -4  -6 3336.14 193.522   1
   4  -4  -6 3275.60 226.402   1
  -4  -4   6 3025.40 207.271   1
  -4  -4   6 3041.13 192.479   1
  -4  -4   6 2911.64 228.369   1
  -4   4  -6 3241.92 259.042   1
  -4   4  -6 3418.23  246.16   1
  -4  -4  -6 3257.09  252.69   1
  -4  -4  -6 3642.50 278.102   1
  -4  -4  -6 3358.54 250.532   1
  -4  -4  -6 3352.88  207.73   1
  -4   4   6 3061.38 193.574   1
   4   4  -6 3076.20 177.459   1
   4   4  -6 3689.95 292.127   1
   4  -4   6 3382.40 220.367   1
   5   4   6 4990.67  382.60   1
   5  -4  -6 5131.07 343.299   1
  -5  -4   6 4566.19 312.993   1
  -5  -4   6 4530.87 368.905   1
  -5  -4   6 4461.94 316.047   1
  -5   4  -6 5027.42 373.261   1
  -5   4  -6 4836.57 436.521   1
   5  -4  -6 4817.11 294.104   1
  -5  -4  -6 4818.87 432.888   1
  -5  -4  -6 5070.09 405.971   1
  -5  -4  -6 4836.22 320.227   1
  -5  -4  -6 4831.63  364.25   1
  -5   4   6 4412.24 293.344   1
   5   4  -6 4592.36 303.608   1
   5   4  -6 5591.96 427.335   1
   5  -4   6 4711.56 316.343   1
   6   4   6 6957.43 469.726   1
   6  -4  -6 5722.22 402.035   1
   6  -4  -6 5977.36 412.504   1
  -6  -4   6 5470.93 443.494   1
  -6  -4   6 5825.15 420.873   1
  -6  -4   6 5712.13 415.818   1
  -6   4  -6 5343.98  419.57   1
  -6   4  -6 5751.02 538.887   1
  -6  -4  -6 5957.25 511.071   1
  -6  -4  -6 5604.07 445.319   1
  -6  -4  -6 5637.21 463.513   1
  -6  -4  -6 5827.89 452.413   1
  -6   4   6 5409.08 373.852   1
   6   4  -6 5359.96 337.103   1
   6   4  -6 6579.85 511.397   1
   6  -4   6 6473.78 439.712   1
   7   4   614474.20 1191.57   1
   7  -4  -611418.20 852.348   1
   7  -4  -612868.90  968.81   1
  -7  -4   613891.20 1232.39   1
  -7  -4   610707.30 973.145   1
  -7   4  -6 8896.04 775.034   1
  -7  -4  -612784.60 1029.93   1
  -7  -4  -611639.40 1066.30   1
  -7   4   611058.00 921.888   1
   7   4  -611449.60 823.007   1
   7   4  -613248.40 1090.04   1
   7  -4   614013.50 1053.01   1
   8   4   616539.90 1420.70   1
  -8  -4   616280.50 1493.91   1
  -8  -4  -616081.40 1439.15   1
  -8  -4  -614011.70 1280.64   1
   8  -4   616738.40 1497.13   1
   9   4   610834.80  996.75   1
  -9  -4   610586.70 957.171   1
  -9  -4  -610251.50 879.733   1
  -9  -4  -6 8079.41 810.508   1
   9  -4   610921.90 851.854   1
  10   4   6 6994.22 607.593   1
 -10  -4   6 6993.31 671.478   1
 -10  -4  -6 6499.66 697.974   1
  10  -4   6 6754.01 612.518   1
  11   4   6 213.297 61.8363   1
 -11  -4   6 280.705 71.1123   1
 -11  -4  -6 237.321 63.6784   1
  11  -4   6 184.561 47.3629   1
  12   4   6 839.097 106.891   1
 -12  -4   6 786.499  196.48   1
 -12  -4  -6 815.229 116.995   1
  13   4   6 1453.30 147.222   1
 -13  -4   6 1332.48 178.992   1
 -13  -4  -6 1365.36 162.963   1
  14   4   6 787.153 140.615   1
 -14  -4   6 691.466 176.692   1
 -14  -4  -6 775.318  164.64   1
 -15  -4   6 2223.19  222.27   1
 -15  -4  -6 2050.11  284.62   1
 -16  -4   6 3632.65 316.684   1
 -16  -4  -6 3582.80 385.206   1
 -17  -4   6  813.47 94.8808   1
 -17  -4  -6 751.999 134.661   1
 -18  -4   6 3318.82 248.661   1
 -18  -4  -6 3169.48 237.508   1
 -19  -4   6 48.4093 34.3024   1
 -19  -4  -6  84.033 34.6475   1
   0  -4  -7 52.1247 18.3181   1
   0  -4   7 4.57911 7.83429   1
   0  -4   7 7.95876 23.1237   1
   0   4  -7  11.636 13.3568   1
   0   4  -7 23.1765 15.4415   1
   0   4  -7 34.4534  26.712   1
   0   4   7 16.0655 13.6641   1
   0  -4  -7 59.7499 33.0892   1
   1   4   7 3383.07 209.493   1
   1  -4  -7 3040.78 310.302   1
   1  -4  -7 3108.05 222.595   1
  -1  -4   7 2960.09 189.892   1
  -1  -4   7 3302.29 265.372   1
  -1  -4   7 3092.52 207.047   1
  -1   4  -7 3034.40 204.029   1
  -1   4  -7 2760.54  240.17   1
  -1   4  -7 3225.22 295.547   1
  -1  -4  -7 3008.70 192.185   1
  -1  -4  -7 2958.88 187.545   1
  -1  -4  -7 2662.50 191.984   1
  -1  -4  -7 2980.73  254.55   1
  -1   4   7 3422.96 251.863   1
   1   4  -7 2988.65 187.154   1
   1   4  -7 3092.34 299.487   1
   1  -4   7 3033.49 156.161   1
   1  -4   7 3380.23 218.204   1
   2   4   7 7540.97 511.715   1
   2  -4  -7 7193.56 514.466   1
  -2  -4   7 6439.30  449.61   1
  -2  -4   7 7046.69 562.963   1
  -2  -4   7 5940.18 443.523   1
  -2   4  -7 7962.51 555.846   1
  -2   4  -7 7687.89  646.28   1
   2  -4  -7 7444.50 654.651   1
  -2  -4  -7 7635.74 513.882   1
  -2  -4  -7 7196.80 569.726   1
  -2   4   7 7164.04 489.856   1
   2   4  -7 7847.99 768.916   1
   2   4  -7 7071.76 459.664   1
   2  -4   7 7397.53 515.858   1
  -2  -4  -7 6939.43 528.741   1
   3   4   7 8335.07 565.334   1
   3  -4  -7 7289.88 490.512   1
  -3  -4   7 7673.22 502.656   1
  -3  -4   7 7615.21 601.823   1
  -3  -4   7 7243.21 550.149   1
  -3   4  -7 7652.60 631.563   1
  -3   4  -7 7784.21 763.753   1
   3  -4  -7 7609.23 589.462   1
  -3  -4  -7 7643.70 545.822   1
  -3  -4  -7 7037.76  556.19   1
  -3  -4  -7 7066.84 579.513   1
  -3  -4  -7 7427.53 498.832   1
  -3   4   7 8001.56 551.921   1
   3   4  -7 6929.99 501.256   1
   3   4  -7 7802.21 678.386   1
   3  -4   7 8585.75 595.147   1
   4   4   714627.40 1190.24   1
   4  -4  -712771.70 956.627   1
   4  -4  -713504.40 1099.44   1
  -4  -4   713071.50 1048.26   1
  -4  -4   712793.90 1019.53   1
  -4  -4   711873.40 1009.19   1
  -4   4  -713591.50 1213.22   1
  -4   4  -712692.80 1131.50   1
  -4  -4  -713569.20 1146.89   1
  -4  -4  -713803.20 1284.78   1
  -4  -4  -712913.30 987.978   1
  -4   4   713129.10 1019.05   1
   4   4  -711087.30 824.528   1
   4   4  -713829.70 1215.76   1
   4  -4   715158.10 1243.62   1
  -4  -4  -712920.40 1220.36   1
   5   4   7 8949.29 628.372   1
   5  -4  -7 7346.92 560.536   1
   5  -4  -7 7539.76 560.992   1
  -5  -4   7 8370.61 657.905   1
  -5  -4   7 7417.22 555.465   1
  -5  -4   7 7122.46 576.465   1
  -5   4  -7 6880.82 578.134   1
  -5  -4  -7 7148.29 593.079   1
  -5  -4  -7 7408.83 603.299   1
  -5  -4  -7 7035.01 510.989   1
  -5   4   7 7674.15 552.013   1
   5   4  -7 6506.27 433.235   1
   5  -4   7 8923.60 629.151   1
   6   4   7 7549.44 610.942   1
   6  -4  -7 5911.21 423.911   1
   6  -4  -7 6922.14  508.38   1
  -6  -4   7 7355.25 621.089   1
  -6   4  -7 6016.86 508.662   1
  -6  -4  -7 7161.09 535.135   1
  -6  -4  -7 6681.94 640.177   1
  -6   4   7 6339.71 472.365   1
   6  -4   7 7679.90 550.915   1
   7   4   7 1891.64 148.808   1
   7  -4  -7 1253.53 141.817   1
   7  -4  -7 1618.72 136.599   1
  -7  -4   7 1896.44 165.769   1
  -7   4  -7 1044.29 132.386   1
  -7  -4  -7 1536.68 205.375   1
  -7  -4  -7 1402.29 203.194   1
  -7   4   7 1528.23 135.673   1
   7  -4   7 1831.42 142.924   1
   8   4   7  932.19 101.803   1
  -8  -4   7 944.127 182.282   1
  -8  -4  -7 1024.67  173.73   1
  -8  -4  -7 827.925 102.676   1
   8  -4   7 965.679 144.754   1
   9   4   7 1882.39 173.244   1
  -9  -4   7 1811.14  208.98   1
  -9  -4  -7 1588.10 253.642   1
  -9  -4  -7 1252.95 148.995   1
   9  -4   7 1852.07 162.371   1
  10   4   7 2590.73 242.722   1
 -10  -4   7 2798.45 312.243   1
 -10  -4  -7 2546.31 264.737   1
  10  -4   7 2698.39 231.226   1
  11   4   7 3823.62 352.019   1
 -11  -4   7 3822.06 389.077   1
 -11  -4  -7 3275.26 333.694   1
  11  -4   7 4154.10 322.464   1
  12   4   7 6621.04 543.905   1
 -12  -4   7 6927.90 748.085   1
 -12   4  -7 4841.60 437.153   1
 -12  -4  -7 7215.14 713.136   1
  13   4   7 1296.11 196.074   1
 -13  -4   7 1391.14 177.824   1
 -13  -4  -7 1372.35 163.103   1
  14   4   7 5411.19 422.584   1
 -14  -4   7 5632.05 512.352   1
 -14  -4  -7 5739.31 497.996   1
 -15  -4   7 840.858 121.273   1
 -15  -4  -7 1211.64 178.612   1
 -16  -4   7 719.378 95.8774   1
 -16  -4  -7 633.425  131.59   1
 -17  -4   7  914.17 146.494   1
 -17  -4  -7 977.793 98.1755   1
 -18  -4   7 534.303 59.7438   1
 -18  -4  -7 429.967 55.3828   1
 -19  -4   7 490.936 72.8153   1
 -19  -4  -7 554.053 50.6087   1
   0   4   811493.50 841.821   1
   0  -4   8 9196.88 656.434   1
   0  -4   810658.00 806.953   1
   0   4  -8 9878.41 788.522   1
   0   4  -8 8675.17 781.804   1
   0  -4  -810139.80  896.76   1
   0  -4  -8 9595.31 711.564   1
   1   4   8 2084.43 139.472   1
   1  -4  -8 1457.82 169.059   1
   1  -4  -8 1252.58 141.529   1
  -1  -4   8 1665.30 122.759   1
  -1  -4   8 1781.26 135.139   1
  -1   4  -8 1409.83 121.874   1
  -1   4  -8 1016.53 160.268   1
  -1   4   8 2166.82 188.189   1
  -1  -4  -8 1358.60  113.52   1
  -1  -4  -8 1371.13 246.635   1
   1   4  -8 1329.53 137.287   1
   1  -4   8 1643.30 91.5198   1
   1  -4   8 1899.68 142.002   1
   2   4   8 6798.23 544.018   1
   2  -4  -8 7594.59 597.896   1
   2  -4  -8 6220.70 473.708   1
  -2  -4   8 5398.27 405.919   1
  -2  -4   8 5726.31 510.306   1
  -2  -4   8 5209.74 483.743   1
  -2   4  -8 6894.83  558.91   1
  -2  -4  -8 6790.22 562.504   1
  -2   4   8 6177.80 512.246   1
   2   4  -8 5906.21 397.308   1
   2  -4   8 6230.35 469.771   1
   3   4   8 211.884 45.0189   1
   3  -4  -8 375.547 56.5222   1
  -3  -4   8 174.276 37.7879   1
  -3  -4   8  103.82 74.5334   1
  -3  -4   8 135.902 76.8011   1
   3  -4  -8 494.866 97.6206   1
  -3  -4  -8 496.432 104.473   1
  -3  -4  -8 368.044 55.0417   1
  -3   4   8 256.242 70.9491   1
   3   4  -8 319.827 33.2624   1
   3  -4   8 159.865 51.0081   1
  -3  -4  -8 382.873 60.9726   1
   4   4   8 461.942 53.7522   1
   4  -4  -8 331.899 64.4087   1
  -4  -4   8  258.88   45.44   1
  -4   4   8 317.485 80.7129   1
  -4  -4  -8  319.28  68.778   1
  -4  -4  -8 361.847 67.1662   1
   4  -4   8  288.49 56.9096   1
  -4  -4  -8 276.271 67.5902   1
   5   4   8 1659.53 141.511   1
   5  -4  -8 1622.69 207.623   1
  -5  -4   8 1641.49 188.571   1
  -5  -4  -8 1445.64 165.209   1
  -5   4   8 1610.50 196.675   1
   5  -4   8 1756.68 153.147   1
  -5  -4  -8 1531.92 137.714   1
   6   4   8 2405.81 192.169   1
   6  -4  -8 2570.71 269.068   1
  -6  -4   8 2456.99 207.474   1
  -6  -4  -8 2330.58 199.918   1
  -6  -4  -8 2321.03 223.008   1
  -6   4   8 2025.02 193.843   1
   6  -4   8 2498.48 203.565   1
   7   4   8 1349.29 172.711   1
   7  -4  -8 1100.54 172.967   1
  -7  -4   8 1344.10 139.976   1
  -7  -4  -8 1057.64 136.322   1
  -7  -4  -8 1036.28 129.578   1
  -7   4   8 1184.13 124.852   1
   7  -4   8 1417.99 185.117   1
   8   4   810658.10  869.79   1
  -8  -4   810657.80 945.918   1
  -8  -4  -810576.30 915.065   1
  -8  -4  -8 8898.59 910.195   1
  -8   4   8 8415.33 780.086   1
   8  -4   811276.70 923.517   1
   9   4   8 2516.67 276.631   1
  -9  -4   8 2811.94 360.901   1
  -9  -4  -8 2079.26 230.482   1
  -9  -4  -8 1628.70 194.232   1
   9  -4   8 2665.69 221.492   1
  10   4   8 7187.04  629.67   1
 -10  -4   8 7396.31 738.351   1
 -10  -4  -8 7545.68 702.541   1
  10  -4   8 7920.84 647.761   1
  11   4   8 3077.03 287.027   1
 -11  -4   8 3088.84 462.473   1
 -11  -4  -8 3480.92 419.245   1
  12   4   8  377.36 58.3913   1
 -12  -4   8 279.356 116.034   1
 -12   4  -8 109.066  48.536   1
 -12  -4  -8 197.617 66.7657   1
  13   4   8 1246.90 128.978   1
 -13  -4   8 1263.24 161.596   1
 -13   4  -8 894.212 112.979   1
 -13  -4  -8 1345.90 216.857   1
  14   4   8 1409.89 127.309   1
 -14  -4   8 1532.87 174.064   1
 -14  -4  -8 1407.27 160.701   1
 -15  -4   8 421.283 69.7544   1
 -15  -4  -8 214.298 63.5653   1
 -16  -4   8 3078.32  329.05   1
 -16  -4  -8 2897.10 243.089   1
 -17  -4   8 1922.41 208.534   1
 -17  -4  -8 1920.66 152.628   1
 -18  -4   8 2720.15 186.636   1
 -18  -4  -8 2680.68 234.488   1
   0   4   9  10.558 15.7725   1
   0  -4   9 1.95492 10.6149   1
   0  -4   9 28.1016  27.943   1
   0   4  -9   14.80 27.8687   1
   1   4   9  133.98 55.2316   1
   1  -4  -9 79.2413 54.6182   1
  -1  -4   9 100.619 25.9078   1
  -1  -4   9 84.2268 40.7493   1
  -1  -4  -9 113.188 87.0867   1
  -1   4   9 221.787 38.2418   1
   1  -4   9 127.546 42.9257   1
   2  -4  -9 5793.05  496.76   1
   2   4   9 5654.39 411.313   1
  -2  -4   9 5075.92 403.884   1
  -2  -4   9 3828.24 353.059   1
  -2  -4  -9 5523.31 482.958   1
  -2   4   9 5341.09 402.585   1
   2   4  -9 4502.82 371.689   1
   2  -4   9 5264.10 422.639   1
   3   4   9 173.357 45.8174   1
   3  -4  -9 563.781 103.547   1
  -3  -4   9 163.133 39.3747   1
  -3  -4  -9  714.07 108.937   1
  -3   4   9 247.918 50.2666   1
   3  -4   9 199.592 53.6452   1
   4  -4  -911950.40 1023.93   1
   4   4   910563.80 864.777   1
  -4  -4   9 9813.91 797.992   1
  -4  -4  -910233.40  934.86   1
  -4  -4  -910846.80 919.083   1
  -4   4   910090.30 869.882   1
   4  -4   911097.70 955.079   1
   5   4   9 927.348 153.396   1
   5  -4  -9 1168.76  177.68   1
  -5  -4   9  903.62  102.66   1
  -5  -4  -9 1117.36 134.353   1
  -5  -4  -9 1083.86 154.016   1
  -5   4   9 890.984 166.227   1
   5  -4   9 935.611 119.579   1
   6   4   9 6345.39 500.993   1
   6  -4  -9 6729.26 638.439   1
  -6  -4   9 6105.67 511.539   1
  -6  -4  -9 6318.12 532.846   1
  -6  -4  -9 6036.98 545.982   1
  -6   4   9 6043.59 531.424   1
   6  -4   9 6227.94 533.718   1
   7   4   9 2432.98 272.699   1
   7  -4  -9 2287.75  280.11   1
  -7  -4   9 2453.14 234.028   1
  -7  -4  -9 2291.00 302.961   1
  -7  -4  -9 1871.99 219.868   1
  -7   4   9 2169.96 223.002   1
   7  -4   9 2612.13 230.544   1
   8   4   9 958.456 108.044   1
  -8  -4   9 919.853 137.203   1
  -8  -4  -9 681.859  112.09   1
  -8   4   9 790.815 129.765   1
   8  -4   9 1068.27 119.044   1
  -8  -4  -9 702.705 187.644   1
   9   4   9 552.684 83.1064   1
  -9  -4   9 444.319 170.473   1
  -9  -4  -9 641.971 162.731   1
  -9  -4  -9 456.458 91.2987   1
   9  -4   9 578.086 88.2404   1
  10   4   9 1541.57 169.891   1
 -10  -4   9 1533.33 320.679   1
 -10  -4  -9 1590.17 208.313   1
  10  -4   9 1826.89 174.885   1
  11   4   9 449.845 94.3217   1
 -11  -4   9 614.716 211.869   1
 -11   4  -9 582.192 127.827   1
 -11  -4  -9 900.546 116.846   1
 -12  -4   9 5266.12  583.06   1
 -12   4  -9 3297.78 303.493   1
  12   4   9 4691.93 451.693   1
 -12  -4  -9 4689.01 519.619   1
  13   4   9 1384.54 134.545   1
 -13  -4   9 1600.76 180.161   1
 -13   4  -9 991.674 119.387   1
 -13  -4  -9 1341.53 159.007   1
 -14  -4   9 3820.47 330.469   1
 -14   4  -9 2658.83 228.718   1
  14   4   9 3131.18 240.598   1
 -14  -4  -9 3740.81  314.96   1
 -15  -4   9 2332.74 194.688   1
 -15   4  -9 1522.15  138.06   1
 -15  -4  -9 2139.49 245.378   1
 -16  -4   9 880.756 95.5177   1
 -16  -4  -9 864.584 135.342   1
 -17  -4   9 569.331 60.7446   1
 -17  -4  -9 503.648 59.7758   1
 -18  -4   9 194.693 29.2721   1
 -18  -4  -9 283.461 47.9632   1
   0  -4 -10 7553.00 808.429   1
   0   4  10 6819.77 527.737   1
   0  -4  10 5783.40 420.557   1
   0  -4  10 5358.41 506.502   1
   1   4  10 3307.71 274.198   1
   1  -4 -10 4218.56 505.508   1
  -1  -4  10 2898.13 228.231   1
  -1  -4 -10 4075.84 379.998   1
  -1   4  10 3386.35 289.513   1
   1  -4  10 3282.03 419.236   1
   2  -4 -10 5871.29 652.217   1
   2   4  10 5266.87 419.192   1
  -2  -4  10 4766.89  422.36   1
  -2  -4 -10 5268.51 505.614   1
  -2   4  10 5200.60 432.596   1
   2  -4  10 4474.69  416.85   1
   3   4  10 246.537 54.9776   1
   3  -4 -10  411.65 81.4489   1
  -3  -4  10 220.406 47.7244   1
  -3  -4 -10 483.639  123.42   1
  -3   4  10  263.16 62.1801   1
   3  -4  10 294.841 70.8847   1
   4   4  10 578.591 120.803   1
   4  -4 -10 632.629 105.125   1
  -4  -4  10 530.048 74.2111   1
  -4  -4 -10  568.02  109.13   1
  -4   4  10 565.771 92.6062   1
   4  -4  10 618.865 99.6796   1
   5   4  10 1405.38 145.213   1
   5  -4 -10 1601.70 170.949   1
  -5  -4  10 1273.09 143.622   1
  -5  -4 -10 1434.02  176.66   1
  -5   4  10 1290.93 230.185   1
   5  -4  10 1498.51 236.712   1
   6   4  10 3333.12 281.116   1
   6  -4 -10 3557.22 404.893   1
  -6  -4  10 3167.21 295.002   1
  -6  -4 -10 3329.80 328.203   1
  -6   4  10 3061.34  319.00   1
   6  -4  10 3482.21 409.561   1
  -6  -4 -10 3567.94 315.617   1
   7   4  10 2260.17 286.947   1
   7  -4 -10 2881.60 334.866   1
  -7  -4  10 2236.34 326.415   1
  -7  -4 -10 2710.29 340.998   1
  -7  -4 -10 2506.65 257.638   1
  -7   4  10 2134.45 346.056   1
   7  -4  10 2544.86 331.427   1
   8   4  10 9498.90 806.281   1
  -8  -4  10 9790.69 903.429   1
  -8  -4 -10 9777.87 1043.34   1
  -8  -4 -10 7787.85 746.067   1
  -8   4  10 8867.99 885.258   1
   8  -4  1010701.90 1027.05   1
   9   4  10 4394.80 370.721   1
  -9  -4  10 4702.70 448.059   1
  -9  -4 -10 5462.88 591.119   1
  -9  -4 -10 3852.81  370.35   1
  -9   4  10 3512.68 396.301   1
  10   4  10 4296.37 374.474   1
 -10  -4  10 4849.89 603.732   1
 -10   4 -10 3708.60 436.469   1
 -10  -4 -10 4976.89 603.479   1
 -11  -4  10 1699.58  303.44   1
 -11   4 -10 1177.68 137.195   1
  11   4  10 1372.96 150.515   1
 -11  -4 -10 1430.00 178.499   1
  12   4  10 223.004 54.3803   1
 -12  -4  10 276.902 76.2267   1
 -12   4 -10 241.072 54.6352   1
 -12  -4 -10  326.58 108.394   1
  13   4  10 1285.78 127.423   1
 -13  -4  10 1364.42 167.575   1
 -13   4 -10 1171.99  172.45   1
 -13  -4 -10 1542.45 161.342   1
  14   4  10 478.188 55.4605   1
 -14  -4  10 563.769 121.517   1
 -14   4 -10 365.325 59.1725   1
 -14  -4 -10 549.128 117.933   1
 -15  -4  10 985.299 108.345   1
 -15   4 -10 895.912 119.068   1
 -15  -4 -10 1191.19 157.708   1
 -16  -4  10 2146.86 155.695   1
 -16   4 -10 1470.29 115.671   1
 -16  -4 -10 1996.25 148.663   1
 -17  -4  10 1201.15 84.5346   1
 -17  -4 -10 1054.34 85.8739   1
   0  -4 -11 39.3275 40.9816   1
   0   4  11 14.9278 42.8723   1
   1   4  11 2084.21 268.656   1
   1  -4 -11 2464.98  276.50   1
  -1  -4  11 1790.69 165.476   1
  -1  -4 -11 2337.53 273.155   1
  -1   4  11 2330.49  291.80   1
   2   4  11 4541.38 460.308   1
   2  -4 -11 4564.67 465.195   1
  -2  -4  11 3989.59  394.43   1
  -2  -4 -11 4185.69 586.127   1
   2  -4  11 3969.89 535.504   1
  -2   4  11 4620.76 509.034   1
   3   4  11 7796.09 660.819   1
   3  -4 -11 9480.49 857.013   1
  -3  -4  11 6988.44 600.122   1
  -3  -4 -11 8190.06  780.03   1
  -3   4  11 7635.98 701.661   1
   3  -4  11 7590.14 736.925   1
   4   4  11 6854.74 574.818   1
   4  -4 -11 7830.88 834.834   1
  -4  -4  11 6394.52 559.019   1
  -4   4  11 6668.32 627.323   1
   4  -4  11 7092.87  662.64   1
  -4  -4 -11 7514.72 844.816   1
   5   4  11 4002.93 342.323   1
   5  -4 -11 4481.07 402.042   1
  -5  -4  11 3725.18 342.373   1
  -5  -4 -11 3947.55 393.181   1
  -5   4  11 3873.65 490.818   1
   5  -4  11 3952.85 484.263   1
   6   4  11 3478.14 383.626   1
   6  -4 -11 4335.49 376.413   1
  -6  -4  11 3470.83 328.648   1
  -6  -4 -11 3885.37 376.417   1
  -6   4  11 3391.94 363.766   1
   6  -4  11 3796.07 361.203   1
   7   4  11 1289.13  138.43   1
   7  -4 -11 1231.66 152.432   1
  -7  -4  11 1283.81  225.17   1
  -7  -4 -11 1048.56 158.122   1
  -7   4  11 1245.14 189.454   1
   7  -4  11 1487.21 166.699   1
   8   4  11 385.436 74.4895   1
  -8  -4  11 434.541 94.2467   1
  -8   4 -11 462.239 88.2817   1
  -8  -4 -11 403.133 92.5066   1
  -8  -4 -11 478.073 126.315   1
  -8   4  11  422.47 154.432   1
   9   4  11 1763.33 245.974   1
  -9  -4  11 1825.85 217.335   1
  -9   4 -11 1748.60 179.841   1
  -9  -4 -11 1421.49 176.102   1
  -9  -4 -11 1869.58  219.56   1
  -9   4  11 1390.00 284.923   1
  10   4  11 1467.82 161.165   1
 -10  -4  11 1670.95 215.953   1
 -10   4 -11 1434.13 162.954   1
 -10  -4 -11 1840.43  213.07   1
  11   4  11 3078.06  370.70   1
 -11  -4  11 3788.77 397.294   1
 -11   4 -11 3175.50 282.127   1
 -11  -4 -11 3750.14 358.709   1
  12   4  11 3889.09 327.121   1
 -12  -4  11 4587.61 417.511   1
 -12   4 -11 3727.60  391.95   1
 -12  -4 -11 4795.64 507.858   1
  13   4  11 1146.24 112.348   1
 -13  -4  11 1439.93 150.305   1
 -13   4 -11 1171.84 113.438   1
 -13  -4 -11 1408.22 147.386   1
  14   4  11 2387.58 216.766   1
 -14  -4  11 2749.40 222.605   1
 -14   4 -11 2276.89 177.162   1
 -14  -4 -11 2938.54 229.028   1
 -15  -4  11  356.81 52.4283   1
 -15   4 -11 78.6839 25.7734   1
 -15  -4 -11 91.8999 33.0098   1
 -16  -4  11  104.40 46.7178   1
 -16   4 -11  183.23 24.1446   1
   0  -4 -12 5296.79 704.202   1
   0   4  12 4736.84  427.91   1
   1   4  12 6169.02 541.896   1
   1  -4 -12 6912.37 856.385   1
  -1  -4  12 5406.51 537.592   1
  -1   4  12 6128.92 662.093   1
  -1  -4 -12 6511.19 653.328   1
   2   4  12 2558.92 244.816   1
   2  -4 -12 3300.76 446.935   1
  -2  -4  12 2403.77 225.313   1
  -2  -4 -12 3106.52 331.463   1
  -2   4  12 2629.90 362.152   1
   3   4  12 491.886  135.41   1
   3  -4 -12 805.188 119.592   1
  -3  -4  12  439.06  78.517   1
  -3   4  12 526.873 102.471   1
  -3  -4 -12 706.555 183.584   1
   4   4  12 237.798 88.4241   1
   4  -4 -12 274.421 71.4306   1
  -4  -4  12 161.695 52.5543   1
  -4  -4 -12 252.727 76.1096   1
  -4   4  12 211.457  70.367   1
   4  -4  12 150.622 73.5582   1
   5   4  12 895.095 113.454   1
   5  -4 -12 995.813 141.301   1
  -5  -4  12 862.834 117.208   1
  -5   4 -12 874.675 142.285   1
  -5  -4 -12 964.468 144.357   1
  -5   4  12 826.716 145.617   1
   6   4  12 1646.07 169.508   1
   6  -4 -12 1763.63 271.126   1
  -6  -4  12 1738.72 185.677   1
  -6   4 -12 1671.19 283.798   1
  -6  -4 -12 1536.26 201.196   1
  -6   4  12 1446.80 291.958   1
   7   4  12 5784.97 493.714   1
   7  -4 -12 6300.13 660.796   1
  -7  -4  12 5866.25 551.315   1
  -7   4 -12 5987.72 536.896   1
  -7  -4 -12 5372.37 512.626   1
  -7   4  12 5654.35 593.587   1
   8   4  12 4882.23 503.828   1
  -8  -4  12 5521.71 508.367   1
  -8   4 -12 5224.34 457.512   1
  -8  -4 -12 4491.27 416.901   1
  -8   4  12 4623.18 489.695   1
   9   4  12 3658.47 313.518   1
  -9  -4  12 4091.14  381.08   1
  -9   4 -12 3241.83 295.792   1
  -9  -4 -12 2688.08 271.961   1
  -9   4  12 3134.40 332.351   1
   9   4 -12 3508.04 308.492   1
  10   4  12 2909.80 326.861   1
 -10  -4  12 3433.74 335.041   1
 -10   4 -12 2759.76 245.012   1
 -10  -4 -12 3312.11 422.212   1
 -10   4  12 2001.69  314.23   1
  11   4  12 176.308   53.38   1
 -11  -4  12 157.781 63.6895   1
 -11   4 -12 233.322 47.3759   1
 -11  -4 -12 236.701 62.7851   1
  12   4  12 29.3333 39.1976   1
 -12  -4  12 37.4669 33.5636   1
 -12   4 -12 61.5694 25.8231   1
 -12  -4 -12 63.8841 32.9517   1
  13   4  12 639.907  96.903   1
 -13  -4  12 623.411 123.019   1
 -13   4 -12 500.446 94.8834   1
 -13  -4 -12 615.366 80.9343   1
  14   4  12 1195.49 87.0005   1
 -14  -4  12 1243.22 108.148   1
 -14   4 -12 938.901 81.9174   1
 -14  -4 -12 1161.38 104.064   1
 -15  -4  12 1203.83 82.7848   1
 -15   4 -12 950.197 66.4792   1
   0  -4 -13 19.0427 35.5779   1
   0   4  13 7.86549 40.8186   1
   1  -4 -13 576.908 127.847   1
   1   4  13 477.935 91.5395   1
  -1  -4 -13 706.725 191.628   1
  -1   4  13 538.276  151.60   1
   2   4  13 2272.01  227.52   1
   2  -4 -13 2504.18 286.827   1
  -2  -4  13 1953.81 204.572   1
  -2  -4 -13 2392.51 291.739   1
  -2   4  13 2325.55 246.235   1
   3  -4 -13 2423.63 387.286   1
   3   4  13 2451.17 225.787   1
  -3  -4  13 2196.02 223.019   1
  -3  -4 -13 2192.22 283.847   1
  -3   4  13 2501.15 267.796   1
   4   4  13 4580.79 401.402   1
   4  -4 -13 4990.80  478.97   1
  -4  -4  13 4035.97 380.893   1
  -4  -4 -13 4699.14 475.256   1
  -4   4  13 4413.39 563.513   1
   5   4  13 2835.39 319.027   1
  -5  -4  13 2419.87 246.652   1
  -5   4 -13 2137.70 273.759   1
   5  -4 -13 2903.29 381.767   1
  -5  -4 -13 2513.23 387.432   1
  -5   4  13 2837.96 305.244   1
   6   4  13 2620.03 241.653   1
   6  -4 -13 2722.94 357.602   1
  -6  -4  13 2530.85 336.523   1
  -6   4 -13 2487.01 261.035   1
  -6  -4 -13 2689.03 368.453   1
  -6   4  13 2788.61 326.479   1
   7   4  13 457.735 74.9064   1
   7  -4 -13 438.703 125.043   1
  -7  -4  13 463.636 87.8154   1
  -7   4 -13 382.846 129.488   1
  -7  -4 -13 424.901 83.0131   1
  -7   4  13 413.565 103.946   1
   7   4 -13 531.175 89.4172   1
   8   4  13 101.228 35.1508   1
  -8  -4  13 81.3288 70.1341   1
  -8   4 -13 55.2804  39.716   1
  -8   4  13 98.7798 46.5941   1
   8   4 -13 86.4276 38.1062   1
   9   4  13 689.663 91.5769   1
  -9  -4  13 792.604 169.026   1
  -9   4 -13 672.779 91.5643   1
  -9   4  13 561.385 100.745   1
   9   4 -13  663.21 85.7828   1
  10   4  13 930.726 106.927   1
 -10  -4  13 1057.20 138.344   1
 -10   4 -13 1055.39 106.297   1
 -10   4  13 647.567 149.435   1
  11   4  13 1256.62 116.043   1
 -11  -4  13 1563.87 203.051   1
 -11   4 -13 1071.53 106.357   1
 -11  -4 -13 1113.74 187.622   1
  12   4  13 3031.86 269.135   1
 -12  -4  13 3283.29  260.58   1
 -12   4 -13 2879.67 211.015   1
  13   4  13 518.669 72.5388   1
 -13  -4  13 610.647 68.1739   1
 -13   4 -13 636.741 55.5982   1
   0   4  14 5259.59 639.641   1
   0  -4 -14 6763.25 696.846   1
   0   4 -14 6378.58 648.177   1
   1   4  14 423.975 126.514   1
   1  -4 -14 367.822 110.775   1
  -1  -4 -14 441.874 174.431   1
  -1   4  14 420.613 87.3569   1
   1   4 -14 392.781 111.917   1
   2   4  14 2772.85 267.097   1
   2  -4 -14 3547.11 481.662   1
  -2  -4  14 2333.87 311.653   1
  -2  -4 -14 3367.79 362.886   1
  -2   4  14 2867.10 305.556   1
   2   4 -14 3395.47 371.035   1
   3   4  14 44.1012 32.6729   1
   3  -4 -14 61.3505 41.9956   1
  -3  -4  14 59.7188 44.4476   1
  -3  -4 -14 29.0048  43.864   1
  -3   4  14 26.1307 61.7647   1
   3   4 -14 30.3259 45.1197   1
   4   4  14 27.5417 50.5604   1
   4  -4 -14  41.881 41.8221   1
  -4  -4  14 25.1585 51.1108   1
  -4   4  14 50.6886 41.2922   1
  -4  -4 -14 73.9591 45.4172   1
   4   4 -14  93.029 45.4789   1
   5   4  14 396.926  104.52   1
   5  -4 -14 392.208 82.8771   1
  -5  -4  14 303.357 106.892   1
  -5  -4 -14 322.731 129.545   1
  -5   4  14 381.824 90.1253   1
   5   4 -14 302.513 128.839   1
   6   4  14 1164.42 134.279   1
   6  -4 -14 1476.30 148.186   1
  -6  -4  14 1040.77 146.576   1
  -6  -4 -14 1388.88 223.568   1
  -6   4  14 1078.15 249.398   1
   6   4 -14 1653.00 164.543   1
   7   4  14 361.319 60.4411   1
   7  -4 -14 248.893 56.1305   1
  -7  -4  14  383.85 101.584   1
  -7   4 -14  213.68 61.7677   1
  -7   4  14 277.147 109.206   1
   7   4 -14 332.252 63.1524   1
   8   4  14 3650.63 298.055   1
  -8  -4  14 3691.98 331.655   1
  -8   4 -14 2740.70 277.645   1
  -8   4  14 3219.61 294.898   1
   8   4 -14 3696.03 296.928   1
   9   4  14 948.224 105.471   1
  -9  -4  14 936.763 117.471   1
  -9   4 -14 847.804 90.9706   1
  -9   4  14 639.832 86.6274   1
   9   4 -14 738.175 120.022   1
  10   4  14 3766.50  357.89   1
 -10  -4  14 4074.35 333.911   1
 -10   4 -14 2812.32 222.581   1
  11   4  14 1300.45 106.068   1
 -11  -4  14 1341.80 123.642   1
  12   4  14 248.591 28.3836   1
   0   4  15  12.193 20.0079   1
   0  -4 -15 10.3528 46.5224   1
   0   4 -15-0.73125 25.6234   1
   1  -4 -15 59.6266 74.2159   1
   1   4  15 56.4586 34.9639   1
  -1  -4 -15 81.6897 48.4194   1
  -1   4  15 58.9127  35.763   1
   1   4 -15-2.30207 44.6223   1
   2  -4 -15 1830.76 221.169   1
   2   4  15 1526.22 168.949   1
  -2  -4 -15 1806.39 225.259   1
  -2   4  15 1560.72 188.541   1
   2   4 -15 1798.25 214.562   1
   3   4  15 301.305 107.807   1
   3  -4 -15 654.197 91.4559   1
  -3  -4  15 184.606 60.7729   1
  -3  -4 -15 655.388 148.923   1
  -3   4  15 294.228  80.973   1
   3   4 -15 600.194 92.0075   1
   4   4  15 4104.14  356.99   1
   4  -4 -15 5625.41 549.966   1
  -4  -4  15 2949.10  328.17   1
  -4  -4 -15 5253.77 447.696   1
  -4   4  15 4133.03 409.828   1
   4   4 -15 5560.59 458.945   1
   5   4  15 267.916 66.2216   1
   5  -4 -15 491.958 73.3264   1
  -5  -4  15 223.178 62.4378   1
  -5  -4 -15  535.49 78.4198   1
  -5   4  15 305.705  126.38   1
   5   4 -15 589.041 83.2355   1
   6   4  15 2984.87 262.712   1
   6  -4 -15 3689.48 336.488   1
  -6  -4  15 2853.23 333.118   1
  -6   4  15 3122.96  374.84   1
   6   4 -15 4123.63 397.114   1
   7   4  15 810.009 93.2663   1
  -7  -4  15 709.939 94.7032   1
  -7   4  15 652.341 89.2324   1
   7   4 -15 880.203 127.034   1
   8   4  15 333.678 55.2587   1
  -8  -4  15  254.19 54.8825   1
   8   4 -15 258.982 43.6658   1
   9   4  15 393.568 58.8533   1
  10   4  15 725.547 62.7496   1
   0  -4 -16 4816.05 433.789   1
   0   4  16 3290.74 316.822   1
   0   4 -16 4455.86 490.454   1
   1   4  16 1684.11 260.223   1
   1  -4 -16 2704.35 254.313   1
  -1  -4 -16 2618.70 258.197   1
  -1   4  16 1683.45 198.991   1
   1   4 -16 2490.74 246.356   1
   2   4  16 1681.03 237.204   1
   2  -4 -16 2498.61 299.545   1
  -2  -4 -16 2301.06 307.887   1
  -2   4  16 1609.75 186.254   1
   2   4 -16 2338.18  220.90   1
   3   4  16 363.593 100.513   1
   3  -4 -16 470.514 73.8314   1
  -3  -4 -16 467.394 80.4052   1
  -3   4  16 315.134 70.7941   1
   3   4 -16 482.199 121.048   1
   4   4  16 142.079 64.0975   1
   4  -4 -16 152.581 65.6743   1
  -4   4  16 131.951 46.2737   1
   4   4 -16 226.264   49.30   1
   5   4  16  393.03  90.456   1
  -5  -4 -16 388.958 61.5815   1
  -5   4  16 296.736 56.2841   1
   5   4 -16 443.869  92.475   1
   6   4  16 1076.29 110.184   1
   6   4 -16 1302.63 145.059   1
   7   4  16 1004.21  95.302   1
   0  -4 -17 13.2433  33.631   1
   0  -5   0 17.3218 2.81916   1
   0  -5   0 25.3463 19.6868   1
   0  -5   0  5.5826  3.6654   1
   0   5   0 10.9713 19.8181   1
   0   5   0 1.13717 10.9153   1
  -1  -5   0 669.618 37.7623   1
  -1  -5   0 672.533  48.604   1
  -1  -5   0 563.808 46.0054   1
  -1  -5   0 720.078 90.5726   1
   1   5   0 636.462 51.0105   1
   1   5   0 661.692  89.451   1
   1  -5   0 651.369 43.0172   1
   1  -5   0 699.726 79.5859   1
  -1   5   0 658.767 114.661   1
  -1   5   0 715.039 77.4242   1
  -2  -5   016521.30 1175.13   1
  -2  -5   014477.00 1085.42   1
  -2  -5   015761.60 1364.06   1
   2   5   016507.80 1282.15   1
   2   5   016836.10 1470.41   1
   2  -5   015599.50 1115.19   1
   2  -5   016710.90 1372.32   1
  -2   5   016108.60 1233.22   1
  -2   5   015980.40 1327.74   1
  -2  -5   016067.20 1243.83   1
  -3   5   0 5685.36 410.176   1
  -3  -5   0 6111.66 359.269   1
  -3  -5   0 6079.50 383.828   1
  -3  -5   0 5883.10 452.761   1
   3   5   0 5904.95 364.903   1
   3   5   0 5762.78 383.966   1
   3   5   0 6441.31 575.633   1
   3  -5   0 5733.10 356.828   1
   3  -5   0 6251.71 432.775   1
  -3   5   0 5981.51 439.073   1
  -4  -5   036260.40 3580.35   1
  -4  -5   038013.70 3743.47   1
  -4  -5   037674.70 3983.19   1
   4   5   039214.80 3998.67   1
   4   5   041080.60 4320.94   1
   4   5   037405.80 3636.77   1
   4  -5   038857.90 3897.22   1
   4  -5   036634.60 3433.02   1
  -4   5   036407.20 3658.93   1
  -4   5   034514.70 3540.01   1
  -5  -5   0 175.028 34.7647   1
  -5  -5   0 181.954 36.2102   1
  -5  -5   0 321.473 72.5419   1
   5   5   0 179.152 29.0157   1
   5   5   0 206.461 74.0122   1
   5  -5   0 199.516 31.5209   1
   5  -5   0 205.056 30.5343   1
  -5   5   0 125.501 39.0162   1
  -5   5   0 303.204 34.2127   1
  -6  -5   022202.90 1968.85   1
  -6   5   018517.20 1641.89   1
  -6  -5   022496.90 2188.77   1
  -6  -5   023726.80 2152.66   1
  -6  -5   024648.10 2202.78   1
   6   5   022601.60 1912.27   1
   6   5   026116.10 2465.96   1
   6  -5   022763.30 1902.21   1
   6  -5   021444.50 1728.77   1
  -6   5   022792.60 2171.50   1
  -7  -5   0 2284.02 182.061   1
  -7  -5   0 2047.70 230.316   1
  -7  -5   0 2121.83 173.689   1
  -7  -5   0 2041.00 188.458   1
   7   5   0 2529.11 239.306   1
   7   5   0 2024.44 173.825   1
   7  -5   0 1952.34 112.482   1
  -7   5   0 1986.74 176.803   1
  -8  -5   0 350.717 59.9372   1
  -8  -5   0 427.585 78.8358   1
  -8  -5   0 503.013 66.4481   1
   8   5   0 395.412 48.6763   1
   8   5   0 429.279 64.1609   1
   8  -5   0 387.029 35.6506   1
  -8  -5   0  450.48 104.418   1
  -8   5   0 327.037 67.6442   1
  -9  -5   0 387.054 73.5471   1
  -9  -5   0 524.614 110.822   1
   9   5   0 397.566 57.0069   1
   9  -5   0 373.823  37.387   1
  -9   5   0 332.254 73.1608   1
  -9  -5   0 347.388 58.4995   1
 -10  -5   0 7268.52  667.29   1
 -10  -5   0 8210.40 688.256   1
  10  -5   0 7690.65 598.093   1
 -11  -5   0 698.221 191.652   1
 -11  -5   0 704.354 104.851   1
 -12  -5   0 9272.04 870.184   1
 -12  -5   0 8903.77 785.402   1
 -13  -5   0 27.3483 36.2531   1
 -13  -5   0 35.4602  31.767   1
 -14  -5   0 9892.86 918.389   1
 -14  -5   0 9451.02 841.138   1
 -15  -5   0 1516.73 171.042   1
 -15  -5   0 1466.11 160.571   1
 -16  -5   0 1127.70 129.598   1
 -16  -5   0 1079.37 135.689   1
 -17  -5   0 1150.07 126.806   1
 -17  -5   0 1296.72 127.138   1
 -18  -5   0 427.376 100.356   1
 -18  -5   0 669.206  107.54   1
 -19  -5   0 46.6573 20.9116   1
 -20  -5   0 2472.66 157.445   1
   0   5   131631.80 2799.40   1
   0  -5  -130306.10 2609.96   1
   0  -5  -128083.20 2229.94   1
   0  -5  -128019.90 2804.04   1
   0   5   125887.70 2244.93   1
   0   5   130854.60 3038.00   1
   0  -5   130920.30 2355.10   1
   0  -5   128842.50 2209.53   1
   0   5  -129481.10 3094.46   1
   0   5  -131203.50 2850.51   1
   0  -5   132235.80 2841.66   1
   0  -5   129820.90 3075.29   1
  -1   5  -1 7269.90 467.578   1
   1   5   1 6450.85 463.507   1
   1   5   1 7487.38 586.466   1
   1  -5  -1 7251.86 345.685   1
   1  -5  -1 7062.28 416.583   1
   1  -5  -1 7111.79 531.887   1
  -1  -5   1 7304.72 395.978   1
  -1  -5   1 7291.38 446.054   1
  -1  -5   1 6843.48 362.752   1
  -1   5  -1 6914.38  532.73   1
  -1  -5   1 7228.07 672.671   1
   1   5   1 8031.19 489.572   1
  -1   5   1 7225.37 544.264   1
  -1  -5  -1 6877.90 382.897   1
  -1  -5  -1 7097.24 433.211   1
  -1  -5  -1 7031.26 559.743   1
  -1   5   1 6060.73  332.37   1
  -1   5   1 7404.52 511.329   1
   1   5  -1 7052.75  445.90   1
   1   5  -1 7311.22 681.394   1
   1  -5   1 7183.80 534.492   1
   1  -5   1 7335.87 467.222   1
   2   5   110585.50 767.833   1
  -2  -5   110904.00 736.461   1
   2   5   1 9355.09 697.075   1
   2   5   110690.90 891.716   1
   2  -5  -110803.20 682.955   1
   2  -5  -110708.80  880.94   1
  -2  -5   110034.40 916.647   1
  -2  -5   110380.00 653.316   1
  -2  -5   1 9602.84 613.463   1
  -2   5  -110560.40  814.66   1
  -2   5  -110898.70 759.084   1
  -2  -5  -111169.20  684.98   1
  -2  -5  -110865.70  727.94   1
  -2  -5  -110336.40 830.662   1
  -2   5   110094.20 787.046   1
   2   5  -110644.60 718.104   1
   2   5  -110916.00 1006.10   1
   2  -5   110211.60  786.24   1
   2  -5   110662.20 725.892   1
  -2   5   110785.20 744.607   1
   3   5   1 801.095 94.8721   1
   3   5   1 722.248 55.6722   1
   3  -5  -1 680.979 40.8289   1
   3  -5  -1 749.024 69.8558   1
  -3  -5   1 633.796 67.2279   1
  -3  -5   1 689.253 58.1889   1
  -3  -5   1 592.387 49.2855   1
  -3   5  -1 728.568 63.7089   1
  -3   5  -1 665.755 68.9755   1
   3   5   1 709.026  93.156   1
  -3  -5   1 623.154 82.9836   1
  -3   5   1 616.358 58.4789   1
  -3  -5  -1  767.41  48.189   1
  -3  -5  -1 715.864  54.585   1
  -3  -5  -1 661.752 81.3423   1
  -3   5   1 606.837 71.1278   1
   3   5  -1 731.828 52.2912   1
   3   5  -1 812.143 93.4377   1
   3  -5   1 774.906 71.6415   1
   3  -5   1 636.447 62.1398   1
  -4  -5   1 105.495 37.4405   1
  -4   5  -1 114.079 29.3049   1
   4   5   1 73.2481 21.9706   1
   4   5   1  111.47 29.6046   1
   4   5   1 106.058 61.7081   1
   4  -5  -1 150.347 22.9123   1
   4  -5  -1-0.34673  26.514   1
  -4  -5   1 61.4367  56.971   1
  -4  -5   1 147.951  24.974   1
  -4  -5   1 93.9283  38.156   1
  -4   5  -1 138.455 28.7621   1
  -4  -5  -1 157.524 37.8946   1
  -4  -5  -1 97.8086 35.5869   1
  -4   5   1 83.5648 39.0593   1
  -4   5   1 241.377   28.78   1
   4   5  -1 95.1124 21.0795   1
   4   5  -1 192.174 62.0777   1
   4  -5   1 78.1359 25.6254   1
   4  -5   1 88.5431 17.0846   1
  -4  -5  -1 109.494 33.4527   1
  -5   5  -1 4392.43 309.157   1
   5   5   1 4518.78 371.304   1
   5   5   1 4605.83 344.497   1
   5  -5  -1 4108.43 220.138   1
   5  -5  -1 4573.28 288.108   1
  -5  -5   1 4302.90 357.241   1
  -5  -5   1 4024.53 276.406   1
  -5  -5   1 4135.03  351.70   1
  -5   5  -1 4137.48 276.798   1
  -5  -5   1 4033.06 318.147   1
   5   5   1 4023.85 298.572   1
  -5  -5  -1 4321.46 330.636   1
  -5  -5  -1 4363.70 289.154   1
  -5  -5  -1 4269.56 322.184   1
  -5   5   1 3916.88  323.71   1
   5   5  -1 4294.54 259.895   1
   5   5  -1 4687.04 340.776   1
   5  -5   1 4327.53 313.779   1
   5  -5   1 3970.82  228.31   1
  -5   5   1 3557.58  248.12   1
  -6  -5   1 5933.63 454.523   1
  -6  -5   1 6324.17 550.304   1
  -6   5  -1 5720.98 429.757   1
   6   5   1 7117.41  519.11   1
   6   5   1 6073.17 401.677   1
   6  -5  -1 5603.96 324.331   1
   6  -5  -1 6169.20 394.658   1
  -6  -5   1 5909.69 423.664   1
  -6  -5   1 7003.93 589.249   1
  -6   5  -1 5129.09 361.274   1
   6   5   1 7321.42 505.736   1
  -6   5   1 5179.19 355.315   1
  -6  -5  -1 5550.89 398.242   1
  -6  -5  -1 6210.71  453.37   1
  -6  -5  -1 5917.94 456.199   1
  -6   5   1 5566.54  471.01   1
   6   5  -1 5777.98 420.426   1
   6   5  -1 6660.35 490.312   1
   6  -5   1 6139.75 378.964   1
   6  -5   1 5909.38  351.92   1
   7   5   1 1953.52 159.609   1
   7   5   1 1697.60 124.941   1
   7   5   1 1900.11 144.992   1
   7  -5  -1 1674.32 117.146   1
  -7  -5   1 2251.45 260.645   1
  -7  -5   1 1844.29 155.026   1
  -7  -5   1 1759.58 154.249   1
  -7   5  -1 1786.62 163.549   1
  -7  -5   1 1731.79 205.741   1
  -7  -5  -1 1680.80 186.978   1
  -7  -5  -1 1776.21 168.908   1
  -7  -5  -1 1849.00 160.979   1
  -7   5   1 1655.43 146.318   1
   7   5  -1 1858.39 155.304   1
   7   5  -1 2145.37 165.994   1
   7  -5   1 1680.91 127.275   1
  -8  -5   117625.80 1614.50   1
   8   5   119279.40 1644.28   1
   8   5   123900.70 2051.48   1
   8   5   121007.30 1836.59   1
   8  -5  -118505.00 1460.32   1
  -8  -5   119669.60 1837.60   1
  -8  -5   119692.50 1868.99   1
  -8  -5   120485.20 1845.11   1
  -8   5  -118320.30 1743.11   1
  -8  -5  -119404.70 1766.86   1
  -8  -5  -118225.00 1776.03   1
  -8  -5  -120000.10 1916.48   1
  -8   5   117138.20 1755.42   1
   8   5  -119701.00 1640.72   1
   8   5  -122122.80 2037.95   1
   8  -5   118092.10 1466.19   1
   9   5   1 578.757 90.4279   1
   9  -5  -1 381.334 37.3714   1
  -9  -5   1 436.719 85.9136   1
  -9  -5   1 597.301 117.991   1
  -9   5  -1 403.619 124.164   1
  -9  -5   1 397.447 88.9163   1
  -9  -5  -1 379.018  65.642   1
  -9  -5  -1 476.667 77.6326   1
  -9  -5  -1 361.678 76.4521   1
  -9   5   1 342.943 74.6881   1
   9   5  -1  480.81 62.5463   1
   9  -5   1 513.996 46.2171   1
 -10  -5   110973.20 1039.51   1
 -10  -5   111863.80 1032.97   1
 -10  -5  -112902.10 1229.83   1
  10  -5   110462.40 811.801   1
 -10  -5  -111641.00 1040.94   1
 -11  -5   1 553.309 115.998   1
 -11  -5   1 518.926 91.3341   1
 -11  -5  -1 559.877  102.49   1
 -11  -5  -1 557.703 88.9862   1
  11  -5   1 480.355 59.1412   1
 -12  -5   1 975.543 155.745   1
 -12  -5   1 1042.78 200.865   1
 -12  -5  -1 1234.60 216.218   1
 -12  -5  -1 1231.72 138.686   1
  12  -5   1 931.388 92.0968   1
 -13  -5   1 135.343 66.9502   1
 -13  -5   1 127.731 94.3337   1
 -13  -5  -1 245.406 66.1698   1
 -13  -5  -1 248.145 59.7469   1
 -14  -5   1 1756.38 271.053   1
 -14  -5   1 1741.54 183.918   1
 -14  -5  -1 1641.67 195.703   1
 -14  -5  -1 1524.12 172.948   1
 -15  -5   1 439.938 95.3388   1
 -15  -5   1 463.755 85.1422   1
 -15  -5  -1 624.516 143.064   1
 -15  -5  -1 560.843 127.581   1
 -16  -5   1 6955.69  571.20   1
 -16  -5   1 6118.99 651.049   1
 -16  -5  -1 6687.18 679.745   1
 -16  -5  -1 6413.54 539.266   1
 -17  -5   1 122.533 55.1615   1
 -17  -5  -1  72.501 57.3161   1
 -17  -5  -1 71.8632 34.0789   1
 -18  -5   1 4404.07 324.663   1
 -18  -5  -1 4121.49 375.705   1
 -18  -5  -1 3804.61 298.001   1
 -19  -5   1 645.015 63.4001   1
 -19  -5  -1 399.287 53.3786   1
 -19  -5  -1 718.538 63.2385   1
 -20  -5   1 462.133 46.3249   1
 -20  -5  -1 458.433 44.9236   1
   0  -5  -2 81.0517 47.7356   1
   0  -5   2 71.0749 15.6875   1
   0  -5  -2 15.4212 21.4923   1
   0   5   2 106.361 27.0506   1
   0   5   2 194.332 31.3574   1
   0  -5   2 51.6671 49.9582   1
   0  -5   2 69.4402 7.58154   1
   0   5  -2 39.2642 17.8043   1
   0   5  -2 49.3729 33.0841   1
   0   5   2 13.3908 26.4593   1
  -1  -5   2 1871.72 89.1843   1
   1   5   2 1974.05 122.103   1
   1   5   2 2011.88 244.079   1
   1  -5  -2 2093.15 82.7238   1
   1  -5  -2 2002.86 101.399   1
  -1  -5   2 1805.58 177.551   1
  -1  -5   2 1949.13 88.4779   1
  -1  -5   2 2095.89 150.124   1
  -1   5  -2 2057.30 173.531   1
  -1   5  -2 2258.05  164.88   1
   1   5   2 1950.89 131.338   1
   1  -5  -2 2017.87 163.416   1
  -1  -5  -2 2076.13 94.0608   1
  -1  -5  -2 2053.85 133.742   1
  -1  -5  -2 2023.95 180.824   1
  -1   5   2 2016.89 122.919   1
  -1   5   2 1753.14 99.5116   1
  -1   5   2 1973.91 164.212   1
   1   5  -2 2147.48 125.522   1
   1   5  -2 1971.27 189.313   1
   1  -5   2 2056.07 115.317   1
   1  -5   2 1895.23 161.086   1
   2  -5  -2 6099.56 357.347   1
   2   5   2 5622.37 429.142   1
   2   5   2 5610.55 462.524   1
   2   5   2 5640.33 399.313   1
   2  -5  -2 6120.05 431.089   1
   2  -5  -2 5631.44 262.514   1
  -2  -5   2 5374.50  430.15   1
  -2  -5   2 5641.39 352.112   1
  -2  -5   2 5462.03  344.22   1
  -2  -5   2 5213.86  304.86   1
  -2   5  -2 6313.04 399.503   1
  -2   5  -2 6200.98 451.305   1
  -2  -5  -2 5969.40 352.316   1
  -2  -5  -2 5719.81 439.699   1
  -2   5   2 5605.54  351.02   1
  -2   5   2 5457.27 400.866   1
   2   5  -2 6121.34 489.451   1
   2   5  -2 5894.87 358.795   1
   2  -5   2 5388.16 321.996   1
   2  -5   2 5604.65 408.046   1
  -2  -5  -2 6212.58  360.35   1
   3   5   2 4861.08 309.018   1
   3   5   2 4921.43 401.233   1
   3   5   2 5139.33 414.116   1
   3  -5  -2 5443.46 288.637   1
   3  -5  -2 5741.92 443.463   1
  -3  -5   2 4623.63 450.382   1
  -3  -5   2 4658.28 331.164   1
  -3  -5   2 4517.12 268.577   1
  -3   5  -2 5783.70 425.577   1
  -3   5  -2 5154.33 372.507   1
  -3  -5   2 4813.11 307.253   1
  -3  -5  -2 5400.73 333.589   1
  -3  -5  -2 5205.24 460.898   1
  -3   5   2 4282.80 375.802   1
  -3   5   2 4647.06  341.72   1
   3   5  -2 5776.65 449.155   1
   3   5  -2 5391.51  355.12   1
   3  -5   2 4728.10  280.04   1
   3  -5   2 4895.33 346.085   1
  -3  -5  -2 5696.27 375.184   1
   4   5   217512.70 1346.63   1
   4   5   217336.30 1420.87   1
   4   5   219169.80 1633.02   1
   4  -5  -215347.40 1102.41   1
   4  -5  -216390.70 1409.62   1
  -4  -5   217212.30 1481.95   1
  -4  -5   216661.20 1331.35   1
  -4  -5   218093.70 1484.79   1
  -4  -5   216533.40 1276.87   1
  -4   5  -215780.90 1380.82   1
  -4   5  -214471.60 1231.55   1
  -4  -5  -215076.30 1185.00   1
  -4  -5  -216195.50 1252.01   1
  -4  -5  -215879.00 1396.58   1
  -4   5   216537.70 1296.64   1
   4   5  -214973.90 1201.55   1
   4   5  -217673.30 1543.67   1
   4  -5   217353.90 1364.34   1
   4  -5   217026.60 1247.95   1
  -4   5   215498.10 1277.12   1
   5   5   2 1826.81 160.337   1
  -5   5  -2 1981.28 194.842   1
   5   5   2 1868.48 158.536   1
   5   5   2 1684.88 120.969   1
   5  -5  -2 1764.54 86.3821   1
   5  -5  -2 2001.89 164.715   1
  -5  -5   2 1846.08 158.884   1
  -5  -5   2 1803.14 176.523   1
  -5  -5   2 1658.38 164.969   1
  -5   5  -2 1710.67 165.869   1
  -5  -5   2 1695.24 142.256   1
  -5   5   2 1440.71 112.764   1
  -5  -5  -2 2045.29 135.203   1
  -5  -5  -2 1912.94 157.486   1
  -5   5   2 1649.41 122.192   1
   5   5  -2 2197.70 175.337   1
   5   5  -2 1938.85  143.66   1
   5  -5   2 1656.60 145.072   1
   5  -5   2 1632.01 99.0938   1
  -5  -5  -2 1836.10 162.066   1
   6   5   216781.50 1408.78   1
   6   5   218443.30 1524.74   1
   6   5   218269.50 1623.75   1
   6  -5  -215312.00 1097.58   1
   6  -5  -216909.40 1320.61   1
  -6  -5   216091.50 1494.66   1
  -6  -5   217296.50 1498.59   1
  -6  -5   215470.50 1294.96   1
  -6  -5   215974.00 1359.04   1
  -6   5  -216528.20 1414.88   1
  -6   5  -214455.10 1186.93   1
  -6  -5  -216048.30 1304.20   1
  -6  -5  -215868.10 1364.46   1
  -6   5   215214.00 1336.79   1
  -6   5   213608.10 1123.07   1
   6   5  -216357.00 1314.93   1
   6   5  -218728.30 1576.41   1
   6  -5   215627.90 1178.48   1
   6  -5   217238.90 1309.97   1
  -6  -5  -217634.40 1545.51   1
   7   5   2 126.493  31.522   1
   7   5   2 254.289 41.6554   1
   7   5   2 132.991 61.9572   1
   7  -5  -2 132.709 18.4639   1
  -7  -5   2  171.72 61.9489   1
  -7  -5   2 223.882 42.2083   1
  -7  -5   2 160.773 71.5252   1
  -7  -5   2 195.016 46.1101   1
  -7   5  -2 120.888 42.8111   1
  -7  -5  -2 196.793 41.2089   1
  -7  -5  -2 138.907 55.9453   1
  -7  -5  -2  228.21  44.694   1
  -7   5   2 122.219 36.7363   1
   7   5  -2 129.297 41.7905   1
   7   5  -2 206.231 41.0568   1
   7  -5   2 163.762 24.6401   1
  -8  -5   2 1417.54 204.463   1
   8   5   2 1566.85 138.058   1
   8   5   2 1310.33 158.411   1
  -8  -5   2 1091.49 159.782   1
  -8  -5   2 1175.73 139.275   1
  -8  -5   2 1211.82 138.903   1
  -8   5  -2 1228.84 142.214   1
  -8  -5  -2 1233.82 128.444   1
  -8  -5  -2 1326.25 148.437   1
  -8  -5  -2 1227.10 124.327   1
   8   5  -2 1468.94 127.339   1
   8   5  -2 1212.76 126.248   1
   8  -5   2 1264.36 90.8274   1
   9   5   2 3762.64  274.68   1
  -9  -5   2 2738.00 229.948   1
  -9  -5   2 3706.31 305.439   1
  -9  -5   2 3194.47 303.418   1
   9   5   2 3339.56 243.477   1
  -9  -5  -2 2818.75 246.175   1
  -9  -5  -2 3142.82 274.889   1
   9   5  -2 3418.27 259.177   1
   9  -5   2 3078.20 208.099   1
  10   5   2 4230.14 328.493   1
 -10  -5   2 3367.01 453.166   1
 -10  -5   2 3855.53 335.719   1
 -10  -5  -2 3128.43 306.605   1
  10  -5   2 3405.62 243.195   1
 -11  -5   2 2050.75 247.515   1
 -11  -5   2 1963.50 202.879   1
 -11  -5  -2 1952.06  216.93   1
 -11  -5  -2 1884.62 197.654   1
  11  -5   2 1756.37 142.471   1
 -12  -5   2 9614.65  832.08   1
 -12  -5   2 8804.67 834.124   1
 -12  -5  -2 8525.16 787.457   1
 -12  -5  -2 8403.25 747.158   1
  12  -5   2 8903.53 680.368   1
 -13  -5   2 403.549  82.528   1
 -13  -5   2 360.284 133.826   1
 -13  -5  -2 384.701 86.3693   1
 -13  -5  -2 365.928 79.5202   1
 -14  -5   2 4805.70 469.216   1
 -14  -5   2 5484.64 482.687   1
 -14  -5  -2 5789.28 505.378   1
 -14  -5  -2 5606.73 476.661   1
 -15  -5   2  231.52 60.3101   1
 -15  -5  -2 215.262 97.9101   1
 -15  -5  -2 236.631 58.0245   1
 -16  -5   2 1454.86 153.746   1
 -16  -5  -2 1443.85 207.578   1
 -16  -5  -2 1504.60 230.727   1
 -17  -5   2 613.003 82.8436   1
 -17  -5  -2 557.523 122.604   1
 -17  -5  -2  574.68  78.248   1
 -18  -5   2  647.89 76.1985   1
 -18  -5  -2 540.672 105.295   1
 -18  -5  -2 559.512 73.5101   1
 -19  -5   2 131.981 47.6358   1
 -19  -5  -2 102.608 26.7196   1
 -19  -5  -2 146.491 27.8972   1
 -20  -5   2 2472.68 189.013   1
 -20  -5  -2 2214.15 138.611   1
   0  -5  -313943.70 985.464   1
   0  -5  -314338.20 1336.58   1
   0   5   315373.40 1174.79   1
   0   5   315192.90 1396.25   1
   0   5   314948.70 1170.41   1
   0  -5   314247.90 1216.62   1
   0  -5   315509.20 1125.67   1
   0   5  -314555.80 1096.50   1
   0   5  -315140.10 1344.95   1
   0  -5  -314128.80 976.956   1
   1  -5  -3 6827.65 393.628   1
   1   5   3 8071.71 554.958   1
   1   5   3 7713.55 497.197   1
   1   5   3 7304.11 583.161   1
   1  -5  -3 6691.35 399.081   1
   1  -5  -3 7289.28 631.901   1
  -1  -5   3 7128.67 390.448   1
  -1  -5   3 6875.19 565.139   1
  -1  -5   3 7616.13 436.752   1
  -1  -5   3 7732.91 484.344   1
  -1   5  -3 7507.66 547.404   1
  -1   5  -3 7755.21 616.919   1
  -1  -5  -3 7053.13 432.982   1
  -1  -5  -3 7320.32 448.151   1
  -1  -5  -3 7201.61 579.991   1
  -1   5   3 7420.23 477.914   1
  -1   5   3 7404.86  488.62   1
  -1   5   3 7725.51 586.123   1
   1   5  -3 7321.93 473.344   1
   1   5  -3 7486.75  639.03   1
   1  -5   3 7740.65 514.291   1
   1  -5   3 7361.71 623.138   1
   2   5   3 3089.30 201.805   1
   2   5   3 3203.73 207.764   1
   2   5   3 2977.26 270.475   1
   2  -5  -3 3770.23 183.252   1
   2  -5  -3 3898.28 266.657   1
  -2  -5   3 2966.73 254.455   1
  -2  -5   3 2927.80 179.751   1
  -2  -5   3 3294.47 205.247   1
  -2  -5   3 2877.18 166.141   1
  -2   5  -3 4070.10  249.97   1
  -2   5  -3 4030.70 364.308   1
   2  -5  -3 3536.59 154.383   1
  -2  -5  -3 3884.58 198.433   1
  -2  -5  -3 3911.72 214.308   1
  -2  -5  -3 3811.63 284.003   1
  -2   5   3 2889.47 285.135   1
  -2   5   3 2918.61 186.332   1
  -2   5   3 2810.23 181.598   1
[truncated: 219,403 more chars]
