# Supplementary material for: Crystal structure of fac-tricarbon­yl(quinoline-2-carboxyl­ato-κ2 N,O)(tri­phenyl­arsane-κAs)rhenium(I)
Source: Acta Crystallogr E Crystallogr Commun. 2016 Jan 6;72(Pt 2):114–6. doi: 10.1107/S2056989015024640 (PMC4770954; doi:10.1107/S2056989015024640)
Supplement: Supplementary file 2 [file e-72-00114-Isup2.hkl]

data_I                                                                          
_shelx_title ' ***RECHA23***** Pna21 No33' 
_shelx_refln_list_code          4                                               
_shelx_F_calc_maximum      445.91                                               
_exptl_crystal_F_000      1448.00                                               
_reflns_d_resolution_high  0.8347                                               
                                                                                
loop_                                                                           
 _space_group_symop_operation_xyz                                               
 'x, y, z'                                                                      
 '-x, -y, z+1/2'                                                                
 '-x+1/2, y+1/2, z+1/2'                                                         
 'x+1/2, -y+1/2, z'                                                             
                                                                                
_cell_length_a    18.1637                                                       
_cell_length_b    10.3463                                                       
_cell_length_c    14.5322                                                       
_cell_angle_alpha  90.000                                                       
_cell_angle_beta   90.000                                                       
_cell_angle_gamma  90.000                                                       
                                                                                
_shelx_F_squared_multiplier     1.000                                           
                                                                                
loop_                                                                           
 _refln_index_h                                                                 
 _refln_index_k                                                                 
 _refln_index_l                                                                 
 _refln_F_squared_calc                                                          
 _refln_F_squared_meas                                                          
 _refln_F_squared_sigma                                                         
 _refln_observed_status                                                         
   2   0 -17       7005.59       8501.59       727.15 o                         
   4   0 -17      12063.80      12752.36      1103.44 o                         
   0   1 -17       7573.52       9233.16       667.95 o                         
   1   1 -17       2957.47       3784.01       248.82 o                         
   2   1 -17       4031.70       5181.02       398.00 o                         
   3   1 -17        186.10        244.01        60.16 o                         
   4   1 -17        307.59        244.54        59.93 o                         
   1   2 -17       1816.81       2334.80       168.10 o                         
   2   2 -17        727.55        900.12        86.45 o                         
   3   2 -17       8650.51      10059.51       590.06 o                         
   0   0 -16      14406.89      15797.45      1509.86 o                         
   2   0 -16       6662.62       7729.04       722.58 o                         
   4   0 -16        216.59        356.00       107.62 o                         
   6   0 -16       4290.91       4610.86       349.14 o                         
   1   1 -16       1244.20       1554.61       154.54 o                         
   2   1 -16       4018.73       4926.07       303.30 o                         
   3   1 -16       3537.65       4192.79       298.60 o                         
   4   1 -16       7968.78       9225.38       586.09 o                         
   5   1 -16       3159.55       3640.34       231.91 o                         
   6   1 -16       4710.49       5117.26       421.71 o                         
   7   1 -16        887.31        920.73        76.33 o                         
   0   2 -16       1423.52       1821.35       198.96 o                         
   1   2 -16      10043.26      11711.49       617.01 o                         
   2   2 -16       1137.31       1255.08       121.25 o                         
   3   2 -16       1617.73       2174.14       173.02 o                         
   4   2 -16        446.97        514.87        81.49 o                         
   5   2 -16        990.36       1126.06       104.48 o                         
   6   2 -16        805.67        812.11        79.58 o                         
   7   2 -16       8054.65       8067.10       596.09 o                         
   1   3 -16       1411.03       1719.20       130.53 o                         
   2   3 -16        348.04        459.24        69.50 o                         
   3   3 -16       6898.83       8480.91       416.86 o                         
   4   3 -16        347.45        469.99        85.07 o                         
   5   3 -16       7359.41       8663.04       511.93 o                         
   6   3 -16        634.04        631.27        94.01 o                         
   0   4 -16       6204.07       7594.75       529.02 o                         
   1   4 -16       3543.47       4241.22       237.64 o                         
   2   4 -16       3232.94       3864.82       250.66 o                         
   3   4 -16        709.25        767.39        80.76 o                         
   4   4 -16        262.08        328.89        64.19 o                         
   2   0 -15       2328.98       2787.29       379.45 o                         
   4   0 -15       8089.30       9899.80       909.35 o                         
   6   0 -15       8130.92       9235.54       929.42 o                         
   8   0 -15        278.21        394.69        73.56 o                         
   0   1 -15       4197.11       4321.14       349.57 o                         
   1   1 -15       3437.15       3573.40       238.65 o                         
   2   1 -15       2850.54       3320.00       286.71 o                         
   3   1 -15        670.48        835.27        98.26 o                         
   4   1 -15        520.72        595.97        96.09 o                         
   5   1 -15        177.51        169.07        53.43 o                         
   6   1 -15       1871.19       2163.17       190.51 o                         
   7   1 -15       1469.82       1607.62       140.96 o                         
   8   1 -15       2914.10       2782.84       168.01 o                         
   9   1 -15       1344.41       1185.74       131.85 o                         
   1   2 -15       1610.67       2011.93       162.91 o                         
   2   2 -15        473.38        572.42        92.71 o                         
   3   2 -15       4800.95       5453.88       303.80 o                         
   4   2 -15        920.61        977.51       112.32 o                         
   5   2 -15       7201.68       8235.78       502.04 o                         
   6   2 -15        138.48        177.45        41.10 o                         
   7   2 -15       3635.26       3929.38       244.22 o                         
   8   2 -15        244.86        133.17        49.51 o                         
   0   3 -15       3707.03       4106.68       321.47 o                         
   1   3 -15       5967.65       6591.39       379.62 o                         
   2   3 -15       1389.47       1590.72       159.71 o                         
   3   3 -15       1245.71       1406.87       140.94 o                         
   4   3 -15        326.89        378.37        62.24 o                         
   5   3 -15        192.59        188.57        67.26 o                         
   6   3 -15       1716.91       1961.99       180.37 o                         
   7   3 -15       3349.88       3348.64       239.83 o                         
   8   3 -15       1700.13       1799.71       236.93 o                         
   1   4 -15         71.43         70.23        48.86 o                         
   2   4 -15       2370.38       2949.60       206.98 o                         
   3   4 -15        790.93       1030.52        96.82 o                         
   4   4 -15       7526.84       8896.84       450.81 o                         
   5   4 -15        834.99        875.35        73.33 o                         
   6   4 -15       5640.91       6321.50       417.97 o                         
   7   4 -15       1274.72       1433.05       206.82 o                         
   8   4 -15        475.10        421.65        71.09 o                         
   0   5 -15       6506.41       7902.42       722.09 o                         
   1   5 -15       1531.79       1963.26       161.54 o                         
   2   5 -15       4397.82       5264.00       361.43 o                         
   3   5 -15         93.59        141.08        43.51 o                         
   4   5 -15         19.75         52.72        27.69 o                         
   5   5 -15        364.14        348.77        71.17 o                         
   6   5 -15       2173.36       2331.54       162.53 o                         
   1   6 -15       1109.31       1494.06       115.16 o                         
   2   6 -15       1202.24       1504.46       155.52 o                         
   3   6 -15       5734.15       6689.89       312.04 o                         
   0   0 -14       5617.32       5873.65       760.24 o                         
   2   0 -14       4260.40       4336.22       394.64 o                         
   4   0 -14        965.31       1157.99       228.46 o                         
   6   0 -14        458.47        603.75       151.53 o                         
   8   0 -14       4550.67       4557.34       457.04 o                         
  10   0 -14       6827.54       6841.16       748.66 o                         
  12   0 -14       3682.14       3330.62       274.15 o                         
   1   1 -14        805.41        911.60       131.66 o                         
   2   1 -14       1746.08       2032.90       227.01 o                         
   3   1 -14       2669.48       2840.79       246.91 o                         
   4   1 -14       4706.64       5229.82       421.29 o                         
   5   1 -14       4227.48       4630.65       279.60 o                         
   6   1 -14       2718.04       3077.44       244.84 o                         
   7   1 -14       3183.55       3690.31       257.28 o                         
   8   1 -14       2065.59       2349.70       176.81 o                         
   9   1 -14        260.35        221.20        62.40 o                         
  10   1 -14         57.84         68.80        71.71 o                         
  11   1 -14        854.17        828.06       103.10 o                         
  12   1 -14       2041.51       1912.99       181.88 o                         
   0   2 -14        239.67         71.66        97.17 o                         
   1   2 -14       3867.85       4376.12       359.81 o                         
   2   2 -14        514.78        695.56       119.05 o                         
   3   2 -14       2803.17       3185.69       251.90 o                         
   4   2 -14        719.98        779.43       102.94 o                         
   5   2 -14         42.67         71.38        49.93 o                         
   6   2 -14        293.12        321.46        76.00 o                         
   7   2 -14       5256.61       5533.65       360.01 o                         
   8   2 -14        157.74        160.15        66.09 o                         
   9   2 -14       9523.39       9332.47       629.73 o                         
  10   2 -14       1725.81       1620.59       258.11 o                         
  11   2 -14       3785.15       3932.50       412.85 o                         
  12   2 -14        533.85        492.54        69.49 o                         
   1   3 -14        140.46        122.61        70.26 o                         
   2   3 -14       1666.60       1873.80       185.84 o                         
   3   3 -14       2489.02       2869.08       228.13 o                         
   4   3 -14       4283.19       4889.51       345.57 o                         
   5   3 -14       5071.11       5406.79       335.41 o                         
   6   3 -14       1180.57       1194.99       104.76 o                         
   7   3 -14       4243.39       4491.11       258.22 o                         
   8   3 -14        272.82        264.42        60.34 o                         
   9   3 -14        572.18        527.37       107.36 o                         
  10   3 -14        773.24        802.58       150.59 o                         
  11   3 -14       1509.57       1290.02       191.48 o                         
   0   4 -14       9395.48      10684.56       772.70 o                         
   1   4 -14        436.86        641.48       116.83 o                         
   2   4 -14       4795.30       5568.16       371.87 o                         
   3   4 -14         24.05         66.15        40.99 o                         
   4   4 -14         51.19        112.08        41.49 o                         
   5   4 -14        472.78        580.41        99.93 o                         
   6   4 -14       2354.03       2490.75       160.83 o                         
   7   4 -14        430.14        442.30        56.50 o                         
   8   4 -14       5666.66       5303.71       777.68 o                         
   9   4 -14       1534.01       1320.79       118.03 o                         
  10   4 -14       5080.56       4578.72       362.38 o                         
   1   5 -14        102.61        152.61        63.26 o                         
   2   5 -14       3209.17       3807.02       301.90 o                         
   3   5 -14       2324.40       2730.28       258.81 o                         
   4   5 -14       5936.92       6100.91       411.93 o                         
   5   5 -14       1561.10       1854.91       126.98 o                         
   6   5 -14       6016.30       5954.32       531.08 o                         
   7   5 -14         16.27         29.73        21.31 o                         
   8   5 -14        900.24        863.83       105.10 o                         
   9   5 -14       1184.66       1095.09       151.70 o                         
   0   6 -14       2215.85       2629.56       322.48 o                         
   1   6 -14       6797.83       8322.15       541.42 o                         
   2   6 -14       1517.66       1871.52       166.43 o                         
   3   6 -14       1096.39       1470.86       189.55 o                         
   4   6 -14        252.26        224.98        88.59 o                         
   5   6 -14        842.82        965.76        80.22 o                         
   6   6 -14        878.15        965.98       112.88 o                         
   7   6 -14       5445.31       5616.06       508.06 o                         
   1   7 -14       1228.62       1436.24       194.16 o                         
   2   7 -14        567.09        563.08       176.50 o                         
   3   7 -14       5952.93       6537.71       342.02 o                         
   4   7 -14          9.68         32.08        19.41 o                         
   2   0 -13      11239.28      12480.97      1020.79 o                         
   4   0 -13      20388.47      21682.33      2193.53 o                         
   6   0 -13       4180.48       4757.19       492.53 o                         
   8   0 -13       1931.99       1988.85       184.85 o                         
  10   0 -13       5058.41       5566.32       550.65 o                         
  12   0 -13      10386.00      11536.21       958.23 o                         
  14   0 -13       6802.64       6860.39       592.26 o                         
   0   1 -13       7136.25       7675.86       664.34 o                         
   1   1 -13       5523.27       6045.73       376.06 o                         
   2   1 -13       5684.13       6340.50       434.15 o                         
   3   1 -13        284.89        343.31        80.54 o                         
   4   1 -13        102.95        114.48        54.76 o                         
   5   1 -13        853.27        926.92       119.37 o                         
   6   1 -13       3086.40       3420.17       252.50 o                         
   7   1 -13       1057.22       1077.09       138.80 o                         
   8   1 -13       6301.11       6628.74       428.03 o                         
   9   1 -13       4150.06       4359.07       332.12 o                         
  10   1 -13       4141.45       4276.13       310.18 o                         
  11   1 -13        442.13        328.26       132.71 o                         
  12   1 -13        988.34       1070.61       134.56 o                         
  13   1 -13         98.83         92.42        39.20 o                         
  14   1 -13       1037.62       1036.83        92.02 o                         
   1   2 -13       2226.94       2462.17       207.94 o                         
   2   2 -13        407.89        489.06       107.54 o                         
   3   2 -13      12318.78      13896.24       935.55 o                         
   4   2 -13       2125.24       2411.75       221.48 o                         
   5   2 -13       9593.95      10490.86       614.70 o                         
   6   2 -13       1449.36       1497.57       144.46 o                         
   7   2 -13       3749.67       3948.75       232.13 o                         
   8   2 -13        976.51       1062.83        87.33 o                         
   9   2 -13        817.27        850.15       170.18 o                         
  10   2 -13       2020.95       2030.75       184.43 o                         
  11   2 -13       3654.84       3692.27       263.74 o                         
  12   2 -13        555.17        587.67        72.77 o                         
  13   2 -13       6365.52       6647.38       383.10 o                         
  14   2 -13        340.26        332.95        69.38 o                         
   0   3 -13       2819.19       3331.35       438.21 o                         
   1   3 -13      12478.62      13872.25      1029.79 o                         
   2   3 -13       1201.55       1454.30       177.76 o                         
   3   3 -13       2028.35       2536.50       300.72 o                         
   4   3 -13        540.70        738.18       143.05 o                         
   5   3 -13       1014.60        946.22       229.82 o                         
   6   3 -13       1132.03       1103.66        98.81 o                         
   7   3 -13       8922.30       9157.98       482.79 o                         
   8   3 -13       2297.52       2217.15       148.48 o                         
   9   3 -13       7943.08       7991.60       508.25 o                         
  10   3 -13       1041.51       1018.54       158.63 o                         
  11   3 -13       2768.61       2924.46       197.15 o                         
  12   3 -13        342.02        387.17        73.44 o                         
  13   3 -13        657.43        684.78        73.95 o                         
   1   4 -13        758.08       1013.84       173.15 o                         
   2   4 -13       3630.49       3989.75       333.00 o                         
   3   4 -13       3210.94       3709.51       372.74 o                         
   4   4 -13       7390.85       7893.36       549.26 o                         
   5   4 -13       4099.61       4018.31       314.10 o                         
   6   4 -13       4355.40       4238.44       297.93 o                         
   7   4 -13        685.39        750.55        82.04 o                         
   8   4 -13        107.39        115.88        44.77 o                         
   9   4 -13       1088.59       1087.11       101.92 o                         
  10   4 -13       1631.38       1718.27       173.06 o                         
  11   4 -13       1611.23       1761.76       150.64 o                         
  12   4 -13       4891.06       4688.37       343.55 o                         
   0   5 -13      12317.03      14162.10      1427.63 o                         
   1   5 -13        932.42       1166.59       160.50 o                         
   2   5 -13       6481.83       7683.41       623.63 o                         
   3   5 -13         61.57        103.65        65.55 o                         
   4   5 -13        289.19        437.18       101.91 o                         
   5   5 -13       1429.86       1441.96       143.32 o                         
   6   5 -13       3709.15       3802.93       231.60 o                         
   7   5 -13       1194.69       1148.80        90.79 o                         
   8   5 -13       8586.08       8569.86       453.58 o                         
   9   5 -13        318.96        179.70        77.94 o                         
  10   5 -13       7137.22       7135.60       639.84 o                         
  11   5 -13        303.28        355.79        59.42 o                         
   1   6 -13        728.33        919.96       127.57 o                         
   2   6 -13       2473.26       3060.33       271.52 o                         
   3   6 -13       4674.92       5707.11       414.93 o                         
   4   6 -13       3757.11       4210.64       309.19 o                         
   5   6 -13       4517.53       4574.07       344.65 o                         
   6   6 -13       2164.39       1989.24       127.08 o                         
   7   6 -13        327.75        257.68        69.70 o                         
   8   6 -13        368.33        415.45        82.08 o                         
   9   6 -13        855.81        863.55        78.74 o                         
   0   7 -13       2086.70       2260.54       313.21 o                         
   1   7 -13       9775.17      11645.18       718.29 o                         
   2   7 -13        621.28        672.37       100.70 o                         
   3   7 -13       2022.67       2261.73       275.07 o                         
   4   7 -13        264.81        260.99        46.13 o                         
   5   7 -13        974.87        915.73        81.40 o                         
   6   7 -13        935.91        871.86       102.97 o                         
   7   7 -13       5821.03       5203.79       271.88 o                         
   1   8 -13       1499.27       1753.63       155.77 o                         
   2   8 -13       1207.55       1412.31       160.70 o                         
   3   8 -13       5535.34       6032.64       586.80 o                         
   0   0 -12      34006.16      36634.53      4444.76 o                         
   2   0 -12      16666.48      17752.35      1289.79 o                         
   4   0 -12        827.83        897.65       161.78 o                         
   6   0 -12       5535.51       5782.06       557.72 o                         
   8   0 -12      15885.68      17544.60      1266.22 o                         
  10   0 -12       7938.83       8466.82       765.14 o                         
  12   0 -12         75.51        120.34        84.55 o                         
  14   0 -12       4447.87       4930.14       499.31 o                         
   1   1 -12       1316.03       1469.02       136.07 o                         
   2   1 -12       8414.83       9029.32       485.28 o                         
   3   1 -12       8579.82       9416.71       468.57 o                         
   4   1 -12      23382.74      26081.95      1564.50 o                         
   5   1 -12       5951.31       6474.71       490.33 o                         
   6   1 -12       7957.00       7967.03       455.27 o                         
   7   1 -12        952.24        972.91        72.52 o                         
   8   1 -12       1169.14       1276.59       108.93 o                         
   9   1 -12       1757.91       1850.93       181.42 o                         
  10   1 -12       7122.47       7793.95       518.04 o                         
  11   1 -12       4152.08       4575.29       353.72 o                         
  12   1 -12       9085.37      10089.94       723.42 o                         
  13   1 -12       3632.96       3915.96       267.93 o                         
  14   1 -12       2411.85       2484.77       157.76 o                         
  15   1 -12        976.06       1026.76        86.59 o                         
   0   2 -12       4144.65       4679.20       594.26 o                         
   1   2 -12      23233.29      26227.72      2056.32 o                         
   2   2 -12       3681.83       4341.46       389.80 o                         
   3   2 -12       1482.03       1686.94       167.64 o                         
   4   2 -12        226.23        189.21        74.16 o                         
   5   2 -12       4371.95       4375.57       274.35 o                         
   6   2 -12       3158.00       3362.26       202.59 o                         
   7   2 -12      12531.51      12506.08       691.22 o                         
   8   2 -12       2132.22       2342.00       165.69 o                         
   9   2 -12      11182.61      12168.65       717.34 o                         
  10   2 -12        656.06        719.19       104.61 o                         
  11   2 -12       1808.40       1887.20       171.26 o                         
  12   2 -12        678.76        745.25        88.35 o                         
  13   2 -12       1132.40       1200.05       121.91 o                         
  14   2 -12        947.88       1075.69       127.35 o                         
  15   2 -12       6165.28       6376.83       345.73 o                         
   1   3 -12       4025.78       4578.96       385.72 o                         
   2   3 -12        357.30        422.31        97.38 o                         
   3   3 -12      16911.04      18464.25      1339.11 o                         
   4   3 -12        361.95        311.38       110.61 o                         
   5   3 -12      19614.07      19768.41      1165.55 o                         
   6   3 -12        490.09        506.67        86.35 o                         
   7   3 -12       2919.72       2801.88       226.19 o                         
   8   3 -12        100.82        125.17        39.72 o                         
   9   3 -12       3607.96       3768.01       223.25 o                         
  10   3 -12        129.84        127.16        57.16 o                         
  11   3 -12       8560.82       9305.71       640.80 o                         
  12   3 -12        449.76        488.55        78.61 o                         
  13   3 -12       6094.73       6368.14       497.86 o                         
  14   3 -12       1263.99       1383.83       117.60 o                         
   0   4 -12       7830.12       8623.67      1146.51 o                         
   1   4 -12      10128.23      10850.26       845.68 o                         
   2   4 -12       4866.96       5174.35       433.46 o                         
   3   4 -12       1187.13       1267.35       163.14 o                         
   4   4 -12        434.92        430.96        84.80 o                         
   5   4 -12       1373.33       1543.19       134.07 o                         
   6   4 -12       2653.72       2663.70       228.60 o                         
   7   4 -12       9504.97       9512.37       526.43 o                         
   8   4 -12       8692.70       7898.60       596.75 o                         
   9   4 -12       5552.64       5125.73       350.55 o                         
  10   4 -12       4713.90       4751.98       449.64 o                         
  11   4 -12        326.31        381.88        61.57 o                         
  12   4 -12         65.16        101.90        33.09 o                         
  13   4 -12        824.26        932.32       100.25 o                         
  14   4 -12       1726.61       1685.79       181.11 o                         
   1   5 -12        410.74        667.78       145.25 o                         
   2   5 -12       6955.79       7726.81       577.58 o                         
   3   5 -12       2400.29       2541.50       282.45 o                         
   4   5 -12      13937.78      15158.83      1019.74 o                         
   5   5 -12        378.85        383.99        93.69 o                         
   6   5 -12       6841.58       6869.27       501.77 o                         
   7   5 -12         20.00         59.36        31.73 o                         
   8   5 -12        108.40        132.55        49.86 o                         
   9   5 -12        467.53        492.21        70.30 o                         
  10   5 -12       3014.80       3086.51       170.05 o                         
  11   5 -12        459.75        476.18        85.05 o                         
  12   5 -12       7571.86       7410.30       439.54 o                         
  13   5 -12         36.83         25.64        26.62 o                         
   0   6 -12      12684.04      13832.23      1344.93 o                         
   1   6 -12       2154.89       2360.94       222.43 o                         
   2   6 -12       9480.20       9998.54       738.26 o                         
   3   6 -12        826.58        868.03       135.27 o                         
   4   6 -12        345.50        445.33        84.45 o                         
   5   6 -12        440.73        492.41        80.46 o                         
   6   6 -12       4481.26       4578.74       320.95 o                         
   7   6 -12       1455.76       1433.94       126.90 o                         
   8   6 -12       7154.40       6840.56       396.37 o                         
   9   6 -12       2675.15       2291.55       152.30 o                         
  10   6 -12       3825.92       3621.99       197.72 o                         
   1   7 -12        789.48       1045.69       124.27 o                         
   2   7 -12       2934.47       3370.53       275.03 o                         
   3   7 -12       5713.35       6605.96       570.71 o                         
   4   7 -12       2302.35       2599.76       207.95 o                         
   5   7 -12       4986.31       5700.32       366.32 o                         
   6   7 -12        519.66        616.35        93.87 o                         
   7   7 -12        697.05        745.74        82.22 o                         
   8   7 -12          8.63         23.68        21.19 o                         
   9   7 -12        202.11        112.60        49.62 o                         
   0   8 -12       2394.22       2578.85       321.48 o                         
   1   8 -12       4886.81       5881.67       390.60 o                         
   2   8 -12        158.65        231.96        73.81 o                         
   3   8 -12       2007.87       2162.73       196.05 o                         
   4   8 -12        344.76        315.59        61.06 o                         
   5   8 -12         91.41         99.57        38.80 o                         
   6   8 -12        325.97        257.36        49.61 o                         
   7   8 -12       3452.31       3082.78       177.66 o                         
   2   0 -11      25131.69      26266.07      1972.27 o                         
   4   0 -11      42211.38      43665.79      3697.40 o                         
   6   0 -11      11835.70      12320.50      1176.63 o                         
   8   0 -11       3489.54       3856.41       273.35 o                         
  10   0 -11       9471.80      10809.97       908.16 o                         
  12   0 -11      16952.99      18198.17      1615.64 o                         
  14   0 -11       5652.63       5682.94       469.31 o                         
  16   0 -11        203.59        245.84        91.01 o                         
   0   1 -11      21427.81      23092.38      2233.52 o                         
   1   1 -11      10933.77      10812.77       779.03 o                         
   2   1 -11      13414.21      13722.63       808.40 o                         
   3   1 -11        344.50        354.99        69.54 o                         
   4   1 -11        245.72        280.83        49.04 o                         
   5   1 -11        162.18        134.57        41.70 o                         
   6   1 -11      13564.07      14109.64       575.30 o                         
   7   1 -11       8492.07       8536.96       551.17 o                         
   8   1 -11      18678.35      18872.87       970.60 o                         
   9   1 -11       4076.56       4301.16       358.60 o                         
  10   1 -11       6730.77       7130.44       506.94 o                         
  11   1 -11        829.32        916.45       107.97 o                         
  12   1 -11        329.28        428.76        80.18 o                         
  13   1 -11        313.91        460.08        66.82 o                         
  14   1 -11       4188.03       4387.19       260.64 o                         
  15   1 -11       1680.92       1842.11       145.54 o                         
  16   1 -11       4518.56       4603.04       231.77 o                         
   1   2 -11       5063.87       5315.62       393.91 o                         
   2   2 -11       3235.80       3535.77       290.36 o                         
   3   2 -11      25557.66      26496.11      1551.17 o                         
   4   2 -11       4640.63       4963.48       409.00 o                         
   5   2 -11      25803.10      26705.30      1858.90 o                         
   6   2 -11        123.74        136.60        47.50 o                         
   7   2 -11       1776.83       1836.02       144.07 o                         
   8   2 -11         14.97         77.69        27.04 o                         
   9   2 -11       3117.26       3278.69       199.25 o                         
  10   2 -11       3499.36       3769.81       317.23 o                         
  11   2 -11       7508.50       8235.84       555.70 o                         
  12   2 -11       1585.93       1605.44       170.26 o                         
  13   2 -11       7605.83       8158.23       522.27 o                         
  14   2 -11         81.90        135.46        38.88 o                         
  15   2 -11       1693.86       1614.50       146.91 o                         
  16   2 -11        537.45        574.39        56.18 o                         
   0   3 -11        489.87        822.32       170.31 o                         
   1   3 -11      27777.74      28872.88      1982.51 o                         
   2   3 -11        432.56        615.61        94.92 o                         
   3   3 -11       3910.11       4066.47       311.80 o                         
   4   3 -11        591.98        555.67       121.97 o                         
   5   3 -11       7161.73       7482.10       728.37 o                         
   6   3 -11        624.40        688.02        84.27 o                         
   7   3 -11      18894.51      18204.89       861.12 o                         
   8   3 -11        797.13        763.13        92.54 o                         
   9   3 -11      15558.09      14074.76      1969.24 o                         
  10   3 -11        704.56        737.35       102.15 o                         
  11   3 -11       1324.96       1374.61       145.30 o                         
  12   3 -11        392.44        348.49        69.30 o                         
  13   3 -11       1916.07       1929.46       205.77 o                         
  14   3 -11        132.88        142.03        39.39 o                         
  15   3 -11       6489.37       6437.04       648.75 o                         
  16   3 -11        596.48        627.81        83.51 o                         
   1   4 -11       3577.10       3910.96       316.37 o                         
   2   4 -11       6709.63       7205.79       593.24 o                         
   3   4 -11      13284.34      14362.63      1050.47 o                         
   4   4 -11      11851.18      12500.39       966.79 o                         
   5   4 -11       6572.88       6879.13       457.66 o                         
   6   4 -11       6748.81       6712.23       433.34 o                         
   7   4 -11       1796.41       1873.58       178.67 o                         
   8   4 -11        795.34        724.99        92.79 o                         
   9   4 -11       2981.78       2725.94       200.46 o                         
  10   4 -11       2448.17       2618.53       330.75 o                         
  11   4 -11       5360.39       5564.95       467.78 o                         
  12   4 -11       6296.65       6823.27       869.43 o                         
  13   4 -11       1890.85       2067.90       192.42 o                         
  14   4 -11       4273.53       4176.38       538.61 o                         
  15   4 -11        203.19        137.45        33.07 o                         
   0   5 -11      19141.92      20522.76      2052.21 o                         
   1   5 -11       1503.01       1757.02       203.71 o                         
   2   5 -11       8945.10       9626.93       651.65 o                         
   3   5 -11        258.97        340.62        98.50 o                         
   4   5 -11        114.63        207.04        76.92 o                         
   5   5 -11        827.07        950.85       126.04 o                         
   6   5 -11       6523.81       6545.97       429.31 o                         
   7   5 -11       1742.17       1789.25       165.68 o                         
   8   5 -11      15637.66      13766.52      1282.67 o                         
   9   5 -11         62.73         97.82        50.21 o                         
  10   5 -11       6726.67       6809.47       750.84 o                         
  11   5 -11        581.18        561.25        75.72 o                         
  12   5 -11        149.89        129.82        46.65 o                         
  13   5 -11        872.48        904.18       154.50 o                         
  14   5 -11       2064.73       1941.68       124.12 o                         
   1   6 -11        277.16        412.17        98.38 o                         
   2   6 -11       5887.12       6305.79       447.54 o                         
   3   6 -11       1943.93       2146.09       207.39 o                         
   4   6 -11      12776.52      14305.48      1053.68 o                         
   5   6 -11       2777.28       3208.74       309.71 o                         
   6   6 -11       3608.50       3790.75       324.52 o                         
   7   6 -11       1448.38       1437.07       314.49 o                         
   8   6 -11        207.55        191.19       156.78 o                         
   9   6 -11        309.38        250.60        53.19 o                         
  10   6 -11       3837.73       3786.51       266.89 o                         
  11   6 -11       1202.47       1259.49       254.51 o                         
  12   6 -11       5678.25       5771.71       656.24 o                         
  13   6 -11       2356.63       2395.62       118.61 o                         
   0   7 -11       2883.77       3283.41       518.21 o                         
   1   7 -11      10182.64      11957.53       996.62 o                         
   2   7 -11       1659.01       1875.20       192.22 o                         
   3   7 -11       2099.91       2271.38       213.18 o                         
   4   7 -11        535.11        592.40       154.68 o                         
   5   7 -11        402.78        548.43       108.43 o                         
   6   7 -11       2651.21       2624.58       244.74 o                         
   7   7 -11       2895.84       3168.40       341.32 o                         
   8   7 -11        732.96        769.97       203.06 o                         
   9   7 -11       6727.36       6597.85       376.30 o                         
  10   7 -11        306.38        207.23        60.46 o                         
  11   7 -11       4286.39       3987.82       297.33 o                         
   1   8 -11       1221.07       1633.76       243.29 o                         
   2   8 -11        746.91        800.13       124.06 o                         
   3   8 -11       7949.46       9230.47       597.06 o                         
   4   8 -11        369.58        476.67        99.44 o                         
   5   8 -11       7244.83       7687.85       481.76 o                         
   6   8 -11        195.20        214.90        68.16 o                         
   7   8 -11       2151.57       2342.66       240.59 o                         
   8   8 -11        494.06        454.13       205.58 o                         
   9   8 -11        518.72        568.53        76.11 o                         
   0   9 -11       2160.53       2975.14       303.34 o                         
   1   9 -11       2793.93       3510.31       233.27 o                         
   2   9 -11       2189.11       2486.71       192.92 o                         
   3   9 -11        407.79        424.26        71.54 o                         
   4   9 -11        370.70        402.80        61.07 o                         
   5   9 -11        207.51        235.45       113.03 o                         
   0   0 -10      32100.96      33713.73      3248.45 o                         
   2   0 -10      14678.70      15303.67      1207.98 o                         
   4   0 -10       1958.57       2079.75       119.52 o                         
   6   0 -10       7953.72       8161.29       536.15 o                         
   8   0 -10      21123.50      20302.99      2659.99 o                         
  10   0 -10      14504.07      15352.10      1363.71 o                         
  12   0 -10       1885.64       1928.00       233.80 o                         
  14   0 -10       1998.30       2062.14       194.14 o                         
  16   0 -10       6390.76       6612.73       491.40 o                         
   1   1 -10       2267.59       2450.92       246.91 o                         
   2   1 -10      15414.27      14767.29       868.06 o                         
   3   1 -10      11162.33      10940.97       504.28 o                         
   4   1 -10      22648.31      22978.37       815.67 o                         
   5   1 -10      14022.83      14170.79       613.40 o                         
   6   1 -10       8421.77       8255.01       406.90 o                         
   7   1 -10       2635.81       2832.69       165.01 o                         
   8   1 -10        936.94        963.13        74.91 o                         
   9   1 -10        879.56        927.91       102.01 o                         
  10   1 -10       2299.42       2663.67       211.09 o                         
  11   1 -10       3683.17       4004.76       270.10 o                         
  12   1 -10       8040.78       8304.41       502.10 o                         
  13   1 -10       4940.50       5088.69       313.74 o                         
  14   1 -10       5187.23       5021.75       348.82 o                         
  15   1 -10       1295.03       1274.59       122.72 o                         
  16   1 -10       2217.03       2071.67       134.37 o                         
  17   1 -10         89.25         63.79        25.32 o                         
   0   2 -10       6835.27       6964.30       614.65 o                         
   1   2 -10      19146.94      19497.86      1294.66 o                         
   2   2 -10       4132.28       4101.82       249.10 o                         
   3   2 -10       4403.96       4761.52       301.83 o                         
   4   2 -10       1692.24       1846.34       164.54 o                         
   5   2 -10       1873.07       1863.83       162.03 o                         
   6   2 -10       1748.61       1763.95       104.95 o                         
   7   2 -10      23453.81      23275.72      1071.03 o                         
   8   2 -10       2711.32       2830.14       179.11 o                         
   9   2 -10      18014.00      19000.81      1273.49 o                         
  10   2 -10       1687.50       1858.33       154.31 o                         
  11   2 -10       7429.81       7622.06       540.33 o                         
  12   2 -10       1176.46       1130.65       121.48 o                         
  13   2 -10        962.06       1010.06       120.30 o                         
  14   2 -10       1857.53       2001.09       171.16 o                         
  15   2 -10       4608.70       4574.79       267.12 o                         
  16   2 -10        382.17        377.19        64.97 o                         
  17   2 -10       6324.53       5846.30       501.80 o                         
   1   3 -10       3058.84       3287.07       283.75 o                         
   2   3 -10       3949.30       3983.34       351.85 o                         
   3   3 -10      15372.63      17067.29      1330.31 o                         
   4   3 -10       2722.15       2882.43       263.32 o                         
   5   3 -10      19841.05      20239.41      1043.11 o                         
   6   3 -10       2908.54       2906.06       210.56 o                         
   7   3 -10       7984.44       7751.25       511.20 o                         
   8   3 -10        294.03        232.67        51.44 o                         
   9   3 -10       1977.45       1950.71       206.26 o                         
  10   3 -10        351.42        376.22        85.88 o                         
  11   3 -10       6923.36       7005.72       716.44 o                         
  12   3 -10       1478.29       1568.18       221.78 o                         
  13   3 -10       7610.22       7704.40       800.52 o                         
  14   3 -10       2135.25       2059.22       320.21 o                         
  15   3 -10       4032.34       3995.08       367.14 o                         
  16   3 -10        499.19        498.68        64.73 o                         
  17   3 -10        651.79        609.29        97.11 o                         
   0   4 -10      11998.77      12296.98      1316.20 o                         
   1   4 -10       6833.93       6721.59       494.53 o                         
   2   4 -10       8810.36       8971.26       650.59 o                         
   3   4 -10        666.57        709.88       110.68 o                         
   4   4 -10        975.25        982.17       123.26 o                         
   5   4 -10       2333.62       2483.22       200.01 o                         
   6   4 -10       5667.22       5669.12       322.90 o                         
   7   4 -10       4420.19       4350.91       285.22 o                         
   8   4 -10      15163.88      13946.11      1619.97 o                         
   9   4 -10       7968.36       7210.02      1310.67 o                         
  10   4 -10       6934.47       6889.61      1032.45 o                         
  11   4 -10       2090.66       2088.96       205.40 o                         
  12   4 -10        440.09        428.13        79.43 o                         
  13   4 -10       2001.42       2270.34       301.57 o                         
  14   4 -10        778.03        676.93       149.62 o                         
  15   4 -10       1767.96       1665.89       240.37 o                         
  16   4 -10       2772.22       2780.09       428.16 o                         
   1   5 -10        637.70        823.67       185.04 o                         
   2   5 -10      10364.17      10893.96       802.36 o                         
   3   5 -10       2643.90       2977.12       253.25 o                         
   4   5 -10      20263.22      22302.97      1454.66 o                         
   5   5 -10        244.73        364.42        74.50 o                         
   6   5 -10       7051.07       7279.62       506.05 o                         
   7   5 -10        327.98        311.83        63.92 o                         
   8   5 -10       1219.09       1275.43       139.30 o                         
   9   5 -10       1534.85       1259.48       183.04 o                         
  10   5 -10       3589.62       3874.16       563.44 o                         
  11   5 -10       1925.85       1955.81       311.98 o                         
  12   5 -10       7811.94       8245.21      1029.22 o                         
  13   5 -10        161.36        151.74        40.19 o                         
  14   5 -10       4671.57       4710.38       747.20 o                         
  15   5 -10        468.31        440.01        61.73 o                         
   0   6 -10       9250.45       9738.39       945.18 o                         
   1   6 -10       5310.85       5709.45       487.84 o                         
   2   6 -10       6310.96       6805.85       496.79 o                         
   3   6 -10       2710.17       2746.92       244.06 o                         
   4   6 -10         28.54         77.25        61.85 o                         
   5   6 -10        559.92        629.58       115.56 o                         
   6   6 -10       3566.86       3610.12       272.34 o                         
   7   6 -10       3824.39       3681.18       425.21 o                         
   8   6 -10       7215.53       7212.82       474.79 o                         
   9   6 -10       6574.40       6655.25       852.33 o                         
  10   6 -10       4274.07       4148.90       606.64 o                         
  11   6 -10       2243.70       2366.32       486.52 o                         
  12   6 -10       1193.40       1288.75       216.72 o                         
  13   6 -10       1083.28       1032.58       175.96 o                         
  14   6 -10       1192.32       1204.41        84.57 o                         
   1   7 -10       1077.91       1288.81       170.10 o                         
   2   7 -10        890.83       1156.06       205.09 o                         
   3   7 -10      10397.27      11226.54       771.39 o                         
   4   7 -10       2096.36       2272.40       232.97 o                         
   5   7 -10       9920.14      10044.69       680.49 o                         
   6   7 -10       1401.05       1581.77       154.37 o                         
   7   7 -10       2873.28       2825.88       319.28 o                         
   8   7 -10       1245.35       1173.31       152.70 o                         
   9   7 -10        469.54        481.40       101.10 o                         
  10   7 -10       1863.07       1847.83       158.18 o                         
  11   7 -10       4954.27       4803.52       814.55 o                         
  12   7 -10        238.96        314.58        38.28 o                         
   0   8 -10       2418.40       2860.62       390.84 o                         
   1   8 -10       6222.61       7241.46       539.30 o                         
   2   8 -10        842.99       1143.45       216.38 o                         
   3   8 -10        554.22        636.28       104.75 o                         
   4   8 -10        237.04        383.92        91.13 o                         
   5   8 -10        916.27        958.47       133.23 o                         
   6   8 -10       2749.32       2823.53       249.61 o                         
   7   8 -10       3302.40       3710.90       512.63 o                         
   8   8 -10       2962.19       3179.29       310.17 o                         
   9   8 -10       6746.86       6771.94       471.97 o                         
  10   8 -10       1342.82       1169.60       100.07 o                         
   1   9 -10        442.47        607.70       112.84 o                         
   2   9 -10       5690.08       6515.85       473.60 o                         
   3   9 -10       1700.44       2041.01       169.45 o                         
   4   9 -10       7412.70       8041.72       480.59 o                         
   5   9 -10       2088.85       2330.14       286.68 o                         
   6   9 -10       3706.29       4079.82       388.30 o                         
   7   9 -10        327.76        425.44        86.57 o                         
   8   9 -10        899.75        898.83       111.23 o                         
   0  10 -10       4492.28       5034.84       430.51 o                         
   1  10 -10        623.67        738.53        86.38 o                         
   2  10 -10       2962.35       3430.31       253.83 o                         
   3  10 -10        107.72         92.13        40.34 o                         
   2   0  -9      13973.50      14172.03       414.76 o                         
   4   0  -9      21164.43      20882.85       735.20 o                         
   6   0  -9       8548.86       8773.90       718.04 o                         
   8   0  -9       6631.22       6395.47       808.94 o                         
  10   0  -9       1406.55       1688.53       203.67 o                         
  12   0  -9      13357.82      14176.13      1211.49 o                         
  14   0  -9      14673.64      13999.82      1205.51 o                         
  16   0  -9       6697.12       6187.71       488.04 o                         
  18   0  -9        263.60        281.73        41.85 o                         
   0   1  -9       8017.97       8658.30       295.00 o                         
   1   1  -9      10992.18      10767.33       252.25 o                         
   2   1  -9       4539.94       4403.81        99.98 o                         
   3   1  -9        180.06        199.93        17.10 o                         
   4   1  -9       1601.68       1583.02        67.32 o                         
   5   1  -9       1016.38       1010.05        45.65 o                         
   6   1  -9       1177.76       1069.28        63.85 o                         
   7   1  -9       1290.68       1309.44        66.19 o                         
   8   1  -9       4458.46       4703.46       347.99 o                         
   9   1  -9       7550.19       8077.42       491.85 o                         
  10   1  -9      10819.85      11623.77       768.78 o                         
  11   1  -9       3778.00       4004.53       282.34 o                         
  12   1  -9       4203.47       4377.14       285.84 o                         
  13   1  -9        439.42        458.02        71.42 o                         
  14   1  -9        425.50        412.70        60.01 o                         
  15   1  -9       2168.39       2005.27       183.78 o                         
  16   1  -9       3772.14       3468.67       201.41 o                         
  17   1  -9       3016.85       2522.66       213.99 o                         
  18   1  -9       6592.47       5846.90       403.38 o                         
   1   2  -9        659.36        714.11        49.97 o                         
   2   2  -9       1472.05       1456.95        56.62 o                         
   3   2  -9      10769.97      10708.07       284.60 o                         
   4   2  -9        189.15        243.80        46.26 o                         
   5   2  -9      22349.80      22218.96       884.26 o                         
   6   2  -9        498.59        490.43        79.90 o                         
   7   2  -9      10225.88      10421.56       679.37 o                         
   8   2  -9        944.07        940.62        76.31 o                         
   9   2  -9        450.57        454.08        88.83 o                         
  10   2  -9        600.96        616.16        85.20 o                         
  11   2  -9       4020.03       4054.46       348.46 o                         
  12   2  -9        873.91        897.32       111.62 o                         
  13   2  -9       9238.95       9211.43       844.29 o                         
  14   2  -9       1286.17       1276.39       144.05 o                         
  15   2  -9       7269.01       6683.43       749.92 o                         
  16   2  -9       1680.11       1612.15       159.41 o                         
  17   2  -9        696.47        658.78        92.68 o                         
  18   2  -9        217.36        188.15        44.05 o                         
   0   3  -9       8828.82       8187.43       379.05 o                         
   1   3  -9      10345.94       9802.36       304.89 o                         
   2   3  -9       5562.90       5459.85       207.25 o                         
   3   3  -9       3866.94       4053.96       323.23 o                         
   4   3  -9         39.49         37.43        19.21 o                         
   5   3  -9        744.21        865.11        66.70 o                         
   6   3  -9       4438.20       4412.60       243.44 o                         
   7   3  -9       5533.18       5392.01       408.59 o                         
   8   3  -9       5736.79       5270.78       727.17 o                         
   9   3  -9      12751.90      11524.87      2533.49 o                         
  10   3  -9       2624.84       2999.54       312.03 o                         
  11   3  -9      11238.41      11380.75      1071.13 o                         
  12   3  -9         23.91          9.32        28.39 o                         
  13   3  -9        840.48        841.30       136.94 o                         
  14   3  -9       1179.65       1064.00       142.89 o                         
  15   3  -9       2485.54       2223.19       338.18 o                         
  16   3  -9        930.16        920.23       125.27 o                         
  17   3  -9       7334.60       7464.12       638.93 o                         
   1   4  -9         92.89        150.31        75.33 o                         
   2   4  -9       9579.65       8442.70       624.70 o                         
   3   4  -9        760.84       1048.46       122.34 o                         
   4   4  -9      17749.89      17904.02       898.71 o                         
   5   4  -9       1687.80       1823.36       143.22 o                         
   6   4  -9      10172.41      10316.67       533.01 o                         
   7   4  -9       3417.52       3443.76       244.54 o                         
   8   4  -9       1054.34       1119.25       156.67 o                         
   9   4  -9        840.45        835.84       151.02 o                         
  10   4  -9       2292.67       2588.94       339.15 o                         
  11   4  -9       1127.50       1284.39       259.15 o                         
  12   4  -9       6301.70       6108.91      1132.53 o                         
  13   4  -9       1947.99       1860.98       284.80 o                         
  14   4  -9       5432.83       5079.12       880.78 o                         
  15   4  -9       3182.35       2787.71       502.54 o                         
  16   4  -9       1428.96       1407.62       220.35 o                         
  17   4  -9        824.78        819.99        97.32 o                         
   0   5  -9      16139.54      16880.88      1562.28 o                         
   1   5  -9       6421.85       6686.83       517.65 o                         
   2   5  -9      10495.04      10731.42       746.39 o                         
   3   5  -9        411.38        622.62        96.79 o                         
   4   5  -9       1626.59       1683.34       160.14 o                         
   5   5  -9       1616.29       1668.45       135.25 o                         
   6   5  -9       6225.94       6176.17       396.84 o                         
   7   5  -9       2192.54       2260.20       165.12 o                         
   8   5  -9      17981.57      16685.26      1091.63 o                         
   9   5  -9       1639.81       1574.16       187.73 o                         
  10   5  -9       9811.79      10924.13      1031.17 o                         
  11   5  -9        184.67        173.02        56.24 o                         
  12   5  -9       1738.40       1680.24       309.86 o                         
  13   5  -9       1975.68       1865.69       373.94 o                         
  14   5  -9        518.72        459.90       130.13 o                         
  15   5  -9        166.52        176.56        51.38 o                         
  16   5  -9       5065.17       5301.45       604.06 o                         
   1   6  -9       2108.67       2279.00       262.71 o                         
   2   6  -9       2082.43       2478.91       244.79 o                         
   3   6  -9      13807.39      14250.16       956.46 o                         
   4   6  -9       4282.45       4528.23       385.20 o                         
   5   6  -9      13532.98      14567.87       960.42 o                         
   6   6  -9       1234.12       1250.39       109.25 o                         
   7   6  -9       1381.73       1346.20       149.22 o                         
   8   6  -9       1022.59        979.92       118.09 o                         
   9   6  -9       2402.86       2401.82       299.05 o                         
  10   6  -9        270.15        226.43        74.54 o                         
  11   6  -9       6523.11       6514.86      1473.19 o                         
  12   6  -9       2765.84       2797.07       591.24 o                         
  13   6  -9       3723.39       3895.41       871.03 o                         
  14   6  -9       5821.11       6092.93       903.20 o                         
  15   6  -9        764.72        937.70        89.15 o                         
   0   7  -9       1502.26       1670.63       280.48 o                         
   1   7  -9      16963.26      17805.16      1255.27 o                         
   2   7  -9         83.97         98.95        86.90 o                         
   3   7  -9       6114.67       6573.37       476.75 o                         
   4   7  -9        384.49        459.85        93.54 o                         
   5   7  -9       1421.64       1464.79       158.30 o                         
   6   7  -9        573.28        634.10       101.87 o                         
   7   7  -9      10714.12      10487.26       735.94 o                         
   8   7  -9        337.84        396.20        75.30 o                         
   9   7  -9      12010.14      12246.88      1241.70 o                         
  10   7  -9        323.74        253.90        73.60 o                         
  11   7  -9       3500.13       3685.83       744.38 o                         
  12   7  -9       1077.02        875.33        97.56 o                         
  13   7  -9        209.45        214.51        40.81 o                         
  14   7  -9        416.18        459.16        79.39 o                         
   1   8  -9       2946.84       3228.35       279.53 o                         
   2   8  -9       8475.01       9624.83       741.68 o                         
   3   8  -9      11094.26      11765.33       839.52 o                         
   4   8  -9      10287.98      10902.81       796.39 o                         
   5   8  -9       8811.05       8911.29       570.64 o                         
   6   8  -9       1754.11       1861.65       246.88 o                         
   7   8  -9       2246.85       2249.12       208.78 o                         
   8   8  -9        151.10        130.29        57.89 o                         
   9   8  -9        238.23        301.26        74.62 o                         
  10   8  -9       1826.28       1817.29       183.24 o                         
  11   8  -9       3304.28       3509.97       268.57 o                         
  12   8  -9       1938.76       1791.38       149.61 o                         
   0   9  -9      13997.34      15376.70      1503.78 o                         
   1   9  -9        910.14        987.90       142.37 o                         
   2   9  -9       5963.24       6936.33       538.52 o                         
   3   9  -9        483.04        581.18       117.77 o                         
   4   9  -9         23.98         50.69        44.05 o                         
   5   9  -9        407.83        418.82        82.44 o                         
   6   9  -9       6159.52       6921.07       809.19 o                         
   7   9  -9        437.93        469.03       182.54 o                         
   8   9  -9      10776.77      11044.54      1080.98 o                         
   9   9  -9        985.17        820.39       168.57 o                         
   1  10  -9        496.58        563.58        98.91 o                         
   2  10  -9       8812.31       9639.12       706.82 o                         
   3  10  -9       1392.99       1568.21       136.74 o                         
   4  10  -9      12348.25      12364.76      1387.62 o                         
   5  10  -9       1024.83       1096.65       159.31 o                         
   6  10  -9       5879.68       5875.61       482.37 o                         
   0   0  -8      14146.34      13886.59       469.56 o                         
   2   0  -8      35922.66      36163.00      1305.65 o                         
   4   0  -8      12305.16      12460.73       357.36 o                         
   6   0  -8       7603.42       7282.41       215.46 o                         
   8   0  -8      16887.63      15676.46      1097.12 o                         
  10   0  -8      16601.33      18130.28      1568.53 o                         
  12   0  -8       5112.07       5420.70       481.52 o                         
  14   0  -8        174.09        288.07        92.50 o                         
  16   0  -8       8267.54       7185.34       689.29 o                         
  18   0  -8       9258.05       7758.74       640.49 o                         
   1   1  -8       2272.56       2410.65        49.12 o                         
   2   1  -8       2617.46       2671.42        56.74 o                         
   3   1  -8      10518.96      10842.73       230.58 o                         
   4   1  -8      13729.05      13752.85       298.89 o                         
   5   1  -8       3368.67       3588.39        80.44 o                         
   6   1  -8       6168.73       5995.15       127.70 o                         
   7   1  -8       2610.20       2556.44        99.67 o                         
   8   1  -8       2924.00       2904.72       128.32 o                         
   9   1  -8        202.84        220.78        50.84 o                         
  10   1  -8        696.98        691.02        97.03 o                         
  11   1  -8       2856.21       2965.55       245.04 o                         
  12   1  -8       5590.55       5692.52       364.53 o                         
  13   1  -8       4450.93       4664.91       338.07 o                         
  14   1  -8      10728.54      10020.54       595.81 o                         
  15   1  -8       4111.67       3838.37       274.70 o                         
  16   1  -8       4569.13       3896.34       256.77 o                         
  17   1  -8        506.28        450.59        66.80 o                         
  18   1  -8        197.60        174.70        46.84 o                         
   0   2  -8       1106.05       1111.64        50.56 o                         
   1   2  -8      18016.54      17430.84       379.30 o                         
   2   2  -8        818.50        803.62        24.60 o                         
   3   2  -8       4531.85       4437.02       104.68 o                         
   4   2  -8       1938.99       1997.17        62.44 o                         
   5   2  -8       1049.43       1093.37        42.42 o                         
   6   2  -8        750.37        737.32        38.85 o                         
   7   2  -8       7572.27       7420.43       311.20 o                         
   8   2  -8        760.30        587.00       132.32 o                         
   9   2  -8      18098.41      19181.15      1170.92 o                         
  10   2  -8       1671.52       1735.14       164.89 o                         
  11   2  -8      12063.13      12275.92      1124.79 o                         
  12   2  -8       1476.85       1431.16       124.95 o                         
  13   2  -8        501.77        329.88       109.69 o                         
  14   2  -8        480.93        474.52        69.85 o                         
  15   2  -8       6294.23       5391.47       502.58 o                         
  16   2  -8        126.64        227.63        98.87 o                         
  17   2  -8       7567.13       6238.49       947.18 o                         
  18   2  -8       1307.12       1259.78       121.37 o                         
  19   2  -8       4156.49       3747.12       242.98 o                         
   1   3  -8       3757.61       3612.15        98.65 o                         
   2   3  -8       1893.73       1790.37        46.56 o                         
   3   3  -8      11144.24      10371.96       231.70 o                         
   4   3  -8       8050.20       7618.54       204.69 o                         
   5   3  -8      18031.45      17405.81       592.15 o                         
   6   3  -8       1918.87       1949.45       103.70 o                         
   7   3  -8       9385.23       9166.27       674.88 o                         
   8   3  -8         25.64         52.57        35.27 o                         
   9   3  -8       1384.93       1269.29       284.27 o                         
  10   3  -8       3233.02       3741.02       366.57 o                         
  11   3  -8       3620.92       3569.67       414.76 o                         
  12   3  -8       1540.97       1536.94       225.65 o                         
  13   3  -8      10572.04       9694.73      1559.09 o                         
  14   3  -8       1032.39       1044.92       127.68 o                         
  15   3  -8       9410.46       9935.00       999.94 o                         
  16   3  -8         87.83        141.68        83.10 o                         
  17   3  -8       1288.32       1262.20       134.62 o                         
  18   3  -8        163.87        153.83        44.56 o                         
   0   4  -8      17016.97      15577.24       640.42 o                         
   1   4  -8       2264.62       2168.13        88.52 o                         
   2   4  -8      10839.84      10685.84       421.57 o                         
   3   4  -8        628.22        601.21        39.23 o                         
   4   4  -8        500.07        530.12        54.48 o                         
   5   4  -8       2447.81       2483.15       153.45 o                         
   6   4  -8       3859.08       3888.05       212.07 o                         
   7   4  -8       1577.00       1724.66       134.38 o                         
   8   4  -8      16963.59      15963.88      1365.73 o                         
   9   4  -8       3287.21       3000.49       366.78 o                         
  10   4  -8      10869.73      12285.07      1143.80 o                         
  11   4  -8       5354.66       5667.26       682.57 o                         
  12   4  -8        202.83        238.26        72.08 o                         
  13   4  -8       1878.92       1669.15       367.70 o                         
  14   4  -8       2194.21       2291.17       261.64 o                         
  15   4  -8        255.54        348.90       103.49 o                         
  16   4  -8       4177.26       4716.75       395.77 o                         
  17   4  -8       3109.55       3127.01       248.49 o                         
  18   4  -8       4261.01       4364.40       381.77 o                         
   1   5  -8       1145.19       1345.48       162.88 o                         
   2   5  -8       9228.29       9147.09       650.84 o                         
   3   5  -8       6768.79       6973.97       483.89 o                         
   4   5  -8      14689.91      15599.71       772.76 o                         
   5   5  -8       1225.43       1183.50        95.51 o                         
   6   5  -8      15407.71      15373.90       808.31 o                         
   7   5  -8         45.77         96.66        33.52 o                         
   8   5  -8       1920.26       1914.81       199.43 o                         
   9   5  -8       2665.31       2597.71       337.52 o                         
  10   5  -8       1947.89       2042.87       305.56 o                         
  11   5  -8       3209.93       3454.37       393.82 o                         
  12   5  -8      10919.05       9798.60      1761.19 o                         
  13   5  -8        114.53        130.69        76.27 o                         
  14   5  -8       7678.41       8850.78       782.64 o                         
  15   5  -8        430.26        337.58       141.63 o                         
  16   5  -8       2447.27       2527.22       355.25 o                         
  17   5  -8       1359.03       1366.34       178.89 o                         
   0   6  -8       7853.64       8054.48       977.50 o                         
   1   6  -8      19851.91      20643.97      1549.11 o                         
   2   6  -8       5587.15       5883.04       469.71 o                         
   3   6  -8        932.03        997.06       136.29 o                         
   4   6  -8       3156.53       3287.81       231.98 o                         
   5   6  -8       2106.86       2185.17       190.98 o                         
   6   6  -8        990.15       1111.65       103.00 o                         
   7   6  -8       6679.08       6610.32       477.78 o                         
   8   6  -8       3045.00       3139.43       281.42 o                         
   9   6  -8       7241.75       7179.43       706.32 o                         
  10   6  -8       4246.27       4104.13       970.95 o                         
  11   6  -8       2577.11       3034.55       355.70 o                         
  12   6  -8       3331.80       2867.96       689.48 o                         
  13   6  -8       1680.41       2013.97       252.74 o                         
  14   6  -8        189.07        164.53       104.72 o                         
  15   6  -8       5230.28       5383.75       568.33 o                         
  16   6  -8       3122.99       3041.45       334.70 o                         
   1   7  -8       3315.43       3534.20       426.69 o                         
   2   7  -8       1157.03       1195.76       197.47 o                         
   3   7  -8      15162.12      16028.94      1092.64 o                         
   4   7  -8       1264.31       1283.87       251.18 o                         
   5   7  -8      18470.58      18268.44       981.31 o                         
   6   7  -8         69.15        143.07        38.35 o                         
   7   7  -8       1226.92       1381.14       150.25 o                         
   8   7  -8       2336.39       2343.84       200.74 o                         
   9   7  -8       2022.42       1940.35       185.18 o                         
  10   7  -8        990.72       1005.24       149.15 o                         
  11   7  -8       8523.18       9868.15       874.30 o                         
  12   7  -8        302.58        333.84        80.48 o                         
  13   7  -8       8802.64       9773.99       830.02 o                         
  14   7  -8        893.86        953.51        79.98 o                         
   0   8  -8       7320.79       8319.98       849.08 o                         
   1   8  -8      10580.74      11836.98       858.95 o                         
   2   8  -8       3095.95       3433.65       413.28 o                         
   3   8  -8       3205.25       3365.20       275.16 o                         
   4   8  -8        105.69        144.59        69.82 o                         
   5   8  -8        511.27        587.88       113.71 o                         
   6   8  -8       6814.22       6691.92       446.99 o                         
   7   8  -8       5976.83       5858.44       447.51 o                         
   8   8  -8       6031.19       6378.28       457.42 o                         
   9   8  -8       6185.00       6816.94       610.62 o                         
  10   8  -8       1487.59       1527.47       124.20 o                         
  11   8  -8       2740.74       3285.26       420.69 o                         
  12   8  -8        545.75        663.39        83.13 o                         
  13   8  -8         19.20         14.64        19.29 o                         
   1   9  -8         12.62         33.58        48.30 o                         
   2   9  -8       9780.09      10536.03       767.76 o                         
   3   9  -8        432.86        523.08       120.12 o                         
   4   9  -8      15063.28      16441.19      1065.20 o                         
   5   9  -8       1197.99       1231.58       163.65 o                         
   6   9  -8       6315.17       6801.86       661.49 o                         
   7   9  -8       1145.14       1199.74       132.17 o                         
   8   9  -8        164.95        145.17        83.00 o                         
   9   9  -8         58.44         42.54        28.97 o                         
  10   9  -8       4874.70       4519.21       805.17 o                         
  11   9  -8        630.95        656.25       146.28 o                         
   0  10  -8      11821.32      14003.63      1272.54 o                         
   1  10  -8       2381.82       2678.45       263.56 o                         
   2  10  -8       6684.35       7403.55       527.69 o                         
   3  10  -8        182.19        213.66        72.03 o                         
   4  10  -8         85.15         97.79        56.46 o                         
   5  10  -8        682.09        655.40       116.61 o                         
   6  10  -8       5102.39       5876.16       615.43 o                         
   7  10  -8       1476.61       1511.80       247.76 o                         
   8  10  -8      10426.03       8970.01       686.71 o                         
   2   0  -7      45123.93      44408.71      1422.18 o                         
   4   0  -7      21101.20      19815.70       566.12 o                         
   6   0  -7       4698.85       4356.86       128.78 o                         
   8   0  -7       1619.16       1717.14        86.01 o                         
  10   0  -7      12320.85      13133.71      1222.85 o                         
  12   0  -7      25269.66      26639.34      2677.74 o                         
  14   0  -7      13472.89      12939.67      1191.14 o                         
  16   0  -7       1732.97       1575.17       163.80 o                         
   0   1  -7      26974.98      24990.52       705.66 o                         
   1   1  -7      11508.29      11138.97       184.54 o                         
   2   1  -7      18695.07      18000.27       372.35 o                         
   3   1  -7       4249.68       4347.42        82.53 o                         
   4   1  -7       1910.13       2017.40        45.80 o                         
   5   1  -7       3139.85       3181.43        68.90 o                         
   6   1  -7      15187.79      14981.44       326.09 o                         
   7   1  -7      10425.46       9736.70       236.13 o                         
   8   1  -7      20937.00      19809.25       596.70 o                         
   9   1  -7       8430.65       8067.39       758.40 o                         
  10   1  -7      12628.86      13205.44       755.54 o                         
  11   1  -7       2621.64       2759.89       192.24 o                         
  12   1  -7       2053.82       2180.19       181.69 o                         
  13   1  -7        535.25        493.72        90.44 o                         
  14   1  -7       5148.30       4969.08       310.83 o                         
  15   1  -7       2391.35       2205.21       182.63 o                         
  16   1  -7       7585.68       6502.75       411.85 o                         
  17   1  -7       4501.05       3744.06       282.12 o                         
  18   1  -7       3978.58       3627.00       250.27 o                         
  19   1  -7       1414.57       1189.02       157.64 o                         
   1   2  -7       3970.30       3655.33        62.38 o                         
   2   2  -7        906.37        905.57        22.33 o                         
   3   2  -7      32210.19      31244.19       752.02 o                         
   4   2  -7       9503.72       8949.31       176.20 o                         
   5   2  -7      36222.53      35256.66       958.49 o                         
   6   2  -7       1526.73       1553.42        49.29 o                         
   7   2  -7       5643.54       5509.62       143.21 o                         
   8   2  -7       1378.87       1258.89       115.71 o                         
   9   2  -7       5513.31       5462.58       345.71 o                         
  10   2  -7       3953.70       3870.26       249.43 o                         
  11   2  -7       9134.65       8485.98       991.35 o                         
  12   2  -7       2696.02       2768.82       274.20 o                         
  13   2  -7       9850.49       9665.88      1110.06 o                         
  14   2  -7        818.65        770.92        88.07 o                         
  15   2  -7       5636.67       4895.35       647.41 o                         
  16   2  -7        348.54        333.49        77.89 o                         
  17   2  -7       1035.94        868.80        97.33 o                         
  18   2  -7        261.59        220.40        60.19 o                         
  19   2  -7       3026.34       2761.55       273.72 o                         
   0   3  -7       1838.18       1807.05        47.44 o                         
   1   3  -7      25075.89      23005.01       526.15 o                         
   2   3  -7       3651.55       3450.17        69.66 o                         
   3   3  -7       5358.60       5172.68       107.88 o                         
   4   3  -7        530.32        552.95        22.16 o                         
   5   3  -7       3456.39       3456.97        90.06 o                         
   6   3  -7       3723.37       3611.48       100.45 o                         
   7   3  -7      26663.81      25269.85       909.90 o                         
   8   3  -7       3579.70       3739.45       441.12 o                         
   9   3  -7      21115.21      22792.48      2317.38 o                         
  10   3  -7        674.56        907.83       164.41 o                         
  11   3  -7       4248.93       4291.12       554.28 o                         
  12   3  -7       2286.60       2103.83       367.00 o                         
  13   3  -7       1049.22        955.01       155.38 o                         
  14   3  -7        327.07        562.62       116.80 o                         
  15   3  -7       6373.94       5672.21       963.14 o                         
  16   3  -7       1881.64       1872.21       206.72 o                         
  17   3  -7       6821.69       6942.14       664.87 o                         
  18   3  -7        200.44        240.52        57.89 o                         
  19   3  -7       3835.20       3468.03       288.01 o                         
   1   4  -7       5208.48       4838.65       109.48 o                         
   2   4  -7      12742.94      12054.03       304.38 o                         
   3   4  -7      12888.94      12025.78       292.44 o                         
   4   4  -7      21929.53      21050.10       555.50 o                         
   5   4  -7      12457.46      11528.20       331.64 o                         
   6   4  -7      10881.97      10585.23       380.24 o                         
   7   4  -7       2397.68       2242.62       143.67 o                         
   8   4  -7       1553.11       1444.62       160.16 o                         
   9   4  -7       2496.71       2205.95       272.83 o                         
  10   4  -7       3515.55       4145.63       431.02 o                         
  11   4  -7       4953.12       5332.43       543.28 o                         
  12   4  -7      10324.97       9269.75      1932.17 o                         
  13   4  -7       2032.28       2234.31       265.55 o                         
  14   4  -7       8614.00       9344.13       810.78 o                         
  15   4  -7       1663.53       1972.66       290.80 o                         
  16   4  -7        851.71       1031.27       214.24 o                         
  17   4  -7       1550.88       1591.94       159.84 o                         
  18   4  -7        665.09        700.03        90.17 o                         
   0   5  -7      18401.86      17326.73       804.51 o                         
   1   5  -7       2260.51       2166.12        85.71 o                         
   2   5  -7      10646.68      10083.52       291.84 o                         
   3   5  -7       1278.86       1330.32        56.83 o                         
   4   5  -7       1138.17       1132.17        72.26 o                         
   5   5  -7       2877.29       2818.38       164.34 o                         
   6   5  -7       8906.46       8675.54       439.29 o                         
   7   5  -7       2675.58       2750.48       175.76 o                         
   8   5  -7      19635.94      19057.60      1414.84 o                         
   9   5  -7        343.13        330.39        91.84 o                         
  10   5  -7      14481.16      15409.80      1504.14 o                         
  11   5  -7        809.27       1132.45       193.24 o                         
  12   5  -7        875.39        983.03       171.15 o                         
  13   5  -7        883.74       1008.55       171.28 o                         
  14   5  -7       2463.36       2514.54       429.52 o                         
  15   5  -7        503.29        528.69        69.41 o                         
  16   5  -7       6676.75       6666.54       592.45 o                         
  17   5  -7        141.06        152.81        33.64 o                         
   1   6  -7       1903.36       1855.56       172.41 o                         
   2   6  -7       7142.71       6949.53       485.34 o                         
   3   6  -7      10549.22      10685.52       526.35 o                         
   4   6  -7      15658.61      16740.82       865.24 o                         
   5   6  -7      11509.08      11810.59       585.93 o                         
   6   6  -7       9164.83       9431.06       533.44 o                         
   7   6  -7       2051.86       2035.03       181.60 o                         
   8   6  -7         25.20        116.43        60.44 o                         
   9   6  -7       1979.61       1944.46       207.50 o                         
  10   6  -7       2559.19       2162.33       591.08 o                         
  11   6  -7       5036.40       5856.20       572.57 o                         
  12   6  -7       8947.07      10044.89      1001.33 o                         
  13   6  -7       2537.90       3215.76       503.48 o                         
  14   6  -7       5770.12       6296.09       457.77 o                         
  15   6  -7       3574.94       4070.89       334.39 o                         
  16   6  -7       1927.20       1965.29       145.62 o                         
   0   7  -7       4016.08       4181.02       507.19 o                         
   1   7  -7      22694.04      24262.29      1707.49 o                         
   2   7  -7       1616.29       1653.17       194.60 o                         
   3   7  -7       3353.29       3465.15       280.34 o                         
   4   7  -7        566.73        616.70        73.96 o                         
   5   7  -7        762.43        839.70        98.83 o                         
   6   7  -7       2028.65       2033.29       164.13 o                         
   7   7  -7       9391.47       9509.12       614.47 o                         
   8   7  -7       2608.31       2478.53       216.25 o                         
   9   7  -7       8763.02       9085.78       662.61 o                         
  10   7  -7         60.54         99.80        71.64 o                         
  11   7  -7       6189.22       7419.87       691.36 o                         
  12   7  -7       1275.54       1446.75       134.98 o                         
  13   7  -7        227.60        215.69        56.97 o                         
  14   7  -7        730.35        940.68       136.56 o                         
  15   7  -7       3699.04       3801.49       358.63 o                         
   1   8  -7       1964.13       2071.93       263.11 o                         
   2   8  -7       4591.12       4552.79       368.23 o                         
   3   8  -7      10294.47      10969.17       837.00 o                         
   4   8  -7       3103.45       3119.48       233.07 o                         
   5   8  -7      10716.08      10820.92       600.08 o                         
   6   8  -7       1505.89       1644.17       136.20 o                         
   7   8  -7       3346.61       3433.98       269.79 o                         
   8   8  -7       1885.31       2204.68       196.15 o                         
   9   8  -7        979.60       1023.08       160.40 o                         
  10   8  -7       1574.30       1890.80       153.73 o                         
  11   8  -7       4337.08       4925.03       501.59 o                         
  12   8  -7       2293.96       2538.78       178.17 o                         
  13   8  -7       5508.86       5804.93       434.16 o                         
  14   8  -7       1365.88       1401.15       204.98 o                         
   0   9  -7      14780.10      15770.59      1789.55 o                         
   1   9  -7       3280.03       3609.93       450.83 o                         
   2   9  -7       5577.49       6212.25       498.40 o                         
   3   9  -7        682.30        880.82       160.72 o                         
   4   9  -7         95.86        127.63        54.80 o                         
   5   9  -7        149.76        151.95        44.74 o                         
   6   9  -7       2924.21       3061.59       247.12 o                         
   7   9  -7        973.24       1044.35       146.22 o                         
   8   9  -7       9085.11       9815.48       699.40 o                         
   9   9  -7       2927.70       2794.76       207.29 o                         
  10   9  -7       7161.21       7456.14       730.23 o                         
  11   9  -7        801.44       1107.63       194.80 o                         
  12   9  -7       1421.70       1430.59       144.96 o                         
   1  10  -7        311.39        325.45        93.98 o                         
   2  10  -7       4765.79       5328.74       403.45 o                         
   3  10  -7        639.59        774.37       107.62 o                         
   4  10  -7      10171.02      11181.28       750.05 o                         
   5  10  -7        580.99        536.36        81.22 o                         
   6  10  -7       5266.38       5190.82       747.55 o                         
   7  10  -7        114.76        138.31        45.05 o                         
   8  10  -7       1118.51       1019.74       108.35 o                         
   9  10  -7       1088.23       1020.64       116.39 o                         
   0  11  -7       3638.08       3832.87       342.86 o                         
   1  11  -7       4427.90       4877.42       298.53 o                         
   2  11  -7       1734.73       2018.06       149.50 o                         
   3  11  -7        952.72        978.34       150.34 o                         
   4  11  -7        225.35        205.25       108.56 o                         
   0   0  -6     155064.27     158377.64     12088.90 o                         
   2   0  -6      53275.27      52954.76      2098.77 o                         
   4   0  -6       1772.81       1922.91        64.48 o                         
   6   0  -6      41741.68      40790.68      1382.31 o                         
   8   0  -6      41840.87      38834.38      1441.62 o                         
  10   0  -6      16099.98      15313.29      1393.03 o                         
  12   0  -6        237.72        230.04        63.00 o                         
  14   0  -6       9222.02       9125.09       765.00 o                         
  16   0  -6      10567.02       9499.79       752.72 o                         
   1   1  -6      12297.85      12516.49       202.03 o                         
   2   1  -6      31909.64      31651.69       626.02 o                         
   3   1  -6      15070.02      14673.64       278.05 o                         
   4   1  -6      64457.20      63639.42      1816.12 o                         
   5   1  -6      18172.34      18100.71       371.68 o                         
   6   1  -6      26942.81      26460.11       613.92 o                         
   7   1  -6       7675.84       7508.34       185.97 o                         
   8   1  -6        414.57        435.25        21.70 o                         
   9   1  -6       1099.22       1113.27        62.05 o                         
  10   1  -6      14256.93      13318.63      1064.47 o                         
  11   1  -6       6446.32       6474.37       616.48 o                         
  12   1  -6      17807.40      17415.72      1114.07 o                         
  13   1  -6       5673.17       5656.79       503.93 o                         
  14   1  -6       4702.58       4404.91       357.71 o                         
  15   1  -6       1935.20       1689.60       170.58 o                         
  16   1  -6         35.67         51.24        31.35 o                         
  17   1  -6        352.72        358.42        50.96 o                         
  18   1  -6       2306.71       1932.82       250.78 o                         
  19   1  -6       1744.47       1411.32       183.73 o                         
   0   2  -6       9396.95       9126.58       204.26 o                         
   1   2  -6      48402.78      45882.32      1062.46 o                         
   2   2  -6      11893.16      11779.22       188.31 o                         
   3   2  -6       7101.17       6729.62       125.26 o                         
   4   2  -6       1760.25       1934.69        40.86 o                         
   5   2  -6      15739.75      15650.25       323.06 o                         
   6   2  -6       4143.45       3951.12        86.95 o                         
   7   2  -6      45161.88      43086.16      1203.94 o                         
   8   2  -6       6366.14       6012.98       175.05 o                         
   9   2  -6      24562.45      24985.08      1881.67 o                         
  10   2  -6        738.03        833.36       118.21 o                         
  11   2  -6       9654.03       9359.95       993.76 o                         
  12   2  -6       1400.75       1347.36       158.79 o                         
  13   2  -6        882.15        927.67       135.17 o                         
  14   2  -6       1082.20       1033.49       107.96 o                         
  15   2  -6      10925.57       9654.65      1125.62 o                         
  16   2  -6       1387.61       1361.25       163.23 o                         
  17   2  -6       8111.42       6621.76       977.61 o                         
  18   2  -6        321.31        298.68        88.16 o                         
  19   2  -6       1228.80       1069.17       107.74 o                         
  20   2  -6        361.62        314.23        42.59 o                         
   1   3  -6       8582.23       8229.70       136.96 o                         
   2   3  -6        837.26        838.73        22.49 o                         
   3   3  -6      59915.06      56769.46      1605.06 o                         
   4   3  -6       2560.62       2602.40        54.93 o                         
   5   3  -6      54378.64      51160.01      1469.18 o                         
   6   3  -6       2554.57       2559.62        59.55 o                         
   7   3  -6       5507.29       5254.89       134.12 o                         
   8   3  -6        181.65        187.83        38.24 o                         
   9   3  -6       6819.29       5968.18       669.18 o                         
  10   3  -6         43.33         36.51        91.67 o                         
  11   3  -6      23327.66      25153.54      2390.71 o                         
  12   3  -6       1012.75       1070.24       221.53 o                         
  13   3  -6      10421.74       9413.78      1617.86 o                         
  14   3  -6       1349.75       1512.78       182.85 o                         
  15   3  -6        783.43        697.43       157.19 o                         
  16   3  -6        904.93        931.59       136.00 o                         
  17   3  -6        826.87        816.68       120.44 o                         
  18   3  -6        160.87        222.59        81.87 o                         
  19   3  -6       3466.71       3226.29       231.92 o                         
   0   4  -6      15958.94      14355.61       426.46 o                         
   1   4  -6      21338.05      19485.63       403.36 o                         
   2   4  -6      12435.68      11673.42       250.97 o                         
   3   4  -6       1113.30       1110.70        33.17 o                         
   4   4  -6       5560.88       5428.98       118.49 o                         
   5   4  -6       8115.05       8028.66       184.95 o                         
   6   4  -6       9217.52       9345.41       225.29 o                         
   7   4  -6      21017.02      18972.16       679.07 o                         
   8   4  -6      26134.65      24416.69      1684.83 o                         
   9   4  -6      16506.80      14987.77      1768.18 o                         
  10   4  -6       9951.01      10582.05      1136.37 o                         
  11   4  -6        349.03        386.38       103.67 o                         
  12   4  -6       1123.50       1327.27       190.48 o                         
  13   4  -6       2091.49       2222.93       265.32 o                         
  14   4  -6       1155.38       1262.29       268.05 o                         
  15   4  -6       3128.82       3337.77       463.39 o                         
  16   4  -6       5490.92       5833.13       627.15 o                         
  17   4  -6       1172.15       1224.32       219.24 o                         
  18   4  -6       5096.71       5160.21       386.69 o                         
  19   4  -6        207.05        136.81        56.41 o                         
   1   5  -6       1268.94       1278.08        40.98 o                         
   2   5  -6      24641.51      23863.96       630.02 o                         
   3   5  -6       5889.38       5762.77       149.08 o                         
   4   5  -6      29035.51      27163.36       926.26 o                         
   5   5  -6       3054.12       2981.44       114.33 o                         
   6   5  -6      17308.24      16371.10       650.40 o                         
   7   5  -6        119.76        197.38        49.05 o                         
   8   5  -6       1241.90       1293.09       137.60 o                         
   9   5  -6       1715.67       1691.95       182.79 o                         
  10   5  -6       7683.73       8496.77      1010.56 o                         
  11   5  -6        153.21        222.71        83.43 o                         
  12   5  -6      11405.30      12630.92      1191.39 o                         
  13   5  -6         85.09        328.65       127.93 o                         
  14   5  -6       8459.76       7802.43      1075.24 o                         
  15   5  -6        689.87        890.63        94.97 o                         
  16   5  -6        382.21        410.21        78.73 o                         
  17   5  -6       1443.95       1471.71       164.33 o                         
  18   5  -6       1445.36       1341.57        95.99 o                         
   0   6  -6      25488.04      24739.58      2205.01 o                         
   1   6  -6       3897.83       3754.41       148.74 o                         
   2   6  -6      14900.60      15310.97       644.70 o                         
   3   6  -6       2627.59       2697.71       152.30 o                         
   4   6  -6        213.72        220.73        42.48 o                         
   5   6  -6        288.31        370.33        56.19 o                         
   6   6  -6       8475.98       8420.72       468.79 o                         
   7   6  -6       2392.44       2658.44       223.09 o                         
   8   6  -6      16647.40      16391.57      1188.80 o                         
   9   6  -6       4585.27       4256.80       347.53 o                         
  10   6  -6       7252.38       6694.47      1117.70 o                         
  11   6  -6       3368.68       3681.28       590.22 o                         
  12   6  -6        145.11        183.14       101.50 o                         
  13   6  -6        498.73        571.55        88.68 o                         
  14   6  -6       2952.08       3127.89       336.88 o                         
  15   6  -6       1385.59       1481.05       178.21 o                         
  16   6  -6       3501.69       3441.68       317.84 o                         
  17   6  -6       2664.46       2805.94       239.17 o                         
   1   7  -6       1395.54       1851.07       278.78 o                         
   2   7  -6       5253.82       4993.66       269.47 o                         
   3   7  -6      15485.43      16562.33       857.16 o                         
   4   7  -6       7111.81       7094.70       393.91 o                         
   5   7  -6      10551.89      11080.64       607.51 o                         
   6   7  -6        869.10        921.76        96.21 o                         
   7   7  -6       3056.72       3002.03       241.65 o                         
   8   7  -6        354.48        383.87        92.56 o                         
   9   7  -6        214.42        236.68        71.51 o                         
  10   7  -6       1411.85       1466.24       207.70 o                         
  11   7  -6       3987.27       4787.15       705.23 o                         
  12   7  -6       1232.98       1459.51       170.14 o                         
  13   7  -6      10867.82      11395.82       699.57 o                         
  14   7  -6        172.98        236.64        47.59 o                         
  15   7  -6       5945.08       6171.68       419.67 o                         
  16   7  -6        576.08        741.64       103.63 o                         
   0   8  -6       1593.65       1801.21       258.59 o                         
   1   8  -6      10165.28      10905.81       795.00 o                         
   2   8  -6        869.37        810.86        93.16 o                         
   3   8  -6        898.86        954.28       103.67 o                         
   4   8  -6         32.66         28.41        32.30 o                         
   5   8  -6        766.57        749.25       103.18 o                         
   6   8  -6        139.03        170.66        63.02 o                         
   7   8  -6       5868.75       6591.34       455.98 o                         
   8   8  -6        827.03        875.47       132.38 o                         
   9   8  -6      13078.73      13665.58       811.84 o                         
  10   8  -6       2073.14       2121.53       157.61 o                         
  11   8  -6       4118.64       4408.52       462.83 o                         
  12   8  -6       1331.73       1535.92       162.56 o                         
  13   8  -6        218.41        209.86        72.32 o                         
  14   8  -6        417.13        514.87        71.17 o                         
   1   9  -6        844.40        925.18       143.98 o                         
   2   9  -6       3660.86       4185.29       390.77 o                         
   3   9  -6       2709.76       2739.56       220.22 o                         
   4   9  -6       5221.15       5211.43       319.12 o                         
   5   9  -6       3618.71       3610.99       240.16 o                         
   6   9  -6       2826.28       3075.22       291.60 o                         
   7   9  -6        175.01        242.68        63.98 o                         
   8   9  -6       2284.37       2499.94       205.72 o                         
   9   9  -6        813.92        847.99       124.21 o                         
  10   9  -6        188.37        185.97        48.10 o                         
  11   9  -6       1637.37       1546.65       389.93 o                         
  12   9  -6       3600.12       3508.23       716.88 o                         
   0  10  -6       3714.01       4054.98       467.51 o                         
   1  10  -6        217.95        248.07        79.23 o                         
   2  10  -6       1797.50       2286.83       252.50 o                         
   3  10  -6         64.59         58.14        49.05 o                         
   4  10  -6        515.48        472.54        83.28 o                         
   5  10  -6        460.11        471.38        60.55 o                         
   6  10  -6       1342.29       1480.72       208.00 o                         
   7  10  -6        352.10        341.95        61.17 o                         
   8  10  -6       6487.37       7039.28       440.58 o                         
   9  10  -6        194.42        170.69        40.55 o                         
  10  10  -6       5959.90       6444.71       565.41 o                         
   1  11  -6        397.60        326.51        77.26 o                         
   2  11  -6        596.89        684.60        96.30 o                         
   3  11  -6        800.93        964.08       126.27 o                         
   4  11  -6       2204.64       2063.51       299.49 o                         
   5  11  -6       1869.54       2103.66       223.84 o                         
   6  11  -6       2162.72       2224.48       210.70 o                         
   2   0  -5     129140.84     133608.22      7046.08 o                         
   4   0  -5      61601.49      63275.29      2967.34 o                         
   6   0  -5      30068.81      29137.80       845.92 o                         
   8   0  -5       3835.66       4132.73       176.32 o                         
  10   0  -5      22366.95      21308.15      1014.64 o                         
  12   0  -5      24094.81      24240.35      2133.26 o                         
  14   0  -5      12473.54      12343.84      1018.72 o                         
  16   0  -5       3158.52       2752.78       261.02 o                         
   0   1  -5      66712.33      69706.02      2489.47 o                         
   1   1  -5      25403.82      25712.80       492.64 o                         
   2   1  -5      22315.06      22082.80       399.79 o                         
   3   1  -5       5376.16       5321.54        86.47 o                         
   4   1  -5       3262.50       3349.91        55.65 o                         
   5   1  -5       1796.24       1847.88        31.91 o                         
   6   1  -5      24009.67      23716.06       520.92 o                         
   7   1  -5      13176.89      12366.08       279.11 o                         
   8   1  -5      34381.14      30229.06       969.11 o                         
   9   1  -5      17854.42      16203.72       513.70 o                         
  10   1  -5      10576.92       9818.83       329.93 o                         
  11   1  -5       6660.48       6526.34       546.49 o                         
  12   1  -5        739.17        921.42       109.86 o                         
  13   1  -5       1823.74       1690.47       154.57 o                         
  14   1  -5       8350.52       7913.06       494.61 o                         
  15   1  -5       4938.64       4321.43       366.34 o                         
  16   1  -5       6227.45       5602.83       376.90 o                         
  17   1  -5       4413.87       3590.73       345.67 o                         
  18   1  -5       2871.81       2265.70       217.75 o                         
  19   1  -5       1222.50        984.76       165.47 o                         
   1   2  -5      11943.22      11764.77       186.90 o                         
   2   2  -5       7793.68       7659.64       108.99 o                         
   3   2  -5      53374.11      53138.13      1393.06 o                         
   4   2  -5       9471.51       8977.13       157.37 o                         
   5   2  -5      64793.19      64061.91      1868.16 o                         
   6   2  -5       1070.82       1055.82        29.92 o                         
   7   2  -5       8513.13       8277.80       154.17 o                         
   8   2  -5        172.94        177.24        22.73 o                         
   9   2  -5       4376.59       4065.68       129.36 o                         
  10   2  -5       6436.38       6783.92       627.84 o                         
  11   2  -5      18382.90      17914.20      1499.15 o                         
  12   2  -5       8295.56       7756.68       898.63 o                         
  13   2  -5      18470.79      17092.03      2101.84 o                         
  14   2  -5       1664.13       1528.82       225.17 o                         
  15   2  -5       2456.49       2230.69       327.34 o                         
  16   2  -5       1152.79       1164.06       158.57 o                         
  17   2  -5        382.84        351.58        87.55 o                         
  18   2  -5        407.83        310.44       106.34 o                         
  19   2  -5       5569.11       4600.68       327.81 o                         
  20   2  -5        374.51        238.36        42.37 o                         
   0   3  -5       4662.26       4798.20       106.56 o                         
   1   3  -5      53643.74      52115.21      1249.08 o                         
   2   3  -5       2073.51       2074.98        34.84 o                         
   3   3  -5       9152.79       8585.28       137.27 o                         
   4   3  -5       3022.19       3052.65        63.09 o                         
   5   3  -5      12632.33      12349.73       243.34 o                         
   6   3  -5       3846.05       3852.32       106.95 o                         
   7   3  -5      38784.49      36807.79      1015.05 o                         
   8   3  -5       2823.88       2745.80        82.97 o                         
   9   3  -5      30402.44      27985.74      2544.82 o                         
  10   3  -5       2532.43       2916.11       363.32 o                         
  11   3  -5       4180.21       4437.68       398.67 o                         
  12   3  -5       2216.79       1976.85       289.19 o                         
  13   3  -5       3852.59       3224.00       613.64 o                         
  14   3  -5        108.06         64.02        50.40 o                         
  15   3  -5      10321.23       8468.91      1645.21 o                         
  16   3  -5        921.18       1106.23       152.46 o                         
  17   3  -5       5727.97       5501.52       462.10 o                         
  18   3  -5       2055.73       1909.75       263.73 o                         
  19   3  -5       1910.36       1686.43       154.69 o                         
   1   4  -5       3085.03       2882.26        55.68 o                         
   2   4  -5      13548.14      12350.53       247.36 o                         
   3   4  -5      27707.45      26676.10       677.97 o                         
   4   4  -5      21319.21      20252.59       478.03 o                         
   5   4  -5      14198.51      13356.38       297.68 o                         
   6   4  -5      18058.78      16839.32       402.81 o                         
   7   4  -5       4258.68       4134.69       122.73 o                         
   8   4  -5       1714.12       1675.62        84.09 o                         
   9   4  -5       5267.86       4716.95       382.15 o                         
  10   4  -5       4946.57       5028.25       626.06 o                         
  11   4  -5      10685.66      10876.31       935.28 o                         
  12   4  -5      12023.02      12712.67      1402.95 o                         
  13   4  -5       3138.12       3605.75       360.66 o                         
  14   4  -5       4746.69       5313.54       507.88 o                         
  15   4  -5       1346.80       1247.71       148.24 o                         
  16   4  -5       1708.19       1842.09       299.81 o                         
  17   4  -5       1774.65       1718.19       276.81 o                         
  18   4  -5        642.80        752.47        92.19 o                         
  19   4  -5        987.69       1079.59       158.98 o                         
   0   5  -5      33501.66      31379.07      1197.33 o                         
   1   5  -5       3712.58       3610.58        79.74 o                         
   2   5  -5      24758.78      24087.95       595.52 o                         
   3   5  -5        152.95        193.69        20.05 o                         
   4   5  -5        330.10        365.73        23.19 o                         
   5   5  -5       5600.26       5232.67       133.96 o                         
   6   5  -5      14771.75      14455.78       508.19 o                         
   7   5  -5       2532.11       2327.94       110.16 o                         
   8   5  -5      32731.55      30709.67      2167.76 o                         
   9   5  -5        238.44        226.95        69.07 o                         
  10   5  -5      12548.01      12770.83      1365.42 o                         
  11   5  -5       1785.15       1717.91       245.61 o                         
  12   5  -5        588.53        507.25       135.38 o                         
  13   5  -5       2034.51       2026.24       271.20 o                         
  14   5  -5       2413.78       2454.22       198.28 o                         
  15   5  -5        189.42        205.24        65.08 o                         
  16   5  -5       9390.05       9160.99       658.08 o                         
  17   5  -5         21.75         41.78        24.68 o                         
  18   5  -5       5347.66       5361.60       339.84 o                         
   1   6  -5        895.04        904.11        45.85 o                         
   2   6  -5       9544.10       9334.80       333.12 o                         
   3   6  -5       5440.86       5336.88       217.45 o                         
   4   6  -5      28301.37      29201.51      1547.37 o                         
   5   6  -5       4315.02       4611.98       270.93 o                         
   6   6  -5       7677.07       7954.29       428.05 o                         
   7   6  -5       6559.69       6688.55       464.02 o                         
   8   6  -5        423.08        457.51       132.24 o                         
   9   6  -5        289.24        314.01        80.40 o                         
  10   6  -5       7091.52       6489.73       983.58 o                         
  11   6  -5       3969.39       4464.83       669.73 o                         
  12   6  -5       5873.70       6742.34       658.31 o                         
  13   6  -5       6244.87       6805.06       451.70 o                         
  14   6  -5       6978.68       7617.40       534.22 o                         
  15   6  -5       3942.56       4381.79       311.73 o                         
  16   6  -5        567.29        649.60       120.66 o                         
  17   6  -5        402.29        442.11        54.30 o                         
   0   7  -5       7707.82       7539.18       426.67 o                         
   1   7  -5      15453.14      15707.60       870.86 o                         
   2   7  -5       1849.30       1958.01       145.96 o                         
   3   7  -5       6779.52       7056.35       365.00 o                         
   4   7  -5        630.44        668.46        73.84 o                         
   5   7  -5        843.53        965.18       102.19 o                         
   6   7  -5       6125.40       6196.96       340.20 o                         
   7   7  -5       4956.95       5308.65       367.96 o                         
   8   7  -5       4995.21       5452.31       413.89 o                         
   9   7  -5      12835.87      13031.51       853.52 o                         
  10   7  -5        758.41        671.73       150.26 o                         
  11   7  -5       5918.71       6486.98       473.58 o                         
  12   7  -5       1325.43       1437.84       149.52 o                         
  13   7  -5        190.52        203.13        59.84 o                         
  14   7  -5        405.10        474.33        87.24 o                         
  15   7  -5       4877.61       5239.62       396.45 o                         
  16   7  -5        725.86        827.20       103.64 o                         
   1   8  -5        571.12        637.56        73.91 o                         
   2   8  -5       1306.69       1402.10       133.28 o                         
   3   8  -5       9822.81       9751.97       519.03 o                         
   4   8  -5       4318.73       4848.35       306.83 o                         
   5   8  -5      14530.64      14495.46       800.76 o                         
   6   8  -5       1656.12       1828.41       169.30 o                         
   7   8  -5       3618.00       4125.32       304.02 o                         
   8   8  -5       2492.74       2430.28       198.40 o                         
   9   8  -5        251.71        306.13        60.40 o                         
  10   8  -5       1184.75       1142.52       125.63 o                         
  11   8  -5       5172.64       5879.62       477.36 o                         
  12   8  -5        221.81        296.14        77.89 o                         
  13   8  -5       6092.02       6777.99       538.86 o                         
  14   8  -5       2400.99       2464.16       222.45 o                         
  15   8  -5       2509.42       2461.96       273.19 o                         
   0   9  -5       9079.45       9752.99      1352.05 o                         
   1   9  -5       5924.31       5901.59       383.51 o                         
   2   9  -5       3584.63       3714.23       318.56 o                         
   3   9  -5       1184.13       1272.86       152.35 o                         
   4   9  -5          4.92         33.45        34.46 o                         
   5   9  -5        239.93        411.84        64.23 o                         
   6   9  -5       1601.24       1695.34       207.93 o                         
   7   9  -5       3680.00       3729.20       310.57 o                         
   8   9  -5       5630.90       6079.08       551.45 o                         
   9   9  -5       1968.66       2010.43       201.72 o                         
  10   9  -5       5469.74       5158.07       616.76 o                         
  11   9  -5        398.96        275.67        74.90 o                         
  12   9  -5       1231.61       1343.06       240.32 o                         
  13   9  -5        190.03        212.35        94.74 o                         
   1  10  -5        311.08        357.90       145.87 o                         
   2  10  -5       3194.20       2965.92       310.42 o                         
   3  10  -5        655.51        693.60        97.30 o                         
   4  10  -5       7115.98       7294.10       421.76 o                         
   5  10  -5        104.87        129.21        53.24 o                         
   6  10  -5       6672.99       7018.34       501.11 o                         
   7  10  -5        434.29        474.25        74.48 o                         
   8  10  -5       1686.69       1680.44       138.94 o                         
   9  10  -5        319.36        259.13        66.10 o                         
  10  10  -5        566.79        594.77       205.18 o                         
  11  10  -5         57.01         97.09        43.81 o                         
   0  11  -5       2798.11       2994.31       470.65 o                         
   1  11  -5       1584.68       1861.37       208.55 o                         
   2  11  -5       1200.74       1260.31       156.27 o                         
   3  11  -5       1299.67       1213.60       150.13 o                         
   4  11  -5        137.50        119.05        29.40 o                         
   5  11  -5        176.80        139.71        40.17 o                         
   6  11  -5        663.44        649.71        90.90 o                         
   7  11  -5       2087.23       1803.97       127.56 o                         
   0   0  -4     181241.94     187858.38     18028.04 o                         
   2   0  -4      74328.22      78181.38      3386.17 o                         
   4   0  -4       9593.21       9775.38       269.53 o                         
   6   0  -4      14927.60      15142.81       383.68 o                         
   8   0  -4      26217.73      23106.43       650.35 o                         
  10   0  -4      34359.87      33900.71      1780.59 o                         
  12   0  -4       8157.39       8209.43       644.61 o                         
  14   0  -4       4550.43       4582.20       477.91 o                         
  16   0  -4       9191.44       7756.80       624.19 o                         
   1   1  -4      12634.52      13153.00       192.70 o                         
   2   1  -4      32241.45      32994.12       689.10 o                         
   3   1  -4      13308.11      13602.08       230.36 o                         
   4   1  -4      21225.05      21821.83       417.82 o                         
   5   1  -4       4578.37       4540.38        72.01 o                         
   6   1  -4      11976.10      11572.51       205.23 o                         
   7   1  -4       2736.31       2674.89        62.12 o                         
   8   1  -4       4494.88       4432.34       109.61 o                         
   9   1  -4       1050.01        976.28        43.90 o                         
  10   1  -4       6969.30       6633.57       197.59 o                         
  11   1  -4       8868.61       8315.60       400.42 o                         
  12   1  -4      10901.09      10057.36       842.73 o                         
  13   1  -4       5689.20       5453.15       396.32 o                         
  14   1  -4      12673.85      11991.53       736.97 o                         
  15   1  -4       3196.55       2978.25       248.84 o                         
  16   1  -4       3987.64       3660.36       334.14 o                         
  17   1  -4        259.31        222.61        50.07 o                         
  18   1  -4        872.98        780.22       106.07 o                         
   0   2  -4      17808.81      17997.64       421.68 o                         
   1   2  -4      32307.45      31198.51       607.65 o                         
   2   2  -4       3883.41       3892.54        51.12 o                         
   3   2  -4      12713.06      12704.38       195.53 o                         
   4   2  -4       1425.22       1448.11        27.66 o                         
   5   2  -4       5231.69       5168.49        85.48 o                         
   6   2  -4       1035.00       1037.77        22.20 o                         
   7   2  -4      21830.46      20403.54       499.14 o                         
   8   2  -4       5731.92       5636.50       145.25 o                         
   9   2  -4      25252.13      23728.86       781.38 o                         
  10   2  -4        361.29        428.90        36.47 o                         
  11   2  -4      12483.00      12007.70      1125.86 o                         
  12   2  -4       1378.59       1334.56       158.32 o                         
  13   2  -4       3329.22       3137.44       419.21 o                         
  14   2  -4       1008.85        982.35        96.54 o                         
  15   2  -4       9308.07       8088.32      1102.02 o                         
  16   2  -4       1085.70        991.06       139.98 o                         
  17   2  -4       8839.03       7791.35       756.07 o                         
  18   2  -4        966.82        747.86       121.09 o                         
  19   2  -4       6366.30       5147.23       490.06 o                         
   1   3  -4        936.10        930.28        18.34 o                         
   2   3  -4       5707.94       5640.81        97.53 o                         
   3   3  -4      34551.89      33981.52       789.79 o                         
   4   3  -4      13166.47      12686.76       233.05 o                         
   5   3  -4      37641.23      36714.18       866.43 o                         
   6   3  -4       3541.78       3256.48        70.31 o                         
   7   3  -4      13995.32      13069.38       328.67 o                         
   8   3  -4        930.09        842.35        36.57 o                         
   9   3  -4       2003.09       1823.56        90.81 o                         
  10   3  -4       2211.29       2465.84       231.83 o                         
  11   3  -4      13937.55      14495.01      1321.67 o                         
  12   3  -4       2948.69       2721.32       393.15 o                         
  13   3  -4      15619.83      14032.13      2901.79 o                         
  14   3  -4       1491.58       1579.28       298.65 o                         
  15   3  -4       8483.77       8830.84       929.52 o                         
  16   3  -4        450.99        467.52       152.32 o                         
  17   3  -4       1920.52       1811.92       283.12 o                         
  18   3  -4        930.11        769.92       116.08 o                         
  19   3  -4       2080.62       2022.45       225.29 o                         
   0   4  -4      32140.05      32078.19      1145.73 o                         
   1   4  -4       9027.16       8596.49       152.27 o                         
   2   4  -4      14317.60      14170.88       299.27 o                         
   3   4  -4       2931.19       2924.07        63.72 o                         
   4   4  -4         66.67         89.26        15.00 o                         
   5   4  -4       3947.39       3667.71        81.46 o                         
   6   4  -4       5930.16       5601.05       116.03 o                         
   7   4  -4       4870.54       4554.34       144.80 o                         
   8   4  -4      19698.29      18056.51       556.96 o                         
   9   4  -4       9855.77       9775.98       473.48 o                         
  10   4  -4       9144.58       9658.92       838.76 o                         
  11   4  -4       3556.73       3617.12       359.58 o                         
  12   4  -4        361.07        425.85       129.58 o                         
  13   4  -4       4307.94       4723.36       459.85 o                         
  14   4  -4       2159.44       2277.48       188.51 o                         
  15   4  -4       1272.20       1274.05       144.85 o                         
  16   4  -4       6729.51       6821.64       596.22 o                         
  17   4  -4       4338.87       4552.75       387.00 o                         
  18   4  -4       4689.19       4399.82       353.27 o                         
  19   4  -4       3026.12       2839.61       230.74 o                         
   1   5  -4        430.22        420.79        17.32 o                         
   2   5  -4      18331.38      17792.59       407.53 o                         
   3   5  -4       4868.79       4677.13       108.21 o                         
   4   5  -4      35383.52      35129.58      1111.75 o                         
   5   5  -4       3566.61       3648.82        99.04 o                         
   6   5  -4      22896.03      21157.98       583.96 o                         
   7   5  -4        654.66        690.60        59.92 o                         
   8   5  -4       1608.38       1539.69       132.62 o                         
   9   5  -4       3437.34       3163.57       248.36 o                         
  10   5  -4       7450.19       7376.97       661.46 o                         
  11   5  -4       2477.16       2672.58       305.12 o                         
  12   5  -4      11921.74      12312.34      1334.50 o                         
  13   5  -4        207.51        185.11        55.85 o                         
  14   5  -4       9820.83       9863.90       689.29 o                         
  15   5  -4        209.76        228.02        71.04 o                         
  16   5  -4       3076.87       3159.89       237.07 o                         
  17   5  -4        249.41        201.83        46.77 o                         
  18   5  -4        786.72        830.37        78.60 o                         
  19   5  -4        180.88        119.83        29.65 o                         
   0   6  -4      20433.26      19158.04       758.80 o                         
   1   6  -4      14306.94      13386.71       342.29 o                         
   2   6  -4      11086.44      10830.80       267.80 o                         
   3   6  -4       4083.86       3649.00       110.99 o                         
   4   6  -4       1903.04       1988.73        84.13 o                         
   5   6  -4       1967.64       1902.34        90.83 o                         
   6   6  -4       4548.20       4563.37       253.47 o                         
   7   6  -4      10257.54      10136.65       708.84 o                         
   8   6  -4       8718.48       8806.48       489.08 o                         
   9   6  -4       7269.49       6910.47       467.34 o                         
  10   6  -4       3423.12       3136.79       369.06 o                         
  11   6  -4       4372.02       4481.52       430.94 o                         
  12   6  -4       3240.36       3374.12       263.94 o                         
  13   6  -4       2038.24       2003.37       206.15 o                         
  14   6  -4       1079.70       1244.45       151.82 o                         
  15   6  -4       4370.18       4429.00       331.89 o                         
  16   6  -4       4589.71       4644.30       274.62 o                         
  17   6  -4       3282.54       3493.25       249.27 o                         
  18   6  -4       3630.07       3486.90       223.37 o                         
   1   7  -4       2947.01       2915.97       155.92 o                         
   2   7  -4       2474.81       2634.73       124.12 o                         
   3   7  -4      17412.94      17947.32       938.43 o                         
   4   7  -4       3489.41       3566.02       195.55 o                         
   5   7  -4      20827.70      21764.12      1138.61 o                         
   6   7  -4       1047.21       1201.82       107.97 o                         
   7   7  -4       2854.51       3049.47       242.02 o                         
   8   7  -4        520.08        549.99        98.11 o                         
   9   7  -4       1922.23       1919.97       216.00 o                         
  10   7  -4       1711.42       1601.13       167.06 o                         
  11   7  -4       9924.49      10606.68       692.41 o                         
  12   7  -4        356.46        525.36        80.58 o                         
  13   7  -4      15908.58      17009.37      1097.78 o                         
  14   7  -4       1029.05       1070.34       110.33 o                         
  15   7  -4       4380.03       4832.96       372.37 o                         
  16   7  -4       1379.61       1293.35       118.58 o                         
  17   7  -4        161.60        164.69        37.49 o                         
   0   8  -4      11806.33      11686.84       794.82 o                         
   1   8  -4      19753.19      19676.79       915.66 o                         
   2   8  -4       2373.55       2476.97       189.20 o                         
   3   8  -4       3189.61       3275.83       211.19 o                         
   4   8  -4       2671.96       2755.65       197.38 o                         
   5   8  -4       1187.16       1255.66       133.88 o                         
   6   8  -4       5373.53       5755.76       354.30 o                         
   7   8  -4       9532.04      10071.01       672.62 o                         
   8   8  -4       3043.18       3284.75       247.39 o                         
   9   8  -4      10046.91      10551.97       589.39 o                         
  10   8  -4       1364.56       1452.13       180.68 o                         
  11   8  -4       2489.35       2803.41       302.64 o                         
  12   8  -4        821.97       1007.46       135.70 o                         
  13   8  -4         66.36         85.40        44.97 o                         
  14   8  -4       2315.69       2601.72       232.75 o                         
  15   8  -4       3331.02       3520.40       210.04 o                         
   1   9  -4        179.16        163.24        57.89 o                         
   2   9  -4       6047.84       6334.16       438.08 o                         
   3   9  -4       2480.07       2695.25       222.61 o                         
   4   9  -4      12500.21      12934.58       728.04 o                         
   5   9  -4       2862.65       2906.13       184.92 o                         
   6   9  -4       5473.38       5689.61       449.08 o                         
   7   9  -4        485.58        670.85        95.41 o                         
   8   9  -4        271.52        328.48        81.12 o                         
   9   9  -4        400.44        303.55       109.70 o                         
  10   9  -4       4753.74       4509.74       590.46 o                         
  11   9  -4       1545.53       1273.00       379.58 o                         
  12   9  -4       6536.15       6585.87       698.09 o                         
  13   9  -4       1604.31       1376.93       290.87 o                         
  14   9  -4       3789.11       3939.32       305.61 o                         
   0  10  -4      13519.88      12582.22      1227.57 o                         
   1  10  -4       2426.94       2488.64       227.97 o                         
   2  10  -4       8457.49       8883.38       610.65 o                         
   3  10  -4         83.69        185.50        74.14 o                         
   4  10  -4         49.66         77.85        40.90 o                         
   5  10  -4        561.96        601.94        77.27 o                         
   6  10  -4       6528.41       6656.17       450.77 o                         
   7  10  -4       1198.99       1274.08       132.93 o                         
   8  10  -4      10726.65      10736.94       655.18 o                         
   9  10  -4        496.12        565.63        89.23 o                         
  10  10  -4       5579.44       5631.14       571.00 o                         
  11  10  -4        101.67        102.60        45.85 o                         
   1  11  -4        968.98        827.94       132.51 o                         
   2  11  -4       3205.97       3082.84       317.42 o                         
   3  11  -4       5836.48       6004.41       482.50 o                         
   4  11  -4       4818.54       4936.87       290.43 o                         
   5  11  -4       6443.06       6376.03       449.43 o                         
   6  11  -4       2688.35       2768.30       185.12 o                         
   7  11  -4        931.24        962.08       104.15 o                         
   8  11  -4        266.57        191.84        45.38 o                         
   0  12  -4        603.88        586.35       145.93 o                         
   1  12  -4       8233.62       8041.78       497.66 o                         
   2  12  -4         35.83         28.48        28.82 o                         
   2   0  -3      41660.27      44801.76      1602.82 o                         
   6   0  -3      17787.63      17704.15       473.62 o                         
   8   0  -3      15892.87      15356.12       500.79 o                         
  10   0  -3       5418.71       5709.60       239.16 o                         
  12   0  -3      19753.62      19010.63      1245.25 o                         
  14   0  -3      26172.48      24719.66      2165.84 o                         
  16   0  -3       5344.49       4775.75       395.22 o                         
  18   0  -3         98.65         43.62        45.53 o                         
   0   1  -3      21397.82      23026.91       524.05 o                         
   1   1  -3      30064.59      31932.20       597.16 o                         
   2   1  -3       6593.35       7049.42        99.49 o                         
   3   1  -3       7411.93       7763.74       113.13 o                         
   4   1  -3        203.16        256.06        12.67 o                         
   5   1  -3       7079.72       7759.98       127.34 o                         
   6   1  -3        141.75        180.64         7.32 o                         
   7   1  -3       5315.44       5391.87        99.97 o                         
   8   1  -3       5456.83       5207.81       117.83 o                         
   9   1  -3       8087.16       7558.67       225.30 o                         
  10   1  -3      14495.29      13277.69       400.62 o                         
  11   1  -3       3094.96       2878.33       109.63 o                         
  12   1  -3       9923.76       8614.68       374.33 o                         
  13   1  -3        576.83        566.50        67.82 o                         
  14   1  -3        460.35        590.87        52.06 o                         
  15   1  -3       2296.62       2245.23       197.48 o                         
  16   1  -3       9646.42       8167.29       491.36 o                         
  17   1  -3       4473.72       3701.65       389.36 o                         
  18   1  -3       7661.45       6224.59       604.88 o                         
   1   2  -3       2102.50       2233.89        29.76 o                         
   2   2  -3       5025.25       5150.86        71.40 o                         
   3   2  -3      18258.52      19026.71       356.49 o                         
   4   2  -3        493.20        516.10        11.90 o                         
   5   2  -3      24611.74      24891.15       503.11 o                         
   6   2  -3       1750.57       1826.01        34.78 o                         
   7   2  -3       8686.83       8424.51       217.63 o                         
   8   2  -3        745.53        818.76        40.88 o                         
   9   2  -3        825.79        894.38        53.31 o                         
  10   2  -3        265.85        252.03        30.65 o                         
  11   2  -3       9401.00       9221.92       514.72 o                         
  12   2  -3        707.06        756.77       109.23 o                         
  13   2  -3      14417.88      12853.00      1549.44 o                         
  14   2  -3       3036.59       2672.24       174.29 o                         
  15   2  -3       8430.34       7391.66      1078.73 o                         
  16   2  -3       2743.76       2742.23       269.28 o                         
  17   2  -3        562.37        506.96        95.27 o                         
  18   2  -3        379.75        114.55       108.09 o                         
  19   2  -3       3297.78       2603.14       229.96 o                         
   1   3  -3       1516.14       1453.82        24.31 o                         
   2   3  -3       9363.69       9321.16       158.74 o                         
   3   3  -3       8885.47       8576.57       142.62 o                         
   4   3  -3        791.68        802.83        15.78 o                         
   5   3  -3        148.88        220.02        13.25 o                         
   6   3  -3       4745.95       4430.06        87.67 o                         
   7   3  -3       4996.41       4855.91       122.93 o                         
   8   3  -3       3811.39       3687.52       102.10 o                         
   9   3  -3      17912.72      15705.55       679.16 o                         
  10   3  -3       2715.75       2607.08       161.77 o                         
  11   3  -3      12578.87      13296.42      1068.59 o                         
  12   3  -3         61.92         79.95        39.43 o                         
  13   3  -3       1244.22       1048.89       212.86 o                         
  14   3  -3       1111.45       1119.13       130.55 o                         
  15   3  -3       2454.15       2369.25       276.62 o                         
  16   3  -3       2627.16       2602.13       271.69 o                         
  17   3  -3      14251.73      13287.99      1086.45 o                         
  18   3  -3        246.97        215.98       116.41 o                         
  19   3  -3      10002.22       8211.01       611.79 o                         
   1   4  -3       1527.51       1597.76        32.94 o                         
   2   4  -3      10924.74      10882.35       194.10 o                         
   3   4  -3        308.06        324.30        20.55 o                         
   4   4  -3      36124.74      35464.57       922.31 o                         
   5   4  -3       5001.25       5227.18       111.88 o                         
   6   4  -3      21565.43      21328.13       541.14 o                         
   7   4  -3       8579.42       7835.29       256.43 o                         
   8   4  -3        471.24        464.29        32.59 o                         
   9   4  -3       5815.73       5705.49       227.84 o                         
  10   4  -3       9750.60      10460.27      1065.26 o                         
  11   4  -3        109.08        286.06        57.44 o                         
  12   4  -3      11099.37      12126.23      1036.10 o                         
  13   4  -3       4007.68       3975.11       274.74 o                         
  14   4  -3       7347.56       7210.21       490.44 o                         
  15   4  -3       5164.58       4815.63       350.62 o                         
  16   4  -3       1203.70       1223.01       142.42 o                         
  17   4  -3       2245.80       2175.13       316.48 o                         
  18   4  -3       1250.34       1236.17       151.38 o                         
  19   4  -3        775.02        702.97       138.15 o                         
   0   5  -3      24807.25      23360.36       811.84 o                         
   1   5  -3      12110.87      11672.86       253.03 o                         
   2   5  -3       6336.30       6218.77       114.82 o                         
   3   5  -3        338.31        375.75        18.04 o                         
   4   5  -3       1418.19       1449.90        39.10 o                         
   5   5  -3       2998.69       2878.66        73.43 o                         
   6   5  -3       6582.97       6449.66       163.94 o                         
   7   5  -3       4897.34       4824.73       165.27 o                         
   8   5  -3      23614.12      22120.71       953.12 o                         
   9   5  -3       3117.00       2986.70       204.50 o                         
  10   5  -3      13805.90      14185.78      1516.13 o                         
  11   5  -3       1928.07       2298.15       378.98 o                         
  12   5  -3       1697.71       1688.22       220.38 o                         
  13   5  -3       2731.75       2717.38       238.19 o                         
  14   5  -3       1562.00       1605.54       152.05 o                         
  15   5  -3        983.58       1030.01       111.54 o                         
  16   5  -3       7405.33       7729.01       504.05 o                         
  17   5  -3         75.14         99.81        34.00 o                         
  18   5  -3       7910.97       7707.30       438.72 o                         
  19   5  -3        470.09        443.99        72.68 o                         
   1   6  -3       5475.00       5253.68       121.82 o                         
   2   6  -3       4155.84       4019.85       111.00 o                         
   3   6  -3      16091.84      15998.63       421.67 o                         
   4   6  -3       5329.22       5356.52       147.06 o                         
   5   6  -3      20537.95      19373.39       720.00 o                         
   6   6  -3       9078.02       8710.62       314.43 o                         
   7   6  -3       2512.91       2414.46       212.77 o                         
   8   6  -3       2044.05       1997.12       174.42 o                         
   9   6  -3       3522.97       3611.61       292.51 o                         
  10   6  -3        304.48        282.88        80.07 o                         
  11   6  -3       8402.44       9415.33       609.63 o                         
  12   6  -3       8376.53       9208.28       668.29 o                         
  13   6  -3       8485.18       9208.17       608.41 o                         
  14   6  -3      11259.97      11768.12       794.69 o                         
  15   6  -3       1768.41       2011.26       193.18 o                         
  16   6  -3       3658.27       3756.50       235.71 o                         
  17   6  -3        520.36        499.88        70.58 o                         
  18   6  -3         97.26         86.80        25.27 o                         
   0   7  -3       1628.02       1579.19       146.83 o                         
   1   7  -3      30966.00      31094.45      1434.63 o                         
   2   7  -3        160.76        214.65        34.35 o                         
   3   7  -3       8453.93       8755.64       341.58 o                         
   4   7  -3       1608.69       1706.06        87.51 o                         
   5   7  -3       2623.10       2759.46       190.75 o                         
   6   7  -3       3016.01       3207.37       203.46 o                         
   7   7  -3      21125.32      21755.57      1525.12 o                         
   8   7  -3        168.86        198.87        91.21 o                         
   9   7  -3      11872.52      12376.86       641.87 o                         
  10   7  -3       1849.73       1769.71       145.36 o                         
  11   7  -3       3780.42       4275.42       315.18 o                         
  12   7  -3       2549.88       2778.76       225.85 o                         
  13   7  -3       1080.97       1074.43       125.60 o                         
  14   7  -3       1174.38       1393.45       130.06 o                         
  15   7  -3       4459.32       5053.74       303.57 o                         
  16   7  -3        110.84        155.43        36.86 o                         
  17   7  -3       4842.51       4998.83       250.23 o                         
   1   8  -3       4536.91       4723.54       217.80 o                         
   2   8  -3       9521.82      10015.44       456.63 o                         
   3   8  -3      16825.85      16883.68       768.03 o                         
   4   8  -3      14741.06      15758.59       846.13 o                         
   5   8  -3       9901.38      10384.39       562.48 o                         
   6   8  -3       4825.85       4998.77       297.90 o                         
   7   8  -3       3203.08       3486.87       286.90 o                         
   8   8  -3        166.43        138.75        48.11 o                         
   9   8  -3        279.05        292.72        55.31 o                         
  10   8  -3       2732.54       2705.71       232.42 o                         
  11   8  -3       5437.74       6010.86       464.87 o                         
  12   8  -3       6513.89       7404.11       529.74 o                         
  13   8  -3       8707.08       9667.03       693.23 o                         
  14   8  -3        196.97        228.93        57.97 o                         
  15   8  -3       2354.76       2503.46       162.72 o                         
  16   8  -3        700.74        793.40        79.05 o                         
   0   9  -3      29800.34      28627.67      2289.02 o                         
   1   9  -3       2556.02       2520.31       163.88 o                         
   2   9  -3      11555.35      11356.51       547.46 o                         
   3   9  -3       1852.15       2086.35       207.69 o                         
   4   9  -3        268.88        340.16       126.23 o                         
   5   9  -3        169.99        211.53        51.47 o                         
   6   9  -3       9960.95      10292.77       759.28 o                         
   7   9  -3        856.93        878.21       134.17 o                         
   8   9  -3      17555.60      18239.15      1215.91 o                         
   9   9  -3       3478.58       3577.73       319.08 o                         
  10   9  -3       8974.77       9054.16      1072.48 o                         
  11   9  -3       1328.45       1411.93       310.97 o                         
  12   9  -3         42.61         60.75        29.94 o                         
  13   9  -3        228.01        167.52        47.76 o                         
  14   9  -3       4374.70       5023.77       383.17 o                         
   1  10  -3       1732.43       1685.47       119.78 o                         
   2  10  -3       9017.31       9197.77       500.08 o                         
   3  10  -3       2686.60       2927.39       222.74 o                         
   4  10  -3      19111.07      20076.56      1187.76 o                         
   5  10  -3        703.81        812.52        84.61 o                         
   6  10  -3       9724.66      10675.79       745.22 o                         
   7  10  -3         80.43         88.83        54.58 o                         
   8  10  -3        105.83        117.05        56.14 o                         
   9  10  -3       1434.02       1444.94       129.57 o                         
  10  10  -3       4558.04       4398.22       307.96 o                         
  11  10  -3       1361.87       1193.03       375.72 o                         
  12  10  -3       6552.15       7444.24       634.88 o                         
   0  11  -3       5665.46       5233.39       723.79 o                         
   1  11  -3      10062.44       9236.14       630.12 o                         
   2  11  -3       4158.91       4169.13       272.17 o                         
   3  11  -3       1430.47       1558.24       131.92 o                         
   4  11  -3         20.96         48.82        26.27 o                         
   5  11  -3       1436.75       1425.27       120.45 o                         
   6  11  -3       2833.74       2865.09       217.39 o                         
   7  11  -3       9392.34       9760.02       599.80 o                         
   8  11  -3       5860.81       5906.08       359.64 o                         
   9  11  -3       5760.93       5245.72       671.64 o                         
   1  12  -3       1849.38       1768.15       164.44 o                         
   2  12  -3        140.84        161.68        47.35 o                         
   3  12  -3      12213.47      13596.69      1089.68 o                         
   2   0  -2      43334.64      46190.07      1750.79 o                         
   4   0  -2       4846.33       5053.37       175.56 o                         
   6   0  -2      13265.41      13513.87       362.47 o                         
   8   0  -2      38317.77      38850.69      1951.19 o                         
  10   0  -2      21862.20      21167.46       939.40 o                         
  12   0  -2      10383.82       9975.56       351.64 o                         
  14   0  -2       1105.42        966.08       110.39 o                         
  16   0  -2      17528.29      15278.48      1409.60 o                         
   1   1  -2       1990.23       2096.66        31.27 o                         
   2   1  -2      16426.95      17486.46       277.92 o                         
   3   1  -2      40703.65      43419.60       964.69 o                         
   4   1  -2      18228.28      19004.12       342.30 o                         
   6   1  -2      18889.73      18208.12       393.76 o                         
   7   1  -2       2226.20       2124.05        66.75 o                         
   8   1  -2       8606.60       8483.88       251.10 o                         
   9   1  -2        527.97        546.47        33.41 o                         
  10   1  -2       3270.87       3076.67       112.86 o                         
  11   1  -2       2621.54       2445.85        83.20 o                         
  12   1  -2      11826.79      11438.31       393.16 o                         
  13   1  -2       3887.90       3617.64       167.85 o                         
  14   1  -2      18149.98      16279.99       670.74 o                         
  15   1  -2       4748.44       4396.83       243.13 o                         
  16   1  -2       4345.25       3788.61       287.93 o                         
  17   1  -2        272.70        180.81        65.01 o                         
  18   1  -2        787.01        580.53       157.96 o                         
   0   2  -2      31810.71      33701.05       987.55 o                         
   1   2  -2       8756.49       8260.24       130.84 o                         
   2   2  -2        946.39       1113.90       107.38 o                         
   3   2  -2      18029.60      17991.04       326.22 o                         
   4   2  -2       2814.12       2858.09        39.98 o                         
   5   2  -2      10895.44      11592.81       196.85 o                         
   6   2  -2       1951.69       1937.45        37.62 o                         
   7   2  -2      36620.61      35446.84       999.50 o                         
   8   2  -2        340.93        421.99        51.43 o                         
   9   2  -2      22057.94      21126.09       784.99 o                         
  10   2  -2       1096.26       1095.38        63.50 o                         
  11   2  -2      11607.94      10899.28       479.84 o                         
  12   2  -2       2612.15       2297.17       231.46 o                         
  13   2  -2       2029.89       1766.76       114.41 o                         
  14   2  -2       1415.20       1231.47        95.56 o                         
  15   2  -2       3709.59       3146.38       223.89 o                         
  16   2  -2        276.22        231.53       127.02 o                         
  17   2  -2      13076.25      11629.04       942.49 o                         
  18   2  -2       1108.74        880.28       169.11 o                         
  19   2  -2       8225.09       6177.08       459.04 o                         
   1   3  -2       9962.71      10065.10       183.14 o                         
   2   3  -2       2389.11       2414.66       135.13 o                         
   3   3  -2      24766.53      25036.96       572.54 o                         
   4   3  -2      20255.80      20157.51       417.68 o                         
   5   3  -2      29286.22      29447.47       753.04 o                         
   6   3  -2       2673.38       2708.24        50.96 o                         
   7   3  -2       8896.27       8099.08       218.36 o                         
   8   3  -2       1109.59       1103.29        40.80 o                         
   9   3  -2       4070.27       3951.89       163.21 o                         
  10   3  -2       3243.03       3293.80       178.08 o                         
  11   3  -2       8407.36       8457.62       493.83 o                         
  12   3  -2       1694.83       1625.92       297.43 o                         
  13   3  -2      19444.08      19518.43      1268.99 o                         
  14   3  -2       1160.97       1183.72       116.95 o                         
  15   3  -2       8615.13       8225.48       744.93 o                         
  16   3  -2        617.33        627.00       120.39 o                         
  17   3  -2       3136.52       2696.48       182.05 o                         
  18   3  -2       1227.64       1184.01       203.71 o                         
  19   3  -2       2957.69       2362.80       211.32 o                         
  20   3  -2        674.07        384.81        56.72 o                         
   0   4  -2      34862.98      33747.77      1216.96 o                         
   1   4  -2       7989.86       8082.36       160.60 o                         
   2   4  -2      15937.99      15920.47       328.41 o                         
   3   4  -2         27.86         77.89        13.73 o                         
   4   4  -2       2947.75       3034.33        52.93 o                         
   5   4  -2       2830.41       2782.94        60.35 o                         
   6   4  -2      13134.23      13312.86       299.39 o                         
   7   4  -2       5346.71       5287.15       129.59 o                         
   8   4  -2      28708.86      26654.27       839.29 o                         
   9   4  -2       9126.47       8359.10       347.96 o                         
  10   4  -2      12666.39      12422.59      1242.23 o                         
  11   4  -2       9374.77      10170.53      1026.57 o                         
  12   4  -2        786.31        840.71       102.72 o                         
  13   4  -2       2952.97       3074.60       247.53 o                         
  14   4  -2       1408.65       1541.03       138.28 o                         
  15   4  -2        402.73        409.43        97.82 o                         
  16   4  -2       6971.27       6532.82       395.69 o                         
  17   4  -2       3686.46       3411.20       216.09 o                         
  18   4  -2       7148.59       6856.58       670.92 o                         
  19   4  -2       4887.94       4049.29       375.60 o                         
   1   5  -2       3453.91       3378.33        64.27 o                         
   2   5  -2      10423.29       9752.58       192.18 o                         
   3   5  -2       8820.40       8948.78       204.31 o                         
   4   5  -2      26717.05      25507.45       695.17 o                         
   5   5  -2       3353.08       3104.26        76.95 o                         
   6   5  -2      28486.72      26517.19       718.31 o                         
   7   5  -2        233.56        262.13        25.68 o                         
   8   5  -2       2106.51       2098.78        87.71 o                         
   9   5  -2       5340.37       5104.43       243.73 o                         
  10   5  -2       5262.57       5093.37       499.18 o                         
  11   5  -2       2985.40       3119.10       237.87 o                         
  12   5  -2      13426.72      13776.02       882.44 o                         
  13   5  -2        559.13        610.17        95.25 o                         
  14   5  -2       9162.16       9270.57       564.55 o                         
  15   5  -2        303.24        374.69        81.27 o                         
  16   5  -2       2175.08       2395.98       251.24 o                         
  17   5  -2        978.02        927.72       107.39 o                         
  18   5  -2        918.89        901.12        98.13 o                         
  19   5  -2        230.71        207.57        35.72 o                         
   0   6  -2      14859.13      14516.09       575.30 o                         
   1   6  -2      23446.42      21951.38       646.28 o                         
   2   6  -2       7108.31       6918.62       178.05 o                         
   3   6  -2       2740.17       2495.69        63.46 o                         
   4   6  -2        704.97        748.71        37.16 o                         
   5   6  -2       2955.09       2827.61        82.77 o                         
   6   6  -2       3886.46       3679.85       123.38 o                         
   7   6  -2      17417.99      17765.36      1129.17 o                         
   8   6  -2       5640.05       5518.87       372.30 o                         
   9   6  -2       9307.13       9208.87       553.46 o                         
  10   6  -2       6904.15       6861.89       621.49 o                         
  11   6  -2        374.77        353.39        77.66 o                         
  12   6  -2       5036.55       5644.41       391.14 o                         
  13   6  -2       1249.87       1416.08       151.49 o                         
  14   6  -2        569.68        693.30       128.37 o                         
  15   6  -2       3881.54       3955.69       292.03 o                         
  16   6  -2       5423.03       5483.92       337.77 o                         
  17   6  -2       3057.76       3054.41       187.35 o                         
  18   6  -2       4642.52       4565.24       250.31 o                         
   1   7  -2       6331.47       6381.67       275.28 o                         
   2   7  -2       2493.88       2647.69       127.44 o                         
   3   7  -2      29098.25      30415.77      1384.31 o                         
   4   7  -2       3131.79       3410.11       171.02 o                         
   5   7  -2      24530.41      24621.82       988.44 o                         
   6   7  -2       1282.47       1494.62       119.48 o                         
   7   7  -2       3638.69       4158.57       287.89 o                         
   8   7  -2       1854.91       1989.30       154.61 o                         
   9   7  -2       1175.36       1136.71       140.70 o                         
  10   7  -2       2539.01       2526.41       211.01 o                         
  11   7  -2      11257.46      12913.54       848.10 o                         
  12   7  -2        392.01        468.62        91.43 o                         
  13   7  -2      14521.68      16170.19      1040.86 o                         
  14   7  -2        656.23        726.62        91.96 o                         
  15   7  -2       3505.10       3883.88       277.45 o                         
  16   7  -2       1260.90       1364.94       145.46 o                         
  17   7  -2        118.59        151.65        32.17 o                         
   0   8  -2       7485.00       7531.11       465.24 o                         
   1   8  -2      19752.62      20473.69       984.92 o                         
   2   8  -2       4451.72       4390.65       244.20 o                         
   3   8  -2       1696.34       1867.44       117.56 o                         
   4   8  -2       1077.97       1122.75        89.54 o                         
   5   8  -2       3308.91       3373.26       166.49 o                         
   6   8  -2       8254.26       8518.33       510.92 o                         
   7   8  -2      12731.09      13457.18       908.64 o                         
   8   8  -2       5344.04       5822.51       433.53 o                         
   9   8  -2      10798.91      11362.66       643.99 o                         
  10   8  -2       1842.25       1959.90       144.26 o                         
  11   8  -2       3661.18       3820.68       395.60 o                         
  12   8  -2        886.24       1001.12       186.35 o                         
  13   8  -2        163.07        194.39        64.35 o                         
  14   8  -2       2965.37       3406.87       242.95 o                         
  15   8  -2       2318.99       2323.88       216.54 o                         
  16   8  -2       1705.36       1653.17       114.22 o                         
   1   9  -2         12.16         40.69        26.54 o                         
   2   9  -2      12136.05      12466.11       559.74 o                         
   3   9  -2        603.00        637.90        71.76 o                         
   4   9  -2      17942.96      17624.14       843.85 o                         
   5   9  -2       1742.69       1855.29       196.29 o                         
   6   9  -2      11271.56      11893.71       834.74 o                         
   7   9  -2       1056.65       1005.15       166.74 o                         
   8   9  -2       1008.06       1060.68       128.36 o                         
   9   9  -2        125.92        132.80        49.61 o                         
  10   9  -2       5227.42       5184.83       487.04 o                         
  11   9  -2        849.09        742.49       275.57 o                         
  12   9  -2      11262.69      11559.58      1393.86 o                         
  13   9  -2       1446.20       1347.82       212.72 o                         
  14   9  -2       2230.27       2244.70       323.00 o                         
   0  10  -2      20300.61      20746.15      1632.16 o                         
   1  10  -2       3626.58       3446.18       202.41 o                         
   2  10  -2       6897.59       7164.06       385.42 o                         
   3  10  -2         74.30         95.66        37.42 o                         
   4  10  -2        467.95        422.58        71.46 o                         
   5  10  -2        638.10        595.37        74.86 o                         
   6  10  -2       7247.47       7608.57       544.85 o                         
   7  10  -2       2471.17       2567.69       227.94 o                         
   8  10  -2      12505.88      12512.95       837.34 o                         
   9  10  -2        366.58        446.07        70.00 o                         
  10  10  -2       7696.22       7556.65       920.13 o                         
  11  10  -2        160.01        150.97        52.06 o                         
  12  10  -2        406.30        497.15        89.32 o                         
   1  11  -2       2436.95       2355.59       120.30 o                         
   2  11  -2       3240.15       3124.64       216.27 o                         
   3  11  -2       8373.94       8825.78       469.25 o                         
   4  11  -2       7433.66       7666.57       385.92 o                         
   5  11  -2       8099.53       7631.18       589.32 o                         
   6  11  -2       2617.67       2680.40       200.28 o                         
   7  11  -2        935.07        943.59       119.56 o                         
   8  11  -2         99.07        125.60        42.90 o                         
   9  11  -2       2118.45       1904.91       302.87 o                         
   0  12  -2         36.80         20.09        27.10 o                         
   1  12  -2      12229.35      11260.94      1019.79 o                         
   2  12  -2         43.82         52.41        18.03 o                         
   3  12  -2       1769.34       1721.13       166.35 o                         
   4  12  -2        102.40         85.65        39.53 o                         
   4   0  -1      63511.11      64452.34      2804.05 o                         
   6   0  -1      40435.87      42259.04      1368.50 o                         
   8   0  -1       5963.25       5892.37       193.22 o                         
  10   0  -1      26552.36      24133.06      1711.63 o                         
  12   0  -1      32694.95      30887.63      1339.35 o                         
  14   0  -1      18604.11      17797.94      1003.32 o                         
  16   0  -1       6008.89       4899.14       394.56 o                         
   2   1  -1      33486.42      35711.83       756.94 o                         
   3   1  -1       3359.37       3456.67        51.25 o                         
   4   1  -1       3710.31       3816.01        53.89 o                         
   5   1  -1        904.28        884.63        22.14 o                         
   6   1  -1      31676.39      32284.98       909.71 o                         
   7   1  -1      15977.92      15810.83       373.21 o                         
   8   1  -1      43956.78      43792.71      1408.34 o                         
   9   1  -1      29408.10      29443.21       889.15 o                         
  10   1  -1      11050.31      10417.95       276.27 o                         
  11   1  -1       7107.53       7034.25       172.74 o                         
  12   1  -1       3286.23       3160.62        84.97 o                         
  13   1  -1        920.06        868.77        54.79 o                         
  14   1  -1       6969.82       6389.16       289.68 o                         
  15   1  -1       3135.96       2925.51       184.38 o                         
  16   1  -1       8533.02       7185.07       502.92 o                         
  17   1  -1       7673.25       5568.44       473.39 o                         
   1   2  -1      13015.74      13680.31       251.32 o                         
   2   2  -1       3605.77       3800.17        52.52 o                         
   3   2  -1      68343.70      71430.53      1899.42 o                         
   4   2  -1       6957.20       7451.64       122.65 o                         
   5   2  -1      64806.92      67844.38      1894.31 o                         
   6   2  -1       9390.04       9537.39       200.93 o                         
   7   2  -1       9213.47       9158.82       292.73 o                         
   8   2  -1       2948.97       3133.45        79.97 o                         
   9   2  -1       2428.16       2251.89        70.16 o                         
  10   2  -1       6208.04       6130.84       275.93 o                         
  11   2  -1      19787.90      17572.62       778.28 o                         
  12   2  -1       4615.98       4434.07       176.90 o                         
  13   2  -1      30202.77      27782.03      1676.80 o                         
  14   2  -1       4231.14       3938.38       218.68 o                         
  15   2  -1       5823.15       5379.90       465.02 o                         
  16   2  -1        262.02        240.28        50.18 o                         
  17   2  -1       2087.96       1671.18       132.04 o                         
   0   3  -1       7643.28       8243.31       190.50 o                         
   1   3  -1      41146.57      42237.96      1082.56 o                         
   2   3  -1       6048.37       6318.78        97.38 o                         
   3   3  -1      17571.13      17509.60       349.01 o                         
   4   3  -1       2125.83       2121.50        38.09 o                         
   5   3  -1       9522.61       9681.71       186.00 o                         
   6   3  -1       6656.90       6611.76       168.71 o                         
   7   3  -1      43918.91      41775.97      1079.76 o                         
   8   3  -1       6904.10       7030.88       194.86 o                         
   9   3  -1      32900.00      31527.12      1261.13 o                         
  10   3  -1       3510.97       3680.32       145.20 o                         
  11   3  -1       8030.38       8126.97       370.89 o                         
  12   3  -1       2106.57       1924.72       236.80 o                         
  13   3  -1       7647.71       7678.81       453.26 o                         
  14   3  -1         62.08         98.16        39.02 o                         
  15   3  -1       7262.20       6651.52       407.67 o                         
  16   3  -1       1666.11       1556.47       128.35 o                         
  17   3  -1       7504.73       5989.56       360.54 o                         
  18   3  -1       2903.01       2283.22       229.57 o                         
   1   4  -1       2472.28       2412.99        43.66 o                         
   2   4  -1       9513.28       9771.35       186.94 o                         
   3   4  -1      34939.52      36810.36      1010.85 o                         
   4   4  -1      27206.94      27392.69       703.63 o                         
   5   4  -1      20995.02      21198.95       543.50 o                         
   6   4  -1      38773.91      37618.52      1061.61 o                         
   7   4  -1       4045.31       3846.74        91.65 o                         
   8   4  -1       3352.51       3276.39        94.77 o                         
   9   4  -1       4203.92       3946.76       119.17 o                         
  10   4  -1       9608.48       8997.23       626.69 o                         
  11   4  -1      12742.11      12956.61       841.27 o                         
  12   4  -1      13674.14      13558.46       824.95 o                         
  13   4  -1       2940.50       3012.54       305.28 o                         
  14   4  -1       7276.52       7803.27       524.62 o                         
  15   4  -1       1054.16       1152.40       109.45 o                         
  16   4  -1       1555.10       1610.67       138.22 o                         
  17   4  -1       1684.81       1565.49       129.71 o                         
  18   4  -1        278.71        208.03        64.75 o                         
  19   4  -1       1669.34       1153.42       122.50 o                         
   0   5  -1      50543.09      47775.09      1942.35 o                         
   1   5  -1      11076.93      11553.22       234.30 o                         
   2   5  -1      17581.67      17564.41       419.40 o                         
   3   5  -1       1108.40       1174.82        31.57 o                         
   4   5  -1        174.22        191.31        21.74 o                         
   5   5  -1       7055.54       7043.44       154.98 o                         
   6   5  -1      10017.36       9471.31       219.94 o                         
   7   5  -1       2923.69       2966.04        95.56 o                         
   8   5  -1      32744.89      31546.39      1068.91 o                         
   9   5  -1        703.14        668.18        40.63 o                         
  10   5  -1      18724.17      19861.35      1293.58 o                         
  11   5  -1        807.28        909.52       109.40 o                         
  12   5  -1       1924.63       2006.72       190.06 o                         
  13   5  -1        285.87        402.01        72.20 o                         
  14   5  -1       2391.06       2568.85       210.99 o                         
  15   5  -1        826.92        961.79       155.02 o                         
  16   5  -1      10631.98      10618.36       687.81 o                         
  17   5  -1         80.15        117.39        47.69 o                         
  18   5  -1       6945.10       6403.36       380.12 o                         
  19   5  -1       1157.89        942.09       259.89 o                         
   1   6  -1       2702.16       2530.55        75.72 o                         
   2   6  -1      10165.44       9387.88       234.11 o                         
   3   6  -1      14225.33      13307.90       322.52 o                         
   4   6  -1      27931.91      26976.96       784.48 o                         
   5   6  -1       9441.21       9073.20       217.74 o                         
   6   6  -1      13364.71      13050.07       389.45 o                         
   7   6  -1       5413.24       5319.30       282.30 o                         
   8   6  -1        187.45        224.83        36.42 o                         
   9   6  -1       2048.10       2069.24       131.69 o                         
  10   6  -1      10743.26      10702.33       770.76 o                         
  11   6  -1       5510.94       6248.57       413.31 o                         
  12   6  -1       9793.49      10999.03       805.81 o                         
  13   6  -1      11413.41      12080.39       930.49 o                         
  14   6  -1       6716.36       7025.16       510.88 o                         
  15   6  -1       4526.25       4880.86       324.59 o                         
  16   6  -1        697.41        761.48        84.22 o                         
  17   6  -1        385.13        464.28        55.78 o                         
  18   6  -1       1077.40        974.92       103.90 o                         
  19   6  -1        471.31        407.71        90.35 o                         
   0   7  -1       8947.68       9021.00       570.48 o                         
   1   7  -1      25318.73      25586.60      1131.02 o                         
   2   7  -1       4189.29       4184.31       202.40 o                         
   3   7  -1       7379.57       7155.08       303.42 o                         
   4   7  -1        379.78        435.25        40.39 o                         
   5   7  -1       1195.33       1369.60        82.71 o                         
   6   7  -1       3985.72       3991.76       158.28 o                         
   7   7  -1      11491.26      11052.44       454.34 o                         
   8   7  -1       3147.49       3217.51       228.58 o                         
   9   7  -1      11826.67      12391.81       674.20 o                         
  10   7  -1        539.01        525.59        83.08 o                         
  11   7  -1       6189.25       7004.89       606.62 o                         
  12   7  -1        898.02       1062.78       151.26 o                         
  13   7  -1        486.11        674.44        96.32 o                         
  14   7  -1       1465.29       1711.09       154.01 o                         
  15   7  -1       5126.86       5498.33       425.75 o                         
  16   7  -1        386.62        471.42        89.24 o                         
  17   7  -1       5450.82       5184.31       252.93 o                         
   1   8  -1       1928.23       1914.93       108.41 o                         
   2   8  -1       3722.42       3648.26       190.24 o                         
   3   8  -1       8519.11       8410.55       357.45 o                         
   4   8  -1       9629.40      10001.76       418.65 o                         
   5   8  -1      11733.25      11752.86       522.35 o                         
   6   8  -1       5166.32       5233.82       231.68 o                         
   7   8  -1       6502.98       6850.15       607.93 o                         
   8   8  -1       2372.73       2505.43       262.91 o                         
   9   8  -1        103.82         99.23        41.71 o                         
  10   8  -1       1768.66       1862.96       145.37 o                         
  11   8  -1       5684.14       6440.60       460.84 o                         
  12   8  -1       1710.56       1752.05       186.61 o                         
  13   8  -1       7786.41       8773.35       614.06 o                         
  14   8  -1       2318.09       2597.62       255.67 o                         
  15   8  -1       3310.26       3407.06       205.29 o                         
  16   8  -1       1031.21       1103.68        85.59 o                         
   0   9  -1      14121.15      13891.21       956.65 o                         
   1   9  -1       5235.03       5228.89       256.66 o                         
   2   9  -1       6821.27       6698.06       309.93 o                         
   3   9  -1       2660.72       2729.41       148.45 o                         
   4   9  -1        155.99        183.08        56.33 o                         
   5   9  -1        337.11        305.49        51.45 o                         
   6   9  -1       4080.46       4047.52       241.40 o                         
   7   9  -1       3579.12       3433.16       318.35 o                         
   8   9  -1       8210.38       8547.51       591.02 o                         
   9   9  -1       2342.25       2395.51       240.98 o                         
  10   9  -1       7867.17       8219.23       646.08 o                         
  11   9  -1        580.16        582.81       136.91 o                         
  12   9  -1       2322.08       2623.38       293.50 o                         
  13   9  -1        338.13        281.57        52.00 o                         
  14   9  -1       1769.50       1721.61       273.86 o                         
   1  10  -1        398.60        397.32        55.40 o                         
   2  10  -1       4112.86       4143.22       233.85 o                         
   3  10  -1       1838.94       1676.25       117.87 o                         
   4  10  -1      10785.07      10401.34       557.05 o                         
   5  10  -1        967.83        938.89       101.58 o                         
   6  10  -1       8633.26       8464.92       559.10 o                         
   7  10  -1        378.85        435.73        89.49 o                         
   8  10  -1       1434.11       1514.58       210.10 o                         
   9  10  -1        583.56        610.12        98.62 o                         
  10  10  -1       1841.73       1802.58       201.08 o                         
  11  10  -1        111.54        114.12        53.97 o                         
  12  10  -1       6158.54       7010.53       642.26 o                         
   0  11  -1       3217.79       2962.54       247.97 o                         
   1  11  -1       4119.95       4184.49       212.20 o                         
   2  11  -1       1391.72       1315.56       103.74 o                         
   3  11  -1       1643.24       1670.66       118.78 o                         
   4  11  -1        114.60         67.35        26.26 o                         
   5  11  -1        995.82        915.51       158.79 o                         
   6  11  -1       1113.79       1257.15       115.06 o                         
   7  11  -1       3994.80       3806.60       232.10 o                         
   8  11  -1       2581.64       2470.00       168.46 o                         
   9  11  -1       3656.72       3549.82       286.29 o                         
   1  12  -1       1502.15       1312.40        94.12 o                         
   2  12  -1        290.23        263.14        37.32 o                         
   3  12  -1       4767.26       4483.53       340.36 o                         
   4  12  -1         35.90         80.24        33.39 o                         
   5  12  -1       5362.62       5014.58       423.96 o                         
   4   0   0      32876.78      34094.23      1232.91 o                         
   6   0   0      24725.94      24850.00       858.98 o                         
   8   0   0      56267.54      59020.83      2789.52 o                         
  10   0   0      34110.80      34026.64      1428.46 o                         
  12   0   0        629.97        682.19        46.72 o                         
  14   0   0      14317.69      13571.73       784.26 o                         
   3   1   0       2956.49       3423.78        56.48 o                         
   4   1   0      72989.98      76030.60      2061.41 o                         
   5   1   0      39814.06      42172.82      1058.12 o                         
   6   1   0      41013.96      42704.43      1092.99 o                         
   7   1   0       4821.00       5011.71       144.94 o                         
   8   1   0        523.85        562.38        18.98 o                         
   9   1   0        387.27        370.91        20.60 o                         
  10   1   0      20173.09      19787.04       526.48 o                         
  11   1   0      11729.84      10890.97       271.57 o                         
  12   1   0      27373.27      26503.63       788.80 o                         
  13   1   0      14477.68      14235.25       502.40 o                         
  14   1   0       7587.04       7231.24       341.62 o                         
  15   1   0        931.10        898.92        90.23 o                         
  16   1   0         47.28         59.55        43.37 o                         
  18   1   0       1648.22       1235.21       208.11 o                         
   0   2   0       2466.07       2885.47        98.61 o                         
   1   2   0     124708.01     119473.00      3835.66 o                         
   2   2   0      36111.17      37817.95       897.80 o                         
   3   2   0      21200.61      22036.93       396.00 o                         
   4   2   0         23.17         55.53         4.31 o                         
   5   2   0      12785.27      13308.07       221.18 o                         
   6   2   0       6608.08       6767.05       135.20 o                         
   7   2   0      59901.84      58164.02      1743.49 o                         
   8   2   0       6308.65       6588.50       168.22 o                         
   9   2   0      43897.16      42032.77      1635.90 o                         
  10   2   0        609.72        655.05        32.45 o                         
  11   2   0      12133.83      11610.12       323.40 o                         
  12   2   0        696.64        688.55        48.54 o                         
  13   2   0       2608.15       2199.05       250.32 o                         
  14   2   0       2922.68       2834.90       198.64 o                         
  15   2   0       6325.71       6318.87       372.82 o                         
  16   2   0       2736.49       2182.46       192.55 o                         
  17   2   0       9962.11       8205.49       781.41 o                         
  18   2   0         10.25         36.63        34.91 o                         
   1   3   0       7009.82       6736.85        95.89 o                         
   2   3   0        583.30        637.93        16.51 o                         
   3   3   0     126044.47     129486.54      4960.75 o                         
   4   3   0      18739.65      18684.29       387.88 o                         
   5   3   0     107142.62     110161.97      3569.97 o                         
   6   3   0       7023.88       7004.12       192.87 o                         
   7   3   0      16197.97      16010.25       492.77 o                         
   8   3   0        237.55        266.87        13.26 o                         
   9   3   0       8161.45       7821.58       194.94 o                         
  10   3   0         17.40         82.77        22.04 o                         
  11   3   0      35517.44      33085.51      1774.12 o                         
  12   3   0       3339.74       3040.51       305.11 o                         
  13   3   0      14924.46      14991.40      1003.61 o                         
  14   3   0       2422.79       2386.91       176.59 o                         
  15   3   0       2259.40       2444.54       181.56 o                         
  16   3   0       1022.65       1050.74       107.71 o                         
  17   3   0        503.71        461.39        93.50 o                         
  18   3   0        133.83        108.48        49.31 o                         
   0   4   0      49374.29      47886.60      1656.36 o                         
   1   4   0      23005.51      22837.24       446.50 o                         
   2   4   0      25305.98      25975.84       612.48 o                         
   3   4   0       4577.73       4867.87        94.77 o                         
   4   4   0        110.24        142.53        13.31 o                         
   5   4   0      15480.16      15935.69       353.87 o                         
   6   4   0       7090.45       6843.32       173.39 o                         
   7   4   0      33852.95      32970.63      1059.87 o                         
   8   4   0      15426.57      14663.41       459.64 o                         
   9   4   0      14204.91      12961.05       438.36 o                         
  10   4   0      15231.87      14941.28       582.45 o                         
  11   4   0        257.86        305.17        53.90 o                         
  12   4   0       1905.54       2001.69       166.24 o                         
  13   4   0       3049.05       3175.49       227.91 o                         
  14   4   0       1520.83       1475.54       160.32 o                         
  15   4   0       6137.09       6302.88       432.51 o                         
  16   4   0       8059.78       7819.19       520.42 o                         
  17   4   0       2109.99       1917.18       172.62 o                         
  18   4   0       6657.88       6083.96       481.15 o                         
  19   4   0         23.54         47.65        51.27 o                         
   1   5   0        974.64       1066.64        28.92 o                         
   2   5   0      26732.83      26050.56       644.19 o                         
   3   5   0       9781.71       9703.52       208.37 o                         
   4   5   0      62054.97      61035.66      1933.16 o                         
   5   5   0        271.52        348.04        26.92 o                         
   6   5   0      38122.66      36625.57      1025.50 o                         
   7   5   0       3326.24       3397.97        98.73 o                         
   8   5   0        620.54        658.01        33.04 o                         
   9   5   0        697.14        620.88        38.72 o                         
  10   5   0      12183.03      12583.61       608.77 o                         
  11   5   0        999.08       1144.47       149.76 o                         
  12   5   0      13959.71      14771.35       949.24 o                         
  13   5   0          7.21         51.56        38.90 o                         
  14   5   0      15307.39      15723.46      1009.89 o                         
  15   5   0       2207.79       2426.27       190.60 o                         
  16   5   0       1850.40       1799.32       152.58 o                         
  17   5   0       2175.52       1998.64       146.17 o                         
  18   5   0       1020.73        922.95       196.86 o                         
  19   5   0         63.11         75.96        34.05 o                         
   0   6   0      31724.51      30653.29      1352.02 o                         
   1   6   0       7252.34       6829.39       185.48 o                         
   2   6   0      24476.51      23734.90       705.39 o                         
   3   6   0       3727.51       3598.69        87.80 o                         
   4   6   0        555.50        570.48        26.53 o                         
   5   6   0       1275.82       1320.83        48.58 o                         
   6   6   0      13883.08      12942.44       348.07 o                         
   7   6   0       5899.42       5791.71       202.85 o                         
   8   6   0      15560.73      15050.36       647.20 o                         
   9   6   0       7139.92       6743.82       289.48 o                         
  10   6   0       1302.29       1349.33        90.86 o                         
  11   6   0        762.98        877.35       122.49 o                         
  12   6   0          5.21         35.33        36.58 o                         
  13   6   0        327.55        451.71        88.34 o                         
  14   6   0       2005.71       2331.97       198.68 o                         
  15   6   0       1018.08       1027.03       112.34 o                         
  16   6   0       4960.75       5185.65       319.92 o                         
  17   6   0       3389.41       3578.40       280.32 o                         
  18   6   0        882.35        755.78       115.30 o                         
  19   6   0       3882.76       3863.17       322.94 o                         
   1   7   0       1110.87       1216.86        74.50 o                         
   2   7   0       7398.97       7179.49       316.34 o                         
   3   7   0      15841.37      16181.87       687.90 o                         
   4   7   0       6426.20       6333.30       262.75 o                         
   5   7   0      15317.16      15924.99       661.62 o                         
   6   7   0        510.61        718.35        54.34 o                         
   7   7   0       4458.86       4477.87       209.36 o                         
   8   7   0       3090.70       2952.58       153.47 o                         
   9   7   0         10.39         42.75        26.72 o                         
  10   7   0       5876.41       5977.21       517.03 o                         
  11   7   0       7057.08       7666.20       584.61 o                         
  12   7   0        436.87        547.34        99.44 o                         
  13   7   0      20669.70      22482.26      1522.76 o                         
  14   7   0         19.24         54.03        45.22 o                         
  15   7   0       9878.53      10877.83       760.68 o                         
  16   7   0        309.42        340.44        53.52 o                         
  17   7   0         34.67         65.74        23.13 o                         
   0   8   0        804.30        823.74        98.77 o                         
   1   8   0      15331.88      14951.61       696.69 o                         
   2   8   0        234.94        420.89        48.97 o                         
   3   8   0       7320.85       7071.28       322.57 o                         
   4   8   0        893.36        906.67        69.22 o                         
   5   8   0       1372.42       1365.64        88.35 o                         
   6   8   0        201.94        212.27        38.55 o                         
   7   8   0       9337.63       9989.55       514.02 o                         
   8   8   0        108.96         99.70        32.65 o                         
   9   8   0      12262.32      12361.81       814.45 o                         
  10   8   0       3885.43       3983.32       275.71 o                         
  11   8   0       3334.81       3598.90       335.97 o                         
  12   8   0       3432.02       3581.27       270.56 o                         
  13   8   0        213.08        237.02        58.56 o                         
  14   8   0         69.25         71.97        39.59 o                         
  15   8   0       3144.03       3165.79       215.77 o                         
  16   8   0        648.52        559.63        79.54 o                         
   1   9   0       1979.13       1937.37       125.67 o                         
   2   9   0       2506.51       2583.43       168.87 o                         
   3   9   0       3960.84       4199.02       204.60 o                         
   4   9   0       3545.91       3686.92       194.53 o                         
   5   9   0       1100.89       1120.90       109.93 o                         
   6   9   0       2348.07       2302.78       153.21 o                         
   7   9   0         60.35        124.99        36.25 o                         
   8   9   0       2440.38       2376.90       251.57 o                         
   9   9   0        251.88        423.51        98.67 o                         
  10   9   0        419.23        478.24       119.13 o                         
  11   9   0       2350.34       2038.93       556.15 o                         
  12   9   0       2980.99       3410.45       350.57 o                         
  13   9   0       1700.37       1522.99       180.43 o                         
  14   9   0       5289.53       4698.59       736.44 o                         
   0  10   0       5742.41       5517.43       368.07 o                         
   1  10   0         20.89         57.94        25.93 o                         
   2  10   0       4891.76       4927.69       283.51 o                         
   3  10   0        360.20        385.22        56.92 o                         
   4  10   0        611.13        649.50        72.42 o                         
   5  10   0        920.43        958.77        80.38 o                         
   6  10   0       2440.66       2234.13       145.31 o                         
   7  10   0        372.71        428.73        63.26 o                         
   8  10   0       6391.93       6409.27       418.98 o                         
   9  10   0        671.34        760.86        95.95 o                         
  10  10   0       5470.25       5432.55       715.06 o                         
  11  10   0        568.35        411.52       238.08 o                         
  12  10   0       1584.27       2000.60       198.84 o                         
   1  11   0        102.85         79.58        27.44 o                         
   2  11   0        948.26       1072.22        77.18 o                         
   3  11   0        713.91        749.85        77.14 o                         
   4  11   0       2016.26       2024.13       127.13 o                         
   5  11   0       1937.24       1867.88       167.65 o                         
   6  11   0       2029.11       1811.14       225.34 o                         
   7  11   0       2053.26       2079.09       184.34 o                         
   8  11   0        413.83        416.49        61.80 o                         
   9  11   0        110.99       1398.61       847.44 o                         
  10  11   0        120.24        104.91        46.32 o                         
   0  12   0        211.01        157.21        36.57 o                         
   1  12   0       2435.66       2296.39       117.46 o                         
   2  12   0         25.67         22.40        15.28 o                         
   3  12   0       2025.55       1753.57       167.09 o                         
   4  12   0         12.04          8.56        17.56 o                         
   5  12   0        114.79        109.45        40.86 o                         
   4   0   1      61325.33      63157.64      2301.88 o                         
   6   0   1      33789.79      35096.09      1260.71 o                         
   8   0   1       4963.59       5061.47       190.85 o                         
  10   0   1      29249.26      29370.13      1275.86 o                         
  12   0   1      34766.41      32730.29      1408.15 o                         
  14   0   1      16954.13      17018.29      1412.44 o                         
  16   0   1       5105.47       4977.49       535.45 o                         
   2   1   1      37119.03      39554.99       768.33 o                         
   3   1   1       3238.66       3374.88        46.20 o                         
   4   1   1       3486.33       3676.14        56.32 o                         
   5   1   1        510.78        631.89        27.53 o                         
   6   1   1      33609.16      34673.63       880.09 o                         
   7   1   1      16036.38      15952.75       294.22 o                         
   8   1   1      44231.23      46337.25      1272.03 o                         
   9   1   1      29864.60      30372.89       810.14 o                         
  10   1   1      10487.22      10052.94       305.72 o                         
  11   1   1       6366.07       6263.72       197.64 o                         
  12   1   1       2753.57       2437.90       105.58 o                         
  13   1   1        954.97        947.32        74.92 o                         
  14   1   1       7880.63       7738.10       405.59 o                         
  15   1   1       3741.00       3704.12       214.75 o                         
  16   1   1       8849.31       7780.46       619.80 o                         
  17   1   1       7164.73       6302.71       614.50 o                         
  18   1   1       3530.59       2719.21       247.24 o                         
   1   2   1      13371.18      14279.56       225.60 o                         
   2   2   1       2987.13       3251.10        45.85 o                         
   3   2   1      68373.02      72647.19      1986.21 o                         
   4   2   1       8751.83       9158.38       133.73 o                         
   5   2   1      62525.23      66655.51      1812.72 o                         
   6   2   1      10351.24      11051.06       253.49 o                         
   7   2   1       8036.80       8166.96       185.54 o                         
   8   2   1       2814.21       2833.55        63.53 o                         
   9   2   1       3259.40       3210.32        74.93 o                         
  10   2   1       6224.31       6395.88       148.93 o                         
  11   2   1      22225.04      20243.84       585.73 o                         
  12   2   1       4531.17       4143.36       335.91 o                         
  13   2   1      30971.29      30932.43      1999.75 o                         
  14   2   1       4038.51       3913.25       277.49 o                         
  15   2   1       4494.56       4156.72       520.11 o                         
  16   2   1        201.28        124.30       106.22 o                         
  17   2   1       1937.09       1709.50       185.45 o                         
  18   2   1        795.70        662.65       102.84 o                         
   0   3   1       6508.92       7003.13       134.17 o                         
   1   3   1      41369.17      43556.81       914.51 o                         
   2   3   1       5082.09       5387.62        85.95 o                         
   3   3   1      17663.84      17897.69       332.86 o                         
   4   3   1       2009.66       2029.35        37.42 o                         
   5   3   1       9360.63       9453.62       158.21 o                         
   6   3   1       5869.44       6235.95       138.73 o                         
   7   3   1      47056.66      47718.42      1173.80 o                         
   8   3   1       6012.02       5991.95       185.74 o                         
   9   3   1      32997.11      31827.32       940.62 o                         
  10   3   1       3469.10       3721.22       156.58 o                         
  11   3   1       6782.75       6993.10       317.85 o                         
  12   3   1       1981.39       2058.56       213.51 o                         
  13   3   1       7870.41       7949.93       466.28 o                         
  14   3   1         30.19         91.62        47.09 o                         
  15   3   1       8004.63       6962.63       574.59 o                         
  16   3   1       1240.77       1213.95       258.56 o                         
  17   3   1       7830.08       6964.09       662.50 o                         
  18   3   1       2861.75       2314.64       219.80 o                         
   1   4   1       2897.71       2776.30        51.50 o                         
   2   4   1      10934.72      11062.57       189.34 o                         
   3   4   1      36187.33      37253.99       931.90 o                         
   4   4   1      26730.47      27040.12       634.18 o                         
   5   4   1      23783.71      24919.69       561.28 o                         
   6   4   1      38199.30      37809.70       981.36 o                         
   7   4   1       4291.81       4552.36       203.67 o                         
   8   4   1       2937.72       3062.01       110.91 o                         
   9   4   1       4751.72       4268.29       188.51 o                         
  10   4   1       9150.16       9412.49       562.62 o                         
  11   4   1      13559.84      13487.81       643.49 o                         
  12   4   1      13767.53      14203.16       864.98 o                         
  13   4   1       3027.97       3076.75       308.70 o                         
  14   4   1       7183.18       7854.57       545.62 o                         
  15   4   1        662.07        678.84       128.37 o                         
  16   4   1       1652.26       1780.84       282.48 o                         
  17   4   1       1680.70       1421.90       174.59 o                         
  18   4   1        263.04        249.73        65.56 o                         
  19   4   1       1579.18       1615.29       196.37 o                         
   0   5   1      52091.35      48579.96      1589.55 o                         
   1   5   1      11316.41      11519.44       215.12 o                         
   2   5   1      16911.11      16747.68       364.24 o                         
   3   5   1       1037.56       1086.77        32.14 o                         
   4   5   1        127.91        205.27        22.00 o                         
   5   5   1       6885.79       6652.86       148.06 o                         
   6   5   1      10275.50       9996.77       256.31 o                         
   7   5   1       2816.38       2927.53        83.38 o                         
   8   5   1      32142.04      31837.37       947.36 o                         
   9   5   1        711.12        797.19        62.25 o                         
  10   5   1      17120.25      17943.96       885.56 o                         
  11   5   1        831.06        818.59        74.30 o                         
  12   5   1       1483.64       1559.48       120.05 o                         
  13   5   1        206.83        215.21        88.89 o                         
  14   5   1       2633.32       2843.05       247.78 o                         
  15   5   1        703.02        738.33       103.39 o                         
  16   5   1      10943.82      10774.51       699.06 o                         
  17   5   1        114.57        199.50        89.81 o                         
  18   5   1       6712.14       7170.23       528.58 o                         
  19   5   1       1221.59       1050.14       103.22 o                         
   1   6   1       2382.00       2315.78        77.16 o                         
   2   6   1      11084.91      10132.08       239.97 o                         
   3   6   1      12452.05      11574.02       263.68 o                         
   4   6   1      30374.66      29179.05       750.93 o                         
   5   6   1       8463.49       8214.75       191.03 o                         
   6   6   1      13282.41      13036.53       357.01 o                         
   7   6   1       5202.22       5159.05       185.92 o                         
   8   6   1         76.29         87.12        28.24 o                         
   9   6   1       1675.12       1584.86        93.96 o                         
  10   6   1      11703.65      11401.61       755.21 o                         
  11   6   1       4718.76       5240.22       332.17 o                         
  12   6   1      10877.61      12182.21       848.91 o                         
  13   6   1      11632.57      12320.14       864.60 o                         
  14   6   1       6860.74       7521.20       540.71 o                         
  15   6   1       4841.42       5164.22       377.62 o                         
  16   6   1        546.32        556.70       127.89 o                         
  17   6   1        360.78        271.28        88.81 o                         
  18   6   1       1197.49       1209.52       118.61 o                         
  19   6   1        399.29        474.74        94.04 o                         
   0   7   1       9402.14       9755.00       554.03 o                         
   1   7   1      23955.70      25171.01      1132.20 o                         
   2   7   1       4805.74       5193.66       208.22 o                         
   3   7   1       8251.79       8530.55       330.77 o                         
   4   7   1        339.58        369.13        48.07 o                         
   5   7   1       1022.30       1266.15        99.04 o                         
   6   7   1       4223.54       4059.13       193.86 o                         
   7   7   1      10494.01      10247.78       454.32 o                         
   8   7   1       3267.01       3397.78       173.87 o                         
   9   7   1      11191.84      11208.01       510.57 o                         
  10   7   1        594.14        594.06        77.85 o                         
  11   7   1       5724.48       6333.02       373.20 o                         
  12   7   1        822.75        849.65       156.44 o                         
  13   7   1        390.37        504.98       113.42 o                         
  14   7   1       1436.22       1580.40       153.04 o                         
  15   7   1       4877.61       5000.82       315.58 o                         
  16   7   1        341.81        384.79        57.14 o                         
  17   7   1       5607.38       4509.49      1012.01 o                         
   1   8   1       1843.74       1960.27       118.49 o                         
   2   8   1       2882.65       2950.21       179.88 o                         
   3   8   1       8084.78       8173.23       363.84 o                         
   4   8   1       8740.55       8835.78       404.58 o                         
   5   8   1      10844.79      10563.41       492.43 o                         
   6   8   1       4571.86       4386.11       241.26 o                         
   7   8   1       6667.93       6631.66       358.14 o                         
   8   8   1       2389.80       2590.20       169.50 o                         
   9   8   1         40.88        113.94        35.08 o                         
  10   8   1       1291.37       1275.41        98.91 o                         
  11   8   1       6127.12       6955.34       484.79 o                         
  12   8   1       1435.88       1565.69       187.25 o                         
  13   8   1       8391.06       9679.03       639.68 o                         
  14   8   1       2420.31       2653.38       214.42 o                         
  15   8   1       3635.90       3613.40       229.02 o                         
  16   8   1       1108.78        887.06        88.81 o                         
   0   9   1      13366.06      13400.81       879.09 o                         
   1   9   1       5783.86       5725.61       278.09 o                         
   2   9   1       7031.56       6786.32       312.06 o                         
   3   9   1       2669.54       2738.42       179.52 o                         
   4   9   1        261.60        242.90        41.34 o                         
   5   9   1        313.77        254.59        55.60 o                         
   6   9   1       3794.62       3547.26       220.42 o                         
   7   9   1       3784.72       3738.89       212.51 o                         
   8   9   1       6801.03       7134.10       412.04 o                         
   9   9   1       2499.70       2509.48       168.32 o                         
  10   9   1       7477.73       7669.10      1131.85 o                         
  11   9   1        589.60        685.89       254.00 o                         
  12   9   1       2552.50       2844.29       300.14 o                         
  13   9   1        316.08        360.15        79.11 o                         
  14   9   1       1263.05       1319.12       216.48 o                         
   1  10   1        375.33        386.03        56.41 o                         
   2  10   1       3077.69       3223.19       183.04 o                         
   3  10   1       1542.00       1476.24       127.95 o                         
   4  10   1       9826.58       9721.01       469.21 o                         
   5  10   1        716.17        766.86        87.68 o                         
   6  10   1       8723.46       8232.24       528.52 o                         
   7  10   1        386.48        356.31        55.94 o                         
   8  10   1       1330.57       1320.98       104.44 o                         
   9  10   1        547.83        569.18        85.65 o                         
  10  10   1       1545.27       1624.36       280.02 o                         
  11  10   1         65.46        115.59        90.00 o                         
  12  10   1       5334.55       5841.74       472.58 o                         
   0  11   1       2922.81       2749.46       256.06 o                         
   1  11   1       3162.57       3176.74       165.31 o                         
   2  11   1       1366.99       1385.60       109.93 o                         
   3  11   1       1692.14       1687.84       109.45 o                         
   4  11   1        146.84        135.30        26.90 o                         
   5  11   1        739.07        780.79        83.73 o                         
   6  11   1        842.51        922.68        99.38 o                         
   7  11   1       3315.09       2971.90       289.15 o                         
   8  11   1       2569.09       2664.73       205.14 o                         
   9  11   1       3326.29       3658.21       324.08 o                         
   1  12   1       1137.48       1131.38        68.05 o                         
   2  12   1        277.99        239.67        43.86 o                         
   3  12   1       3848.39       3676.18       307.40 o                         
   4  12   1         16.63         35.40        24.48 o                         
   5  12   1       4956.10       4981.53       329.22 o                         
   2   0   2      45203.68      48551.11      1827.39 o                         
   4   0   2       4218.93       4474.41       143.94 o                         
   6   0   2      17925.73      17186.71       841.28 o                         
   8   0   2      40510.86      42121.73      1752.51 o                         
  10   0   2      19145.14      19007.20       697.74 o                         
  12   0   2       8899.07       8222.19      1250.56 o                         
  14   0   2       1790.52       1914.34       168.49 o                         
  16   0   2      17302.31      16580.33      1378.82 o                         
  18   0   2      10232.37       8279.91       654.45 o                         
   1   1   2       1544.36       1644.33        27.31 o                         
   2   1   2      18368.69      20232.96       375.46 o                         
   3   1   2      39899.26      43765.83      1109.65 o                         
   4   1   2      20545.02      21877.85       502.17 o                         
   5   1   2       1295.48       1359.75        27.04 o                         
   6   1   2      18650.45      18101.67       579.49 o                         
   7   1   2       1569.49       1547.96        50.52 o                         
   8   1   2       8275.63       8489.72       253.52 o                         
   9   1   2        609.55        646.83        20.79 o                         
  10   1   2       4416.09       4224.60       103.33 o                         
  11   1   2       3280.18       3077.15       116.55 o                         
  12   1   2      13203.19      13878.13      1103.28 o                         
  13   1   2       4295.80       4369.88       240.15 o                         
  14   1   2      17599.80      17773.43      1021.60 o                         
  15   1   2       3951.69       3628.91       241.76 o                         
  16   1   2       3674.01       3045.95       335.18 o                         
  17   1   2        230.76        242.53        68.33 o                         
  18   1   2        961.94        747.31       164.02 o                         
  19   1   2       1243.42       1083.35       127.34 o                         
   0   2   2      31683.85      34280.70      1180.55 o                         
   1   2   2       9828.54       9462.13       157.40 o                         
   2   2   2       1355.81       1350.67        18.37 o                         
   3   2   2      17250.53      17611.73       298.06 o                         
   4   2   2       2770.48       2861.85        39.60 o                         
   5   2   2      10679.05      11662.66       215.29 o                         
   6   2   2       2475.40       2516.70        65.35 o                         
   7   2   2      39740.57      39064.13      1295.82 o                         
   8   2   2        771.45        795.62        21.64 o                         
   9   2   2      21487.88      20724.56       603.72 o                         
  10   2   2       1249.18       1365.19        51.77 o                         
  11   2   2       9564.84       9170.38       433.11 o                         
  12   2   2       2353.32       2232.31       171.22 o                         
  13   2   2       2270.48       2287.37       213.35 o                         
  14   2   2       1506.66       1455.09       172.12 o                         
  15   2   2       3912.47       3965.33       334.24 o                         
  16   2   2        171.25        214.77        71.84 o                         
  17   2   2      13024.83      11103.20       916.85 o                         
  18   2   2        741.09        601.37       164.75 o                         
   1   3   2      11270.17      11534.95       211.59 o                         
   2   3   2       1356.81       1461.73        23.77 o                         
   3   3   2      27492.70      29076.66       596.70 o                         
   4   3   2      18890.04      19452.40       383.54 o                         
   5   3   2      30249.42      31038.05       713.84 o                         
   6   3   2       2858.16       3044.94        75.62 o                         
   7   3   2       8434.67       7997.00       202.18 o                         
   8   3   2       1154.65       1183.24        41.42 o                         
   9   3   2       4675.89       4296.77       189.35 o                         
  10   3   2       3243.92       3349.10       121.92 o                         
  11   3   2       9644.13      10419.72       451.95 o                         
  12   3   2       1525.53       2027.86       191.85 o                         
  13   3   2      20314.87      20422.85      1318.86 o                         
  14   3   2       1104.19       1190.26       165.62 o                         
  15   3   2       7706.65       7629.24       662.24 o                         
  16   3   2        607.26        705.58       120.92 o                         
  17   3   2       2937.90       2633.05       265.08 o                         
  18   3   2       1199.11       1098.97       140.24 o                         
  20   3   2        604.78        563.59       100.01 o                         
   0   4   2      37218.30      37330.68      1098.62 o                         
   1   4   2      10207.48      10508.96       151.13 o                         
   2   4   2      15195.13      15355.62       295.10 o                         
   3   4   2         84.38        173.23        20.37 o                         
   4   4   2       2638.46       2872.69        55.67 o                         
   5   4   2       3001.36       2870.68        52.09 o                         
   6   4   2      13327.58      14033.83       313.74 o                         
   7   4   2       6738.14       6823.31       207.94 o                         
   8   4   2      26758.64      26149.18       995.90 o                         
   9   4   2       9961.93      10001.27       382.34 o                         
  10   4   2      12054.43      12794.88       529.36 o                         
  11   4   2       8971.35      10117.33       478.40 o                         
  12   4   2        744.15        905.18        82.38 o                         
  13   4   2       2846.65       2979.48       316.87 o                         
  14   4   2       1380.28       1532.57       280.44 o                         
  15   4   2        847.76        828.19       122.25 o                         
  16   4   2       6767.83       6957.56       580.04 o                         
  17   4   2       3353.01       3311.25       310.06 o                         
  18   4   2       7563.31       6931.47       662.26 o                         
  19   4   2       4401.61       3946.43       302.38 o                         
  20   4   2        618.27        552.69       106.43 o                         
   1   5   2       3262.76       3153.71        57.95 o                         
   2   5   2       9286.63       8945.68       183.13 o                         
   3   5   2       7712.25       7700.91       164.66 o                         
   4   5   2      29035.90      27854.48       670.53 o                         
   5   5   2       2722.42       2741.56        66.47 o                         
   6   5   2      27887.36      26436.94       664.71 o                         
   7   5   2        270.60        289.56        21.53 o                         
   8   5   2       1934.22       2113.23        83.52 o                         
   9   5   2       5357.45       5334.69       218.17 o                         
  10   5   2       5552.17       6064.73       308.56 o                         
  11   5   2       2938.46       3051.12       171.73 o                         
  12   5   2      14110.64      14802.51       725.07 o                         
  13   5   2        616.56        637.68       114.37 o                         
  14   5   2       8357.36       8397.68       552.69 o                         
  15   5   2        359.24        376.94        98.19 o                         
  16   5   2       2094.43       2368.65       250.31 o                         
  17   5   2       1049.48        998.03       134.88 o                         
  18   5   2       1018.28       1054.83       124.06 o                         
  19   5   2        183.92        214.88        77.56 o                         
   0   6   2      16089.56      16304.35       648.61 o                         
   1   6   2      22396.31      21652.47       634.78 o                         
   2   6   2       7973.25       8060.89       196.96 o                         
   3   6   2       2369.95       2233.10        73.05 o                         
   4   6   2        690.30        692.85        29.24 o                         
   5   6   2       2884.28       2909.34        82.50 o                         
   6   6   2       4905.00       4661.81       145.17 o                         
   7   6   2      16468.74      16581.00       643.08 o                         
   8   6   2       6208.88       6607.75       310.14 o                         
   9   6   2       8436.66       8463.35       371.37 o                         
  10   6   2       6679.85       6630.19       497.96 o                         
  11   6   2        240.58        332.97        70.27 o                         
  12   6   2       5161.13       5599.39       344.71 o                         
  13   6   2       1322.52       1515.83       157.44 o                         
  14   6   2        842.01        975.84       132.07 o                         
  15   6   2       3233.38       3301.07       282.14 o                         
  16   6   2       5840.58       6290.17       517.04 o                         
  17   6   2       3265.07       3618.96       293.34 o                         
  18   6   2       4063.44       4106.59       402.58 o                         
   1   7   2       6228.90       6396.80       234.67 o                         
   2   7   2       2744.80       2922.57       120.70 o                         
   3   7   2      27920.33      28087.47      1170.75 o                         
   4   7   2       3673.90       3839.02       182.66 o                         
   5   7   2      23925.40      25174.57      1159.88 o                         
   6   7   2       1378.52       1587.80        91.47 o                         
   7   7   2       3748.31       4036.32       204.31 o                         
   8   7   2       1714.20       1609.47       125.96 o                         
   9   7   2       1056.03       1238.32       109.28 o                         
  10   7   2       2667.14       2485.30       146.21 o                         
  11   7   2      11214.02      12404.46       767.60 o                         
  12   7   2        463.49        505.84        85.48 o                         
  13   7   2      14309.17      15486.97      1027.92 o                         
  14   7   2        578.07        619.12       110.91 o                         
  15   7   2       3769.44       3753.08       467.89 o                         
  16   7   2       1283.73       1063.77       236.22 o                         
  17   7   2        127.84        167.75        48.30 o                         
   0   8   2       6217.18       6241.86       415.23 o                         
   1   8   2      19529.40      20034.70       946.84 o                         
   2   8   2       3271.81       3560.28       204.33 o                         
   3   8   2       2178.82       2224.63       123.76 o                         
   4   8   2       1177.68       1134.28        88.81 o                         
   5   8   2       3357.40       3404.91       189.77 o                         
   6   8   2       7688.31       7963.41       443.74 o                         
   7   8   2      12963.29      13696.34       757.80 o                         
   8   8   2       4372.71       4343.43       285.16 o                         
   9   8   2      11001.55      10790.18       575.97 o                         
  10   8   2       1563.42       1630.71       131.97 o                         
  11   8   2       3654.76       3756.53       235.02 o                         
  12   8   2       1002.66       1097.72       154.71 o                         
  13   8   2        155.22        162.69        62.32 o                         
  14   8   2       2804.63       2859.40       198.58 o                         
  15   8   2       2497.63       2438.50       171.90 o                         
  16   8   2       1718.38       1584.42       141.04 o                         
   1   9   2          2.89         30.78        27.42 o                         
   2   9   2      11492.79      11444.11       550.97 o                         
   3   9   2        906.26       1051.95        78.60 o                         
   4   9   2      16258.49      16358.07       784.82 o                         
   5   9   2       1883.37       1920.64       121.86 o                         
   6   9   2      11155.08      10764.85       557.26 o                         
   7   9   2       1170.40       1088.62        94.06 o                         
   8   9   2       1011.63        930.74        89.74 o                         
   9   9   2        128.24        107.52        35.80 o                         
  10   9   2       5035.66       4880.50       345.13 o                         
  11   9   2        963.04        984.61        95.25 o                         
  12   9   2      10066.67      11408.52      1177.55 o                         
  13   9   2       1368.78       1525.25       169.68 o                         
  14   9   2       2446.23       2115.06       177.80 o                         
   0  10   2      19721.45      19646.40      1505.74 o                         
   1  10   2       3222.11       3242.86       231.47 o                         
   2  10   2       6792.60       7028.97       357.87 o                         
   3  10   2        117.59        155.05        34.74 o                         
   4  10   2        490.04        422.33        56.31 o                         
   5  10   2        560.74        545.58        58.73 o                         
   6  10   2       6823.33       6663.25       367.98 o                         
   7  10   2       2350.43       2191.65       152.02 o                         
   8  10   2      11594.78      11689.44       618.56 o                         
   9  10   2        335.50        356.48        55.97 o                         
  10  10   2       7842.47       7696.45      1325.32 o                         
  11  10   2        210.93        153.07        60.21 o                         
  12  10   2        534.16        551.69       133.62 o                         
   1  11   2       2104.63       2060.77       127.12 o                         
   2  11   2       3131.77       3169.83       161.93 o                         
   3  11   2       7706.56       7684.47       372.06 o                         
   4  11   2       7325.45       7348.29       344.99 o                         
   5  11   2       7466.72       7094.32       401.86 o                         
   6  11   2       2721.92       2776.52       168.07 o                         
   7  11   2        956.94        920.86        82.14 o                         
   8  11   2        138.19         89.89        38.80 o                         
   9  11   2       2006.14       2355.96       218.18 o                         
   0  12   2         54.87         52.02        30.16 o                         
   1  12   2      11607.13      10774.61       530.47 o                         
   2  12   2         22.28         17.80        17.41 o                         
   3  12   2       1720.80       1755.19       167.84 o                         
   4  12   2        109.09         98.20        31.96 o                         
   2   0   3      32347.62      35997.77      1322.40 o                         
   4   0   3      11622.00      13704.49       323.51 o                         
   6   0   3      23525.10      22250.43      1348.28 o                         
   8   0   3      15237.61      14791.02       659.92 o                         
  10   0   3       4749.03       5374.25       279.78 o                         
  12   0   3      18746.55      21996.63      1315.65 o                         
  14   0   3      25597.51      26937.12      2397.86 o                         
  16   0   3       5879.24       5703.78       461.44 o                         
  18   0   3        149.71        189.43        50.64 o                         
   0   1   3      17228.63      18655.82       644.74 o                         
   1   1   3      30738.41      34624.03       960.98 o                         
   2   1   3       6487.98       7074.12       134.74 o                         
   3   1   3       5589.84       6028.72       126.67 o                         
   4   1   3        309.76        381.88        20.22 o                         
   5   1   3       6844.67       7428.66       192.62 o                         
   6   1   3        415.34        357.17        36.69 o                         
   7   1   3       6235.09       6309.47       137.03 o                         
   8   1   3       4699.30       4634.10       129.55 o                         
   9   1   3       8628.56       7907.05       305.19 o                         
  10   1   3      14461.55      13686.28       674.74 o                         
  11   1   3       3359.13       3293.00       189.82 o                         
  12   1   3       9773.36      10099.02       436.54 o                         
  13   1   3        559.19        736.06        87.04 o                         
  14   1   3        261.67        365.87        71.13 o                         
  15   1   3       2299.28       2478.24       201.75 o                         
  16   1   3       9316.51       8642.22       540.84 o                         
  17   1   3       4946.24       4594.84       470.81 o                         
  18   1   3       7660.92       6537.92       523.71 o                         
  19   1   3       3614.45       2997.69       331.00 o                         
   1   2   3       1868.33       1959.61        34.09 o                         
   2   2   3       4676.16       4892.32        70.86 o                         
   3   2   3      18355.05      19120.90       357.10 o                         
   4   2   3        448.82        512.52        12.15 o                         
   5   2   3      25634.48      26372.80       604.71 o                         
   6   2   3       1687.09       1761.53        33.73 o                         
   7   2   3       8472.73       8241.13       174.54 o                         
   8   2   3       1041.99       1167.31        49.48 o                         
   9   2   3        687.04        730.41        37.33 o                         
  10   2   3        268.65        294.38        27.96 o                         
  11   2   3       8110.83       8832.98       433.52 o                         
  12   2   3        818.03        913.01        80.84 o                         
  13   2   3      14925.95      15307.07      1636.19 o                         
  14   2   3       3390.35       3690.24       314.37 o                         
  15   2   3       8744.81       8469.96       685.29 o                         
  16   2   3       2813.66       2895.87       284.73 o                         
  17   2   3        405.26        426.74        95.22 o                         
  18   2   3        363.68        338.13        70.71 o                         
  19   2   3       3376.57       3119.96       323.53 o                         
   0   3   3       1509.19       1688.91        38.57 o                         
   1   3   3       1227.18       1308.91        31.51 o                         
   2   3   3       9466.29       9583.17       149.73 o                         
   3   3   3       8485.72       8326.97       134.81 o                         
   4   3   3        780.03        811.93        15.31 o                         
   5   3   3        298.39        359.81        11.53 o                         
   6   3   3       4749.10       4753.26        91.91 o                         
   7   3   3       4351.18       4409.14       113.65 o                         
   8   3   3       4039.42       4080.29       103.13 o                         
   9   3   3      18289.13      17515.48       509.11 o                         
  10   3   3       3096.09       3300.38       140.87 o                         
  11   3   3      12444.46      13532.97       713.27 o                         
  12   3   3         77.07        148.31        35.81 o                         
  13   3   3       1294.85       1499.05       154.48 o                         
  14   3   3       1013.04       1129.81       167.07 o                         
  15   3   3       1970.88       2080.95       352.03 o                         
  16   3   3       2707.83       2764.24       376.62 o                         
  17   3   3      13687.74      12772.31      1233.82 o                         
  18   3   3        369.39        376.72        75.66 o                         
  19   3   3      10137.83       8731.85       645.88 o                         
  20   3   3         49.27         42.55        25.67 o                         
   1   4   3       1793.08       1876.73        26.93 o                         
   2   4   3       7604.55       7727.39       146.25 o                         
   3   4   3        118.92        193.51        13.16 o                         
   4   4   3      35261.88      36232.04       869.08 o                         
   5   4   3       4087.42       4344.24        88.87 o                         
   6   4   3      23049.45      22236.12       569.77 o                         
   7   4   3       8990.78       8960.10       246.67 o                         
   8   4   3        608.45        603.28        33.76 o                         
   9   4   3       5731.95       5810.38       249.48 o                         
  10   4   3      10467.43      11658.97       476.90 o                         
  11   4   3         10.49         60.16        24.93 o                         
  12   4   3      10672.27      11865.90       537.91 o                         
  13   4   3       3987.55       4209.24       405.02 o                         
  14   4   3       7047.37       7540.77       659.23 o                         
  15   4   3       4937.97       5010.80       453.82 o                         
  16   4   3       1026.23       1178.19       162.56 o                         
  17   4   3       2248.53       2216.50       227.77 o                         
  18   4   3       1333.18       1333.81       147.84 o                         
  19   4   3        757.61        783.12       144.86 o                         
  20   4   3       3471.68       3201.77       220.45 o                         
   0   5   3      26039.26      24550.34       878.79 o                         
   1   5   3      12873.80      12223.98       236.82 o                         
   2   5   3       5031.26       4910.30        96.15 o                         
   3   5   3        369.92        392.43        18.61 o                         
   4   5   3       1251.40       1377.27        39.89 o                         
   5   5   3       3334.89       3474.99        77.33 o                         
   6   5   3       5782.60       5813.00       143.49 o                         
   7   5   3       4618.52       4562.35       141.25 o                         
   8   5   3      23671.33      24398.11       900.99 o                         
   9   5   3       3178.49       3256.88       179.53 o                         
  10   5   3      15012.83      16518.06       735.98 o                         
  11   5   3       1899.53       2092.84       122.56 o                         
  12   5   3       1997.08       2082.14       129.26 o                         
  13   5   3       2757.37       2666.31       298.28 o                         
  14   5   3       1671.96       1987.48       331.66 o                         
  15   5   3        961.82       1021.00       248.27 o                         
  16   5   3       7318.93       7682.94       654.40 o                         
  17   5   3         54.87         56.04        79.47 o                         
  18   5   3       7797.54       8276.62       727.36 o                         
  19   5   3        493.18        548.18        72.18 o                         
   1   6   3       5458.35       5288.10       133.03 o                         
   2   6   3       4484.74       4438.70       113.84 o                         
   3   6   3      16975.82      15969.76       431.26 o                         
   4   6   3       4823.33       4923.67       117.74 o                         
   5   6   3      20318.16      19524.76       623.82 o                         
   6   6   3       8941.77       8782.11       258.35 o                         
   7   6   3       2198.82       2340.27       104.91 o                         
   8   6   3       2325.02       2393.04       108.09 o                         
   9   6   3       3311.78       3564.03       199.02 o                         
  10   6   3         96.34        114.98        39.92 o                         
  11   6   3       8404.94       9016.30       493.16 o                         
  12   6   3       8905.50       9798.97       493.40 o                         
  13   6   3       9095.52       9496.78       475.18 o                         
  14   6   3      10451.72      11432.40      1246.39 o                         
  15   6   3       1711.01       1973.59       341.16 o                         
  16   6   3       3497.83       4036.86       467.90 o                         
  17   6   3        550.59        547.68       139.50 o                         
  18   6   3         64.49         92.73        38.32 o                         
   0   7   3       1543.56       1473.63       125.66 o                         
   1   7   3      30539.50      31913.62      1556.85 o                         
   2   7   3        162.86        165.27        36.54 o                         
   3   7   3       7890.97       7693.69       322.97 o                         
   4   7   3       1529.87       1634.54       104.31 o                         
   5   7   3       2832.42       2968.89       137.49 o                         
   6   7   3       2942.45       2856.27       146.27 o                         
   7   7   3      21549.64      22087.31      1023.21 o                         
   8   7   3        116.62        172.55        36.25 o                         
   9   7   3      11364.27      11263.23       525.35 o                         
  10   7   3       2100.56       2154.60       136.26 o                         
  11   7   3       3672.59       4135.43       288.65 o                         
  12   7   3       2559.55       2646.70       168.36 o                         
  13   7   3       1114.71       1162.79       153.52 o                         
  14   7   3       1089.97       1166.57       178.29 o                         
  15   7   3       4269.67       5050.65       439.70 o                         
  16   7   3         90.31        116.62        53.88 o                         
  17   7   3       4607.74       4915.72       445.07 o                         
   1   8   3       4766.75       4983.65       247.55 o                         
   2   8   3       9039.06       9887.21       467.05 o                         
   3   8   3      16270.98      16736.27       783.58 o                         
   4   8   3      15359.46      15367.34       759.77 o                         
   5   8   3       8909.46       8987.22       444.56 o                         
   6   8   3       5773.40       5729.54       333.31 o                         
   7   8   3       3802.02       3749.66       213.79 o                         
   8   8   3        177.20        164.14        49.05 o                         
   9   8   3        149.09        184.09        46.61 o                         
  10   8   3       2968.37       2868.77       243.42 o                         
  11   8   3       5336.20       5894.42       322.17 o                         
  12   8   3       6455.09       7176.03       427.29 o                         
  13   8   3       8456.49       9046.94       576.81 o                         
  14   8   3        189.57        190.06        46.02 o                         
  15   8   3       2331.52       1848.29       455.06 o                         
  16   8   3        675.71        687.72        81.22 o                         
   0   9   3      29279.53      28570.25      2214.24 o                         
   1   9   3       2381.19       2466.24       155.91 o                         
   2   9   3      11256.75      11235.66       541.35 o                         
   3   9   3       2023.95       2059.01       132.78 o                         
   4   9   3        240.26        247.22        47.66 o                         
   5   9   3        157.89        179.81        39.15 o                         
   6   9   3      10527.79      10156.40       554.13 o                         
   7   9   3       1166.67       1242.88       107.86 o                         
   8   9   3      17618.38      17552.19      1000.88 o                         
   9   9   3       3611.24       3625.36       219.18 o                         
  10   9   3       8815.38       9824.83      1079.28 o                         
  11   9   3       1253.15       1392.72       135.99 o                         
  12   9   3         13.63         48.80        45.83 o                         
  13   9   3        249.89        172.74        53.60 o                         
   1  10   3       1777.24       1662.42       154.51 o                         
   2  10   3       9072.52       8790.22       429.74 o                         
   3  10   3       2802.35       2682.82       169.18 o                         
   4  10   3      18904.75      18817.60       955.37 o                         
   5  10   3        649.31        684.10        93.22 o                         
   6  10   3      10173.48       9886.33       531.54 o                         
   7  10   3         79.07         80.96        32.92 o                         
   8  10   3        160.79        146.51        37.41 o                         
   9  10   3       1392.79       1347.36       198.17 o                         
  10  10   3       4710.31       4598.38       359.13 o                         
  11  10   3       1295.26       1592.04       226.44 o                         
  12  10   3       6819.92       5954.55       436.33 o                         
   0  11   3       5427.62       5330.71       392.72 o                         
   1  11   3      10040.23       9717.78       435.72 o                         
   2  11   3       4011.89       3800.80       199.69 o                         
   3  11   3       1425.60       1577.09       122.26 o                         
   4  11   3         38.63         52.74        25.92 o                         
   5  11   3       1543.11       1501.88       131.05 o                         
   6  11   3       2879.96       2706.52       171.53 o                         
   7  11   3       9494.36       8846.97       532.77 o                         
   8  11   3       5871.83       5255.81       696.07 o                         
   9  11   3       5697.11       5772.13       544.21 o                         
   1  12   3       2011.41       1778.21       160.84 o                         
   2  12   3        150.08        105.18        37.11 o                         
   3  12   3      12425.92      10688.77       737.09 o                         
   0   0   4     198839.25     194078.31     18637.15 o                         
   2   0   4      75581.56      81660.89      3933.66 o                         
   4   0   4       8536.15       8641.24       287.54 o                         
   6   0   4      10886.01      11149.66       525.23 o                         
   8   0   4      21846.68      21011.89      1163.88 o                         
  10   0   4      38617.17      40231.56      2515.66 o                         
  12   0   4       9029.21      10174.77       562.46 o                         
  14   0   4       3926.06       4421.05       399.36 o                         
  16   0   4       9270.48       9115.48       878.33 o                         
  18   0   4      11190.04       9436.52       752.12 o                         
   1   1   4      11896.66      12491.58       278.96 o                         
   2   1   4      28016.21      30279.39       883.52 o                         
   3   1   4      12188.94      13003.88       303.66 o                         
   4   1   4      18167.10      19057.12       510.90 o                         
   5   1   4       4467.02       4428.83        96.03 o                         
   6   1   4      11404.17      11255.08       343.69 o                         
   7   1   4       2348.48       2308.64        67.34 o                         
   8   1   4       5159.69       4976.07       176.62 o                         
   9   1   4        912.38        859.77        62.85 o                         
  10   1   4       5610.96       5457.57       196.48 o                         
  11   1   4       7846.89       8504.96       320.07 o                         
  12   1   4      10431.41      11809.21       474.29 o                         
  13   1   4       5369.58       5783.59       264.88 o                         
  14   1   4      13136.85      14292.97       942.04 o                         
  15   1   4       3737.74       3697.18       266.59 o                         
  16   1   4       4502.27       4291.99       300.83 o                         
  17   1   4        230.46        187.34        58.79 o                         
  18   1   4        657.55        688.55       171.20 o                         
  19   1   4       1978.06       1617.12       154.66 o                         
  20   1   4       3161.95       2421.25       180.39 o                         
   0   2   4      16589.53      17335.44       539.74 o                         
   1   2   4      30774.74      30904.48       819.15 o                         
   2   2   4       3871.60       4033.86       100.48 o                         
   3   2   4      13170.70      13582.51       296.93 o                         
   4   2   4       1418.76       1439.62        30.31 o                         
   5   2   4       4496.22       4541.85       106.48 o                         
   6   2   4        740.65        751.45        26.75 o                         
   7   2   4      21240.16      20220.83       567.30 o                         
   8   2   4       4946.66       5301.53       153.11 o                         
   9   2   4      25231.95      23716.59       941.40 o                         
  10   2   4        200.27        240.23        29.60 o                         
  11   2   4      12310.83      13107.24       589.78 o                         
  12   2   4       1589.93       1722.14       112.42 o                         
  13   2   4       3186.28       3318.08       168.53 o                         
  14   2   4        886.89       1140.88       105.04 o                         
  15   2   4       7597.22       7798.78       839.49 o                         
  16   2   4        985.45       1044.76       224.82 o                         
  17   2   4       9231.79       8437.49       814.39 o                         
  18   2   4       1367.37       1288.86       135.11 o                         
  19   2   4       7228.31       6154.66       442.67 o                         
   1   3   4       1006.55       1008.81        39.78 o                         
   2   3   4       6497.27       6440.38       102.33 o                         
   3   3   4      32418.15      31945.64       742.82 o                         
   4   3   4      15150.64      14588.05       345.29 o                         
   5   3   4      36880.70      36707.62       976.81 o                         
   6   3   4       3699.17       3566.89        79.33 o                         
   7   3   4      15149.40      14808.04       385.22 o                         
   8   3   4        792.02        807.46        45.69 o                         
   9   3   4       1590.62       1551.48        75.06 o                         
  10   3   4       2248.89       2485.00       256.46 o                         
  11   3   4      11932.28      13353.39       617.97 o                         
  12   3   4       3181.51       3787.87       252.51 o                         
  13   3   4      15002.20      16707.29       953.79 o                         
  14   3   4       1734.38       1836.20       315.88 o                         
  15   3   4       9440.41      10420.88       873.27 o                         
  16   3   4        334.15        435.16       101.08 o                         
  17   3   4       1916.04       1832.27       201.67 o                         
  18   3   4       1096.87       1078.05       183.34 o                         
  19   3   4       1829.65       1693.69       160.46 o                         
   0   4   4      32073.82      31242.93       932.66 o                         
   1   4   4       6770.24       6316.44       112.95 o                         
   2   4   4      14352.67      13802.28       248.51 o                         
   3   4   4       2212.05       2224.22        48.27 o                         
   4   4   4         26.17         69.59        10.96 o                         
   5   4   4       3740.75       3638.87        87.06 o                         
   6   4   4       5739.22       5415.22       144.46 o                         
   7   4   4       3852.42       3919.81       129.40 o                         
   8   4   4      18676.23      18080.76       600.92 o                         
   9   4   4       8588.84       9057.49       425.25 o                         
  10   4   4       9991.22      10715.96       444.95 o                         
  11   4   4       3563.89       3987.68       197.13 o                         
  12   4   4        651.46        739.59        79.37 o                         
  13   4   4       4368.15       5176.87       328.33 o                         
  14   4   4       2310.09       2555.36       279.12 o                         
  15   4   4       1046.31       1232.96       267.28 o                         
  16   4   4       7048.85       7299.72       614.97 o                         
  17   4   4       4572.07       4653.09       511.15 o                         
  18   4   4       4411.30       4589.84       468.05 o                         
  19   4   4       3497.65       3408.33       244.24 o                         
   1   5   4        437.44        410.50        15.60 o                         
   2   5   4      17245.97      16173.21       350.36 o                         
   3   5   4       5381.63       4978.30       107.48 o                         
   4   5   4      35788.95      34787.18      1033.20 o                         
   5   5   4       4121.04       4168.27       101.35 o                         
   6   5   4      23694.50      23236.14       798.51 o                         
   7   5   4        644.53        751.54        48.31 o                         
   8   5   4       1898.47       1892.13        86.46 o                         
   9   5   4       3503.35       3796.02       187.70 o                         
  10   5   4       6983.48       7281.85       325.61 o                         
  11   5   4       2430.00       2649.17       138.80 o                         
  12   5   4      12045.75      12689.90       635.76 o                         
  13   5   4        127.22        149.37        82.34 o                         
  14   5   4      10524.47      11814.32      1013.93 o                         
  15   5   4        165.56        318.74        89.19 o                         
  16   5   4       3127.02       3463.49       323.89 o                         
  17   5   4        267.71        317.30        70.20 o                         
  18   5   4        609.46        705.32       103.25 o                         
  19   5   4        227.02        214.70        61.14 o                         
   0   6   4      18113.38      16232.36       690.24 o                         
   1   6   4      15340.06      14082.39       379.81 o                         
   2   6   4      10320.19       9942.99       265.91 o                         
   3   6   4       4725.20       4489.58       145.15 o                         
   4   6   4       1778.72       1779.63        86.59 o                         
   5   6   4       2214.01       2162.98        81.04 o                         
   6   6   4       3705.66       3708.91       125.74 o                         
   7   6   4      12628.07      12891.30       463.37 o                         
   8   6   4       6488.20       6512.23       279.12 o                         
   9   6   4       8022.62       8064.10       357.93 o                         
  10   6   4       2991.23       3208.69       170.14 o                         
  11   6   4       3159.64       3389.89       190.75 o                         
  12   6   4       3449.35       3664.08       269.20 o                         
  13   6   4       1989.76       2139.30       163.17 o                         
  14   6   4        722.85        932.44       279.80 o                         
  15   6   4       4130.95       4471.25       421.37 o                         
  16   6   4       4032.42       4441.21       397.06 o                         
  17   6   4       3089.42       3375.15       289.10 o                         
  18   6   4       3949.56       4065.32       356.11 o                         
   1   7   4       3080.09       3127.54       149.35 o                         
   2   7   4       2153.07       2291.19       138.24 o                         
   3   7   4      19150.30      19187.94       831.88 o                         
   4   7   4       2980.81       2689.08       149.55 o                         
   5   7   4      21122.25      20830.62       831.79 o                         
   6   7   4        892.92        922.94        81.53 o                         
   7   7   4       2892.32       3035.46       163.37 o                         
   8   7   4        576.84        615.66        67.36 o                         
   9   7   4       1870.40       1989.46       119.12 o                         
  10   7   4       1594.70       1592.53       138.77 o                         
  11   7   4      10548.03      10764.49       623.84 o                         
  12   7   4        275.46        306.19        70.47 o                         
  13   7   4      16713.86      18062.22      1910.52 o                         
  14   7   4        963.41       1053.97       169.01 o                         
  15   7   4       4339.34       5141.63       447.26 o                         
  16   7   4       1498.99       1675.68       158.81 o                         
  17   7   4        151.85        142.73        41.78 o                         
   0   8   4      13811.69      13470.16       838.89 o                         
   1   8   4      20902.68      20680.68      1012.56 o                         
   2   8   4       2843.90       3035.89       191.85 o                         
   3   8   4       3067.96       3007.62       173.52 o                         
   4   8   4       2535.80       2466.23       158.08 o                         
   5   8   4       1401.40       1389.02       126.75 o                         
   6   8   4       5586.97       5811.64       333.97 o                         
   7   8   4      10045.35       9765.15       541.07 o                         
   8   8   4       3618.61       3731.22       228.18 o                         
   9   8   4       9567.98       9630.06       571.28 o                         
  10   8   4       1341.91       1391.32       152.55 o                         
  11   8   4       2362.58       2474.87       188.10 o                         
  12   8   4        785.09        916.38        94.78 o                         
  13   8   4         93.97         61.62        41.81 o                         
  14   8   4       2493.55       2684.84       337.52 o                         
  15   8   4       2969.10       2729.24       319.86 o                         
   1   9   4        323.87        320.44        48.17 o                         
   2   9   4       6838.23       6886.50       324.57 o                         
   3   9   4       2026.22       2055.85       145.21 o                         
   4   9   4      12375.92      12016.91       571.71 o                         
   5   9   4       2134.83       2149.95       187.10 o                         
   6   9   4       6395.41       6105.67       343.93 o                         
   7   9   4        461.98        412.87        80.68 o                         
   8   9   4        168.73        194.00        49.81 o                         
   9   9   4        361.54        283.92        94.39 o                         
  10   9   4       5344.67       5264.59       374.17 o                         
  11   9   4       1381.76       1384.26       109.60 o                         
  12   9   4       7424.41       7044.87       570.73 o                         
  13   9   4       1604.01       1118.08       121.59 o                         
   0  10   4      15273.12      14671.65      1001.88 o                         
   1  10   4       2660.09       2581.23       182.99 o                         
   2  10   4       8622.08       8290.25       406.41 o                         
   3  10   4         92.91        161.55        47.96 o                         
   4  10   4         39.07         70.70        31.98 o                         
   5  10   4        670.38        684.85        86.45 o                         
   6  10   4       7441.90       7139.16       391.60 o                         
   7  10   4       1394.97       1242.64       112.72 o                         
   8  10   4      11595.65      10769.76      1127.17 o                         
   9  10   4        508.42        570.20        69.07 o                         
  10  10   4       5381.09       5395.21       356.16 o                         
  11  10   4         59.95         62.22        38.15 o                         
   1  11   4       1378.34       1276.57       112.71 o                         
   2  11   4       3233.99       2947.97       220.48 o                         
   3  11   4       6637.02       6143.92       433.76 o                         
   4  11   4       5301.20       5104.17       295.08 o                         
   5  11   4       6856.33       6659.41       369.12 o                         
   6  11   4       2711.34       2640.31       321.86 o                         
   7  11   4        749.56        747.98        75.84 o                         
   8  11   4        196.11        150.45        33.53 o                         
   0  12   4        552.11        463.43       119.41 o                         
   1  12   4       9208.87       8214.93       417.45 o                         
   2  12   4         58.55         65.13        22.19 o                         
   2   0   5     118970.46     120924.45      7114.38 o                         
   4   0   5      54423.18      57452.29      3119.41 o                         
   6   0   5      26235.28      25368.78      1962.58 o                         
   8   0   5       4611.44       4917.06       212.45 o                         
  10   0   5      21669.47      21218.14      1205.31 o                         
  12   0   5      24372.60      26723.80      1692.15 o                         
  14   0   5      13096.71      14547.51      1402.54 o                         
  16   0   5       3551.51       3491.92       311.58 o                         
  18   0   5       2657.01       2509.20       315.87 o                         
   0   1   5      63781.14      66076.24      3564.15 o                         
   1   1   5      27218.19      27733.48       776.62 o                         
   2   1   5      24449.78      25222.41       668.95 o                         
   3   1   5       6141.45       6231.40       127.37 o                         
   4   1   5       3467.34       3649.07        77.37 o                         
   5   1   5       1570.06       1698.93        75.22 o                         
   6   1   5      23771.79      21728.64       819.86 o                         
   7   1   5      12764.40      12322.63       452.37 o                         
   8   1   5      32769.57      30233.87      1617.92 o                         
   9   1   5      19055.47      17797.71       746.67 o                         
  10   1   5      10102.33      10235.93       376.07 o                         
  11   1   5       6252.04       6817.11       272.07 o                         
  12   1   5       1072.80       1265.69        75.68 o                         
  13   1   5       1804.80       1961.06       119.61 o                         
  14   1   5       7641.74       8763.99       490.10 o                         
  15   1   5       4382.32       4383.58       289.94 o                         
  16   1   5       5958.64       5798.86       355.63 o                         
  17   1   5       4735.54       4179.57       248.56 o                         
  18   1   5       3724.65       3342.83       260.62 o                         
  19   1   5       1499.86       1285.68       177.18 o                         
   1   2   5      12852.39      13210.77       305.42 o                         
   2   2   5       7246.93       7395.82       189.27 o                         
   3   2   5      51124.40      52509.47      1873.81 o                         
   4   2   5       9105.18       9036.29       213.52 o                         
   5   2   5      60378.89      57954.35      2088.08 o                         
   6   2   5       1317.05       1338.85        35.11 o                         
   7   2   5       9487.97       9083.96       307.72 o                         
   8   2   5        206.90        283.62        23.24 o                         
   9   2   5       3731.89       3645.45       120.67 o                         
  10   2   5       6111.79       6752.06       341.01 o                         
  11   2   5      18348.25      19990.71      1007.92 o                         
  12   2   5       8143.19       8825.00       432.17 o                         
  13   2   5      20562.02      22916.14      1139.17 o                         
  14   2   5       1793.83       2020.24       166.03 o                         
  15   2   5       2763.02       2916.01       379.33 o                         
  16   2   5       1300.28       1485.23       184.48 o                         
  17   2   5        498.30        533.31        96.13 o                         
  18   2   5        325.40        289.07        71.34 o                         
  19   2   5       5041.43       4249.89       320.98 o                         
  20   2   5        418.41        378.31        73.13 o                         
   0   3   5       5828.41       5982.48       243.18 o                         
   1   3   5      48915.55      48357.38      1600.11 o                         
   2   3   5       2013.96       2024.13        55.31 o                         
   3   3   5       8589.42       8306.88       172.12 o                         
   4   3   5       3045.74       3041.86        65.70 o                         
   5   3   5      11031.57      10619.86       266.01 o                         
   6   3   5       3619.64       3510.31        90.85 o                         
   7   3   5      37839.09      35805.07      1280.52 o                         
   8   3   5       2856.87       2585.58       117.08 o                         
   9   3   5      29004.29      31173.83      1375.71 o                         
  10   3   5       2414.77       2706.59       149.49 o                         
  11   3   5       4214.39       4794.05       236.83 o                         
  12   3   5       2363.89       2584.61       206.94 o                         
  13   3   5       3836.82       4346.87       266.21 o                         
  14   3   5         37.59         58.29        53.98 o                         
  15   3   5      10040.70      10300.58       831.57 o                         
  16   3   5        946.17       1004.41       162.15 o                         
  17   3   5       6218.41       6209.95       509.12 o                         
  18   3   5       2182.15       2004.67       193.30 o                         
  19   3   5       2636.27       2684.38       247.69 o                         
  20   3   5        511.81        485.85        59.53 o                         
   1   4   5       2870.76       2592.10        47.68 o                         
   2   4   5      14356.28      13611.21       285.84 o                         
   3   4   5      26373.24      25202.06       700.90 o                         
   4   4   5      20697.77      19735.01       563.77 o                         
   5   4   5      13386.17      12602.94       341.08 o                         
   6   4   5      19289.55      17890.24       520.58 o                         
   7   4   5       4683.40       4904.25       161.81 o                         
   8   4   5       2024.67       2183.56       114.19 o                         
   9   4   5       4995.41       5404.80       251.41 o                         
  10   4   5       5274.13       5573.38       271.28 o                         
  11   4   5       9788.38      10685.57       513.10 o                         
  12   4   5      13481.20      15518.58       813.89 o                         
  13   4   5       3216.11       3370.31       232.91 o                         
  14   4   5       4352.01       5921.90       429.37 o                         
  15   4   5       1935.90       2141.45       212.83 o                         
  16   4   5       1528.05       1809.59       215.99 o                         
  17   4   5       1870.50       1973.13       202.46 o                         
  18   4   5        360.96        423.24        89.50 o                         
  19   4   5        972.76       1061.16       157.67 o                         
   0   5   5      33729.18      30931.08      1343.14 o                         
   1   5   5       3643.43       3286.17        77.17 o                         
   2   5   5      24889.02      23255.52       586.64 o                         
   3   5   5        175.03        197.56        14.66 o                         
   4   5   5        236.06        241.87        23.86 o                         
   5   5   5       5747.71       5653.38       175.49 o                         
   6   5   5      13852.38      13936.58       463.22 o                         
   7   5   5       2597.53       2636.17       112.19 o                         
   8   5   5      29978.10      30424.58      1462.69 o                         
   9   5   5        298.51        323.44        56.82 o                         
  10   5   5      12362.40      12959.14       666.03 o                         
  11   5   5       1779.12       1957.63       145.14 o                         
  12   5   5        562.97        616.55        72.51 o                         
  13   5   5       2019.26       2413.21       210.07 o                         
  14   5   5       2451.67       2750.55       302.30 o                         
  15   5   5        239.86        291.26        87.11 o                         
  16   5   5       9172.26       9888.29       815.07 o                         
  17   5   5         40.27         47.34        36.35 o                         
  18   5   5       5605.88       6042.52       430.98 o                         
   1   6   5        948.00       1009.59        56.59 o                         
   2   6   5       8100.18       7671.03       268.19 o                         
   3   6   5       6624.42       6371.70       206.33 o                         
   4   6   5      28479.13      28447.78      1184.06 o                         
   5   6   5       4560.54       4492.84       165.41 o                         
   6   6   5       7756.00       7768.26       305.27 o                         
   7   6   5       6876.29       6776.92       277.34 o                         
   8   6   5        560.01        576.69        54.37 o                         
   9   6   5        261.57        291.75        50.56 o                         
  10   6   5       7117.41       7647.41       356.74 o                         
  11   6   5       4813.25       5114.37       264.68 o                         
  12   6   5       5917.11       6705.90       339.43 o                         
  13   6   5       7317.53       8437.02       941.78 o                         
  14   6   5       7486.66       8624.67       767.52 o                         
  15   6   5       3891.57       4906.09       446.43 o                         
  16   6   5        866.65       1098.45       129.64 o                         
  17   6   5        405.64        572.89        82.56 o                         
   0   7   5       7519.53       7212.40       484.41 o                         
   1   7   5      16365.94      16268.20       708.94 o                         
   2   7   5       1646.02       1674.79       106.76 o                         
   3   7   5       7200.28       7123.58       317.08 o                         
   4   7   5        645.24        671.86        65.94 o                         
   5   7   5        825.22        921.80        81.31 o                         
   6   7   5       5736.53       5588.34       261.64 o                         
   7   7   5       5438.19       5488.42       253.12 o                         
   8   7   5       4653.46       4723.31       206.44 o                         
   9   7   5      12511.63      12580.20       613.67 o                         
  10   7   5        998.04       1140.03       101.78 o                         
  11   7   5       5412.92       5607.53       481.73 o                         
  12   7   5       1406.44       1731.56       139.61 o                         
  13   7   5        229.89        378.07        94.36 o                         
  14   7   5        446.03        437.54       105.09 o                         
  15   7   5       4945.84       5358.48       439.97 o                         
  16   7   5        695.92        731.75       101.90 o                         
   1   8   5        466.34        563.39        70.88 o                         
   2   8   5       1529.41       1710.22       111.96 o                         
   3   8   5       8672.49       8581.46       401.78 o                         
   4   8   5       4925.74       5063.90       298.56 o                         
   5   8   5      14322.17      13460.99       751.28 o                         
   6   8   5       2231.77       2270.86       149.07 o                         
   7   8   5       3505.19       3631.14       236.65 o                         
   8   8   5       2411.75       2329.44       205.50 o                         
   9   8   5        365.07        347.51        71.05 o                         
  10   8   5       1549.35       1575.41       146.37 o                         
  11   8   5       5015.01       5083.17       369.25 o                         
  12   8   5        345.52        323.32        83.28 o                         
  13   8   5       6127.59       5769.99       561.25 o                         
  14   8   5       2531.09       2515.89       316.81 o                         
  15   8   5       2822.48       2423.90       248.40 o                         
   0   9   5      11088.44      10595.87       707.61 o                         
   1   9   5       5982.93       5725.07       299.15 o                         
   2   9   5       4420.84       4251.04       232.14 o                         
   3   9   5       1256.17       1173.09       108.04 o                         
   4   9   5         19.35         73.07        31.91 o                         
   5   9   5        216.18        308.37        72.77 o                         
   6   9   5       2346.24       2358.64       166.92 o                         
   7   9   5       3658.69       3367.95       272.47 o                         
   8   9   5       6602.27       6981.61       546.14 o                         
   9   9   5       1879.20       1874.86       177.42 o                         
  10   9   5       5316.12       5329.49       318.79 o                         
  11   9   5        425.51        386.21        61.73 o                         
  12   9   5       1243.33        913.36       176.76 o                         
   1  10   5        368.89        341.38        71.48 o                         
   2  10   5       2754.09       2713.61       215.53 o                         
   3  10   5        825.77        799.59       110.38 o                         
   4  10   5       7729.61       7173.89       431.83 o                         
   5  10   5        186.45        220.14        48.83 o                         
   6  10   5       7249.36       6694.06       442.40 o                         
   7  10   5        351.29        346.12       104.70 o                         
   8  10   5       1486.56       1472.38       204.99 o                         
   9  10   5        344.76        335.53        49.06 o                         
  10  10   5        893.86        810.96        92.35 o                         
   0  11   5       3140.41       2870.77       264.74 o                         
   1  11   5       2083.91       2030.66       164.89 o                         
   2  11   5       1308.72       1178.86       152.44 o                         
   3  11   5       1579.94       1562.95       133.04 o                         
   4  11   5        109.59         95.17        54.49 o                         
   5  11   5        301.47        200.65        43.83 o                         
   6  11   5        709.75        637.43        66.31 o                         
   7  11   5       2579.54       2171.74       180.89 o                         
   0   0   6     160080.84     158630.12     14660.62 o                         
   2   0   6      55097.07      55802.68      2879.66 o                         
   4   0   6       1613.83       1865.22        83.67 o                         
   6   0   6      43994.89      41909.50      2911.76 o                         
   8   0   6      42070.83      40953.89      2613.53 o                         
  10   0   6      15137.64      16378.38       929.53 o                         
  12   0   6        103.64        157.93        49.81 o                         
  14   0   6       9626.57      10718.11       704.60 o                         
  16   0   6      10184.13      10092.50       846.17 o                         
  18   0   6       4415.23       3939.64       323.48 o                         
   1   1   6      13309.73      13450.47       327.60 o                         
   2   1   6      31298.05      31197.39       956.59 o                         
   3   1   6      14644.62      14342.48       368.06 o                         
   4   1   6      66769.61      66502.70      2589.16 o                         
   5   1   6      16423.84      16173.63       500.88 o                         
   6   1   6      26852.03      26763.26       923.26 o                         
   7   1   6       7594.03       7756.88       272.99 o                         
   8   1   6        328.79        405.42        51.42 o                         
   9   1   6       1271.55       1206.62        63.81 o                         
  10   1   6      14901.89      15631.43       607.75 o                         
  11   1   6       6209.71       6822.00       294.36 o                         
  12   1   6      18506.39      20263.34       904.71 o                         
  13   1   6       5538.58       6280.83       309.82 o                         
  14   1   6       4524.05       5043.83       246.74 o                         
  15   1   6       1527.14       1630.01       150.42 o                         
  16   1   6         85.82        114.78        36.55 o                         
  17   1   6        353.24        378.07       121.38 o                         
  18   1   6       2289.46       2163.65       202.94 o                         
  19   1   6       1761.05       1510.50       136.99 o                         
   0   2   6       9584.74       9558.45       348.18 o                         
   1   2   6      48744.50      47299.88      1642.71 o                         
   2   2   6      12358.85      12116.15       294.61 o                         
   3   2   6       6884.87       6608.34       156.11 o                         
   4   2   6       1796.50       1947.81        47.48 o                         
   5   2   6      15801.84      15676.44       431.54 o                         
   6   2   6       4467.73       4074.06       157.55 o                         
   7   2   6      46450.67      43846.94      1622.03 o                         
   8   2   6       5913.46       5757.57       208.07 o                         
   9   2   6      24681.43      25078.11      1147.98 o                         
  10   2   6        612.55        757.06        82.25 o                         
  11   2   6       9149.75      10074.26       515.66 o                         
  12   2   6       1390.69       1523.98       116.55 o                         
  13   2   6        840.69       1025.43        88.86 o                         
  14   2   6       1024.30       1030.74        91.26 o                         
  15   2   6      11048.74      12686.67       868.17 o                         
  16   2   6       1157.32       1140.26       169.76 o                         
  17   2   6       7973.06       7570.86       593.13 o                         
  18   2   6        163.80        146.38        57.81 o                         
  19   2   6       1315.30       1173.56       164.70 o                         
  20   2   6        330.72        264.79        42.60 o                         
   1   3   6       8962.64       8580.83       271.54 o                         
   2   3   6        535.19        550.80        29.05 o                         
   3   3   6      61001.54      60153.40      2304.11 o                         
   4   3   6       2334.59       2430.42        66.24 o                         
   5   3   6      54034.68      50383.98      1763.04 o                         
   6   3   6       2360.25       2305.83        78.94 o                         
   7   3   6       6009.23       5947.59       195.57 o                         
   8   3   6        131.39        211.47        35.00 o                         
   9   3   6       6693.20       6861.37       262.54 o                         
  10   3   6         88.01        126.69        28.13 o                         
  11   3   6      24204.81      27819.44      1463.62 o                         
  12   3   6        923.22       1117.89       117.16 o                         
  13   3   6      11566.42      13457.88       750.03 o                         
  14   3   6       1074.47       1229.46       118.99 o                         
  15   3   6        726.92        961.58       144.23 o                         
  16   3   6        772.69        776.53       137.67 o                         
  17   3   6        946.80        846.51       188.09 o                         
  18   3   6        139.17        144.80        55.68 o                         
  19   3   6       3432.22       3313.43       240.36 o                         
   0   4   6      19160.54      17523.54      1098.66 o                         
   1   4   6      21614.22      19380.59       736.37 o                         
   2   4   6      12951.07      12459.67       290.84 o                         
   3   4   6        915.20        955.64        46.44 o                         
   4   4   6       5263.92       5064.73       137.82 o                         
   5   4   6       7833.26       7482.26       217.54 o                         
   6   4   6       9612.59       9712.55       357.39 o                         
   7   4   6      21725.65      20725.56      1283.53 o                         
   8   4   6      25302.62      26899.42      1381.09 o                         
   9   4   6      16684.34      17572.53       873.24 o                         
  10   4   6       9889.67      11252.59       590.88 o                         
  11   4   6        180.15        358.85        54.12 o                         
  12   4   6       1144.81       1347.53       152.87 o                         
  13   4   6       2112.00       2290.80       185.12 o                         
  14   4   6       1055.60       1225.87       179.13 o                         
  15   4   6       3308.56       3619.56       361.88 o                         
  16   4   6       5330.49       5914.29       515.59 o                         
  17   4   6       1185.00       1324.40       154.47 o                         
  18   4   6       5296.07       5403.35       404.84 o                         
  19   4   6         94.70         78.81        55.85 o                         
   1   5   6       1324.37       1404.16        57.88 o                         
   2   5   6      25157.91      23939.21       745.82 o                         
   3   5   6       5822.77       5566.67       164.25 o                         
   4   5   6      30241.90      29471.15      1048.62 o                         
   5   5   6       2979.15       3044.50       107.37 o                         
   6   5   6      17798.88      18203.44       740.84 o                         
   7   5   6        142.43        180.58        34.68 o                         
   8   5   6       1028.02       1115.02        89.29 o                         
   9   5   6       1846.67       1992.97       131.32 o                         
  10   5   6       7821.13       9210.04       504.92 o                         
  11   5   6        123.73        159.64        47.63 o                         
  12   5   6      11344.61      13270.96       663.12 o                         
  13   5   6        128.36        145.32        54.92 o                         
  14   5   6       8074.17       8973.98       793.46 o                         
  15   5   6        694.09        873.20       150.29 o                         
  16   5   6        420.30        691.69       154.06 o                         
  17   5   6       1420.52       1651.36       232.18 o                         
  18   5   6       1333.76       1306.81       128.31 o                         
   0   6   6      25514.02      24254.38      1593.11 o                         
   1   6   6       3574.56       3636.55       145.55 o                         
   2   6   6      15341.55      15138.15       576.09 o                         
   3   6   6       2624.48       2618.10       136.04 o                         
   4   6   6        196.34        232.07        37.20 o                         
   5   6   6        167.95        197.37        33.22 o                         
   6   6   6       9131.95       8707.08       385.43 o                         
   7   6   6       2054.94       2252.86       145.14 o                         
   8   6   6      15668.27      16054.89       720.88 o                         
   9   6   6       4309.93       4659.62       250.98 o                         
  10   6   6       7329.07       8312.00       417.44 o                         
  11   6   6       3438.72       3928.76       220.80 o                         
  12   6   6        183.92        323.72        54.08 o                         
  13   6   6        442.42        516.84       212.41 o                         
  14   6   6       2959.65       3522.49       360.07 o                         
  15   6   6       1253.33       1454.99       188.10 o                         
  16   6   6       3669.04       4019.26       325.24 o                         
  17   6   6       2613.62       3036.44       235.22 o                         
   1   7   6       1402.54       1625.18       142.87 o                         
   2   7   6       5084.48       4882.59       304.19 o                         
   3   7   6      15371.28      15758.73       840.59 o                         
   4   7   6       7285.04       7226.66       341.30 o                         
   5   7   6      11056.18      10974.49       492.24 o                         
   6   7   6        593.16        630.07        96.06 o                         
   7   7   6       3218.56       3211.05       191.24 o                         
   8   7   6        339.89        319.87        56.18 o                         
   9   7   6        113.08        143.16        38.48 o                         
  10   7   6       1376.49       1321.65       112.02 o                         
  11   7   6       4111.46       4845.26       261.04 o                         
  12   7   6       1189.52       1361.18       156.81 o                         
  13   7   6      11345.23      12711.71      1134.54 o                         
  14   7   6        121.44        105.00        71.04 o                         
  15   7   6       6317.20       7130.30       658.65 o                         
  16   7   6        553.61        579.88        86.83 o                         
   0   8   6       1128.38       1098.52       142.52 o                         
   1   8   6      10890.30      10973.78       611.44 o                         
   2   8   6        468.74        544.05        78.89 o                         
   3   8   6       1296.08       1360.31       107.48 o                         
   4   8   6         32.29         62.39        40.12 o                         
   5   8   6        939.01        935.48       128.42 o                         
   6   8   6         51.79         78.96        43.91 o                         
   7   8   6       6599.69       6416.21       521.63 o                         
   8   8   6        467.94        590.15       101.36 o                         
   9   8   6      13452.78      13715.71       928.95 o                         
  10   8   6       1761.11       1780.74       189.10 o                         
  11   8   6       3459.66       3580.65       312.75 o                         
  12   8   6       1354.75       1541.11       158.43 o                         
  13   8   6        221.27        114.65        59.71 o                         
  14   8   6        315.58        143.50        63.48 o                         
   1   9   6        761.48        727.54        99.03 o                         
   2   9   6       3174.35       3143.21       235.19 o                         
   3   9   6       2575.51       2578.80       226.94 o                         
   4   9   6       5117.48       4652.81       363.30 o                         
   5   9   6       3396.54       3237.91       329.36 o                         
   6   9   6       3082.73       3016.76       249.30 o                         
   7   9   6        195.44        230.96        57.13 o                         
   8   9   6       2392.36       2564.93       272.48 o                         
   9   9   6        855.18        860.66       104.02 o                         
  10   9   6         24.42         59.21        42.49 o                         
  11   9   6       1544.22       1510.92       192.02 o                         
   0  10   6       3677.20       3566.60       343.31 o                         
   1  10   6        148.10        241.60        66.24 o                         
   2  10   6       1788.96       1917.75       161.61 o                         
   3  10   6         92.06         84.16        36.42 o                         
   4  10   6        427.74        482.79        72.96 o                         
   5  10   6        427.74        389.78        78.39 o                         
   6  10   6       1230.55       1293.71       135.24 o                         
   7  10   6        293.90        223.65        88.99 o                         
   8  10   6       6284.05       6172.97       359.21 o                         
   9  10   6        236.60        184.16        55.60 o                         
  10  10   6       5597.94       4934.11       417.06 o                         
   1  11   6        257.37        204.85        55.24 o                         
   2  11   6        725.46        718.60        76.58 o                         
   3  11   6        747.34        842.47        95.97 o                         
   4  11   6       2268.82       2272.38       145.26 o                         
   5  11   6       1791.79       1656.87       118.27 o                         
   6  11   6       2146.64       1878.24       127.71 o                         
   2   0   7      43584.89      43001.64      2138.10 o                         
   4   0   7      22934.98      20858.51      1017.34 o                         
   8   0   7       1391.91       1534.13        99.63 o                         
  10   0   7      13512.24      13845.40       796.00 o                         
  12   0   7      25837.82      29252.16      2018.48 o                         
  14   0   7      12097.39      12101.59       743.55 o                         
  16   0   7       1326.47       1331.39       184.20 o                         
  18   0   7       2238.37       1974.08       178.95 o                         
   0   1   7      30276.98      26577.63      1096.06 o                         
   1   1   7      12532.96      11914.80       294.87 o                         
   2   1   7      20677.87      19432.23       535.02 o                         
   3   1   7       4128.28       4176.80       100.24 o                         
   4   1   7       1741.54       1851.80        58.87 o                         
   5   1   7       3526.69       3390.42        97.25 o                         
   6   1   7      17396.71      17283.77       544.36 o                         
   7   1   7      12026.75      10930.01       505.23 o                         
   8   1   7      21552.94      21434.56       882.31 o                         
   9   1   7       9018.18       9263.58       343.36 o                         
  10   1   7      12578.11      13563.06       559.01 o                         
  11   1   7       2904.81       3226.83       151.41 o                         
  12   1   7       1810.31       1993.45       116.58 o                         
  13   1   7        608.40        636.91        91.50 o                         
  14   1   7       5639.96       6160.69       301.74 o                         
  15   1   7       2937.49       3172.89       164.76 o                         
  16   1   7       7612.29       7391.44       524.55 o                         
  17   1   7       4306.70       3941.15       343.48 o                         
  18   1   7       3347.33       2554.08       447.48 o                         
  19   1   7       1426.22       1258.63       112.76 o                         
   1   2   7       4511.93       4092.04        90.92 o                         
   2   2   7        660.47        659.69        29.02 o                         
   3   2   7      34028.68      32576.66      1050.95 o                         
   4   2   7      11118.90      10075.99       416.42 o                         
   5   2   7      38918.78      38072.48      1432.93 o                         
   6   2   7       1942.36       1900.43        77.97 o                         
   7   2   7       5926.72       6164.74       336.83 o                         
   8   2   7       1236.59       1185.94        55.76 o                         
   9   2   7       5847.86       6190.20       328.92 o                         
  10   2   7       4296.97       4376.60       297.01 o                         
  11   2   7       9754.25      10417.41       558.92 o                         
  12   2   7       3021.46       3416.13       215.25 o                         
  13   2   7       9925.62      11060.47       570.63 o                         
  14   2   7        749.25        876.25        97.79 o                         
  15   2   7       4966.96       5620.27       335.03 o                         
  16   2   7        285.67        236.66        85.23 o                         
  17   2   7       1037.03       1107.63       134.36 o                         
  18   2   7        349.74        299.32        63.91 o                         
  19   2   7       3592.70       3407.03       230.46 o                         
   1   3   7      26675.72      24861.44       739.81 o                         
   2   3   7       3185.16       2970.66        78.13 o                         
   3   3   7       4912.84       4793.52       126.81 o                         
   4   3   7        522.10        567.11        25.14 o                         
   5   3   7       3614.34       3541.84       132.26 o                         
   6   3   7       3362.94       3267.90       126.01 o                         
   7   3   7      29133.33      30164.83      1291.44 o                         
   8   3   7       3219.13       3481.44       159.34 o                         
   9   3   7      23006.26      24237.42      1123.94 o                         
  10   3   7        985.91       1240.31        99.89 o                         
  11   3   7       3447.99       4148.11       365.27 o                         
  12   3   7       2447.34       2740.76       234.16 o                         
  13   3   7       1070.70       1166.85       115.62 o                         
  14   3   7        339.44        523.02        96.52 o                         
  15   3   7       6776.61       7629.53       417.43 o                         
  16   3   7       1841.43       1962.54       312.14 o                         
  17   3   7       6586.09       6970.50       677.82 o                         
  18   3   7        267.00        277.35        92.10 o                         
  19   3   7       3238.87       3051.71       218.49 o                         
   1   4   7       5606.34       5196.24       126.43 o                         
   2   4   7      12035.59      11231.70       360.70 o                         
   3   4   7      13902.54      12883.84       371.00 o                         
   4   4   7      22697.84      21752.73       716.08 o                         
   5   4   7      13611.06      13126.85       489.00 o                         
   6   4   7      11141.21      11682.50       450.72 o                         
   7   4   7       2780.85       2904.38       123.01 o                         
   8   4   7       1367.70       1536.33       123.32 o                         
   9   4   7       2722.89       3017.25       167.79 o                         
  10   4   7       3598.84       4368.61       240.22 o                         
  11   4   7       5766.46       6448.32       330.32 o                         
  12   4   7       9844.92      10957.59       716.23 o                         
  13   4   7       2014.23       2197.78       214.45 o                         
  14   4   7       8339.51       8958.98       530.76 o                         
  15   4   7       1191.16       1368.99       197.44 o                         
  16   4   7        913.10       1171.21       156.10 o                         
  17   4   7       1541.18       1488.35       238.51 o                         
  18   4   7        723.10        869.89        97.27 o                         
   0   5   7      19783.01      19581.57      1061.20 o                         
   1   5   7       1968.90       1925.65        87.61 o                         
   2   5   7      11041.11      10312.84       323.65 o                         
   3   5   7       1351.55       1342.88        57.11 o                         
   4   5   7       1009.39       1009.18        57.91 o                         
   5   5   7       2740.45       2607.99       119.72 o                         
   6   5   7       9591.77       9335.62       396.47 o                         
   7   5   7       2598.18       2696.63       162.72 o                         
   8   5   7      19736.55      21789.17      1112.14 o                         
   9   5   7        377.96        535.91        63.49 o                         
  10   5   7      15320.71      17659.41      1006.76 o                         
  11   5   7        960.72       1160.32        99.74 o                         
  12   5   7        724.45        874.38        84.18 o                         
  13   5   7        787.67        938.71       115.06 o                         
  14   5   7       2716.86       3222.37       217.96 o                         
  15   5   7        406.96        495.93       173.04 o                         
  16   5   7       6511.82       7540.14       728.91 o                         
  17   5   7        127.60        201.08        80.57 o                         
   1   6   7       1591.23       1533.53       113.73 o                         
   2   6   7       8352.79       7998.79       380.40 o                         
   3   6   7       9088.04       9112.36       463.78 o                         
   4   6   7      17298.31      17107.82       869.22 o                         
   5   6   7      11173.11      11280.81       578.47 o                         
   6   6   7       9304.80       9278.41       433.80 o                         
   7   6   7       2242.87       2210.27       132.84 o                         
   8   6   7         50.25         99.67        37.55 o                         
   9   6   7       1897.13       2070.22       165.07 o                         
  10   6   7       2980.07       3264.92       203.64 o                         
  11   6   7       4391.04       5005.52       334.14 o                         
  12   6   7      10128.64      11625.53       568.05 o                         
  13   6   7       2679.05       3334.12       264.17 o                         
  14   6   7       5377.05       6605.60       597.64 o                         
  15   6   7       4331.34       4904.50       413.09 o                         
  16   6   7       1554.89       1756.44       256.02 o                         
   0   7   7       4428.87       4580.00       403.48 o                         
   1   7   7      21213.67      21156.13      1367.36 o                         
   2   7   7       1855.73       1837.26       169.32 o                         
   3   7   7       3302.38       3295.06       196.24 o                         
   4   7   7        529.77        551.90        79.12 o                         
   5   7   7        785.44        884.54       115.02 o                         
   6   7   7       2135.37       1916.63       167.97 o                         
   7   7   7       8811.13       9077.31       550.45 o                         
   8   7   7       2823.21       2792.76       222.33 o                         
   9   7   7       8345.00       9103.94       489.77 o                         
  10   7   7        164.83        255.05        49.26 o                         
  11   7   7       5994.57       6582.62       370.80 o                         
  12   7   7       1137.37       1197.36       118.08 o                         
  13   7   7        187.72        181.01       121.47 o                         
  14   7   7        850.01        949.45       137.98 o                         
  15   7   7       3099.09       3190.88       275.35 o                         
   1   8   7       1947.92       2063.66       171.56 o                         
   2   8   7       4321.55       3921.06       316.65 o                         
   3   8   7      10157.98      10037.12       640.33 o                         
   4   8   7       2391.41       2493.82       234.42 o                         
   5   8   7       9581.72       9543.37       622.61 o                         
   6   8   7       1841.83       1795.21       157.80 o                         
   7   8   7       3739.26       3240.51       214.01 o                         
   8   8   7       1946.55       1955.02       152.57 o                         
   9   8   7        750.32        774.33       127.58 o                         
  10   8   7       1054.73       1165.65       241.49 o                         
  11   8   7       4486.88       4855.93       378.84 o                         
   0   9   7      14133.13      12723.15      1172.57 o                         
   1   9   7       3529.49       3438.76       288.94 o                         
   2   9   7       4728.67       4498.97       322.64 o                         
   3   9   7        734.88        778.46       101.77 o                         
   4   9   7         46.31         78.64        42.82 o                         
   5   9   7        171.06        189.94        57.70 o                         
   6   9   7       2217.83       2266.53       214.83 o                         
   7   9   7       1505.98       1492.34       141.50 o                         
   8   9   7       8618.51       8155.07       579.10 o                         
   9   9   7       3324.82       3116.83       485.33 o                         
  10   9   7       7119.33       7723.00       662.25 o                         
  11   9   7        637.73        729.32        90.12 o                         
   1  10   7        272.15        269.41        73.59 o                         
   2  10   7       3882.34       3680.07       293.74 o                         
   3  10   7        507.42        614.48        85.73 o                         
   4  10   7       9396.33       9039.04       563.31 o                         
   5  10   7        448.30        483.49        81.64 o                         
   6  10   7       5293.02       5023.59       387.53 o                         
   7  10   7        150.68        123.64        35.90 o                         
   8  10   7       1234.75       1050.85       168.66 o                         
   9  10   7       1043.92        930.60        95.63 o                         
   0  11   7       2707.11       2492.68       251.34 o                         
   1  11   7       3785.25       3536.56       255.72 o                         
   2  11   7       1564.12       1481.53       118.91 o                         
   3  11   7        937.65        798.10        92.01 o                         
   4  11   7        277.25        160.75        36.79 o                         
   0   0   8      18082.57      17546.93      1141.51 o                         
   2   0   8      41238.91      40036.25      2335.15 o                         
   4   0   8      12407.97      12226.10       599.42 o                         
   6   0   8      11073.58      10829.50       461.92 o                         
   8   0   8      18633.32      19241.13      1028.50 o                         
  10   0   8      17540.36      18970.70      1167.13 o                         
  12   0   8       4805.41       5648.02       476.33 o                         
  14   0   8        383.42        563.65        85.86 o                         
  16   0   8       8341.43       8350.88       805.36 o                         
  18   0   8       9166.07       8061.19       579.04 o                         
   1   1   8       2382.77       2456.73        67.80 o                         
   2   1   8       2689.73       2562.79        80.25 o                         
   3   1   8      10512.76      10442.21       318.48 o                         
   4   1   8      15287.97      15076.04       479.85 o                         
   5   1   8       2756.32       2650.11       102.34 o                         
   6   1   8       6406.19       6598.45       217.64 o                         
   7   1   8       2767.83       2796.34       104.67 o                         
   8   1   8       2650.65       2759.11       129.47 o                         
   9   1   8        223.16        232.91        45.69 o                         
  10   1   8       1153.00       1199.47        91.68 o                         
  11   1   8       2999.43       3425.02       198.94 o                         
  12   1   8       6208.56       6922.02       355.91 o                         
  13   1   8       4042.34       4857.19       305.69 o                         
  14   1   8      10493.00      11486.02       558.73 o                         
  15   1   8       4242.39       4686.55       266.24 o                         
  16   1   8       4426.98       4386.95       345.30 o                         
  17   1   8        481.31        529.43       106.75 o                         
  18   1   8        346.70        197.84        59.23 o                         
  19   1   8        782.80        601.23        64.86 o                         
   0   2   8       1475.43       1554.65       125.26 o                         
   1   2   8      19704.59      17981.77       523.31 o                         
   2   2   8        821.87        795.95        31.02 o                         
   3   2   8       5072.65       4887.15       133.70 o                         
   4   2   8       2036.87       1965.96        67.20 o                         
   5   2   8       1239.82       1317.21        55.09 o                         
   6   2   8        968.70       1002.91        44.99 o                         
   7   2   8      10319.99      10889.94       328.12 o                         
   8   2   8       1194.27       1318.09        67.77 o                         
   9   2   8      17598.70      18393.27       972.85 o                         
  10   2   8       1546.66       1760.46       136.10 o                         
  11   2   8      11591.62      12513.83       675.05 o                         
  12   2   8       1302.24       1311.84       114.38 o                         
  13   2   8        566.25        548.67        72.76 o                         
  14   2   8        530.83        534.15        68.10 o                         
  15   2   8       6053.09       5856.92       594.81 o                         
  16   2   8        125.98        168.65        70.25 o                         
  17   2   8       7580.17       7675.90       666.58 o                         
  18   2   8       1244.75       1165.38       120.84 o                         
  19   2   8       4226.17       3732.65       301.49 o                         
   1   3   8       4818.85       4608.89       134.46 o                         
   2   3   8       2081.13       2050.72        62.16 o                         
   3   3   8      14054.21      12765.93       556.68 o                         
   4   3   8       8032.77       7570.62       218.61 o                         
   5   3   8      20071.54      21158.50       828.49 o                         
   6   3   8       2226.00       2311.30       126.61 o                         
   7   3   8       9240.76       9830.88       382.57 o                         
   8   3   8         42.22        104.39        33.27 o                         
   9   3   8       1603.51       1703.22        97.90 o                         
  10   3   8       3234.33       3396.24       210.83 o                         
  11   3   8       3862.30       4217.08       250.37 o                         
  12   3   8       1805.61       2253.96       198.93 o                         
  13   3   8      10474.69      11534.92       733.96 o                         
  14   3   8       1094.98       1238.80       115.11 o                         
  15   3   8       8794.81       9819.95       572.61 o                         
  16   3   8         48.27         91.83        88.22 o                         
  17   3   8       1312.14       1340.59       211.06 o                         
  18   3   8        190.05        219.77        71.87 o                         
   0   4   8      17655.80      16819.84      1006.80 o                         
   1   4   8       3092.92       2966.84       128.76 o                         
   2   4   8       9936.17       9615.13       348.53 o                         
   3   4   8        286.67        294.96        35.31 o                         
   4   4   8        463.84        567.56        69.16 o                         
   5   4   8       2725.96       2731.06       134.49 o                         
   6   4   8       3667.13       3834.15       161.96 o                         
   7   4   8       2010.87       2125.92       122.07 o                         
   8   4   8      16327.89      16651.44       874.68 o                         
   9   4   8       3863.43       4313.90       253.87 o                         
  10   4   8      10996.72      12238.53       627.13 o                         
  11   4   8       4850.98       5015.05       397.05 o                         
  12   4   8        451.57        584.16        84.92 o                         
  13   4   8       1792.75       2040.50       164.12 o                         
  14   4   8       2333.68       2369.06       167.30 o                         
  15   4   8        463.93        685.89       113.57 o                         
  16   4   8       4266.75       5011.79       535.72 o                         
  17   4   8       2877.14       3129.86       339.51 o                         
  18   4   8       4188.52       4428.66       303.86 o                         
   1   5   8       1072.53       1110.88        69.27 o                         
   2   5   8       9867.67       9173.12       372.09 o                         
   3   5   8       6522.13       6097.99       214.21 o                         
   4   5   8      16122.81      15634.78       594.29 o                         
   5   5   8       1128.54       1147.42        94.69 o                         
   6   5   8      15763.89      16268.98       847.67 o                         
   7   5   8         55.42         92.02        36.64 o                         
   8   5   8       2254.37       2532.95       182.96 o                         
   9   5   8       2576.53       2769.66       174.26 o                         
  10   5   8       2236.03       2539.62       185.63 o                         
  11   5   8       3258.46       3601.72       231.67 o                         
  12   5   8      11751.72      12759.73       765.11 o                         
  13   5   8         83.82        171.60        75.37 o                         
  14   5   8       7750.80       9258.61       545.08 o                         
  15   5   8        467.04        493.56       145.78 o                         
  16   5   8       2399.44       2837.68       334.47 o                         
  17   5   8       1260.67       1341.43       185.50 o                         
   0   6   8       7947.99       7344.87       432.72 o                         
   1   6   8      19493.99      17866.56       805.28 o                         
   2   6   8       5797.53       5632.94       282.88 o                         
   3   6   8       1215.15       1151.86        92.21 o                         
   4   6   8       3027.14       2955.83       177.53 o                         
   5   6   8       2454.48       2334.29       151.28 o                         
   6   6   8       1062.75       1098.95        91.57 o                         
   7   6   8       6145.15       6038.74       339.40 o                         
   8   6   8       2736.04       3102.72       239.14 o                         
   9   6   8       6454.35       7023.70       381.95 o                         
  10   6   8       4281.62       4750.77       259.59 o                         
  11   6   8       2300.59       2587.35       187.61 o                         
  12   6   8       3160.88       3297.63       262.70 o                         
  13   6   8       1758.43       1979.27       160.10 o                         
  14   6   8        308.98        521.34        92.80 o                         
  15   6   8       4870.95       5400.43       440.71 o                         
  16   6   8       2884.90       3083.44       239.55 o                         
   1   7   8       3313.56       3141.57       231.21 o                         
   2   7   8       1288.76       1249.56       128.94 o                         
   3   7   8      15422.91      14345.16       789.53 o                         
   4   7   8       1523.61       1495.49       122.20 o                         
   5   7   8      17924.62      17284.85       988.65 o                         
   6   7   8         17.22         41.33        36.25 o                         
   7   7   8       1418.09       1414.23       136.79 o                         
   8   7   8       2181.85       2150.18       209.51 o                         
   9   7   8       2047.99       2114.22       166.35 o                         
  10   7   8       1062.34       1131.73        93.78 o                         
  11   7   8       8371.54       8237.60       512.42 o                         
  12   7   8        364.32        480.58       104.97 o                         
  13   7   8       8975.86       9482.70       822.40 o                         
  14   7   8        735.53        625.00       169.22 o                         
   0   8   8       6371.92       6459.60       632.41 o                         
   1   8   8      11586.80      10736.37       751.47 o                         
   2   8   8       2750.18       2666.86       309.56 o                         
   3   8   8       2837.35       2518.56       215.84 o                         
   4   8   8         86.68         81.47        53.87 o                         
   5   8   8        420.86        387.97        91.23 o                         
   6   8   8       6532.44       5632.92       385.99 o                         
   7   8   8       6032.81       5659.27       415.27 o                         
   8   8   8       5824.48       5495.11       365.38 o                         
   9   8   8       6516.29       7051.55       414.96 o                         
  10   8   8       1380.02       1475.55       156.62 o                         
  11   8   8       2647.14       3089.75       251.99 o                         
   1   9   8         42.28         80.79        45.23 o                         
   2   9   8       8915.75       7971.79       534.44 o                         
   3   9   8        356.31        496.41        81.61 o                         
   4   9   8      13902.58      12698.08       853.33 o                         
   5   9   8       1204.29       1150.33       122.48 o                         
   6   9   8       6171.91       5916.83       388.86 o                         
   7   9   8       1034.85        875.68       123.38 o                         
   8   9   8        260.07        282.65        64.54 o                         
   9   9   8         48.64         61.64        34.71 o                         
  10   9   8       4597.31       4870.64       345.15 o                         
   0  10   8      11465.91      10480.67      1124.54 o                         
   1  10   8       2350.80       2153.97       176.48 o                         
   2  10   8       6363.62       5822.25       417.20 o                         
   3  10   8        186.58        162.43        47.50 o                         
   4  10   8        103.97        125.55        49.43 o                         
   5  10   8        594.96        521.95        94.06 o                         
   6  10   8       5076.08       4527.99       402.42 o                         
   7  10   8       1387.21       1291.87       139.10 o                         
   8  10   8      10526.60      10216.41       817.79 o                         
   2   0   9      12662.69      12270.31       607.19 o                         
   4   0   9      17608.35      18101.50      1052.11 o                         
   6   0   9       7346.97       7247.21       389.67 o                         
   8   0   9       6423.78       6396.44       399.30 o                         
  10   0   9       1342.40       1445.84       171.64 o                         
  12   0   9      12625.18      13881.30       953.12 o                         
  14   0   9      14549.20      15655.18       991.05 o                         
  16   0   9       7090.37       7420.02       695.30 o                         
  18   0   9        100.51         69.80        37.24 o                         
   0   1   9       6524.85       6513.23       306.92 o                         
   1   1   9      11490.97      10740.77       347.72 o                         
   2   1   9       5190.37       4872.02       148.33 o                         
   3   1   9        484.34        472.15        48.23 o                         
   4   1   9       1928.89       1941.88        73.41 o                         
   5   1   9        806.01        796.49        66.56 o                         
   6   1   9        580.25        556.22        52.17 o                         
   7   1   9       1029.14       1024.49        64.25 o                         
   8   1   9       3467.16       3561.36       168.43 o                         
   9   1   9       7910.52       8127.06       361.45 o                         
  10   1   9      10778.65      11834.05       539.23 o                         
  11   1   9       4218.84       4612.76       221.38 o                         
  12   1   9       4080.51       4497.60       258.46 o                         
  13   1   9        405.57        471.85        70.20 o                         
  14   1   9        224.07        276.10        52.50 o                         
  15   1   9       2163.15       2350.65       157.86 o                         
  16   1   9       3581.55       3612.78       239.21 o                         
  17   1   9       3245.71       3033.61       285.54 o                         
  18   1   9       6655.00       6151.37       490.27 o                         
   1   2   9        667.00        739.43        47.68 o                         
   2   2   9       1180.81       1097.81        49.11 o                         
   3   2   9      10022.86       9874.70       323.91 o                         
   4   2   9         86.98        155.27        24.88 o                         
   5   2   9      21357.29      21601.55       806.26 o                         
   6   2   9        438.32        470.98        35.59 o                         
   7   2   9      10285.30      11070.61       402.29 o                         
   8   2   9       1214.07       1264.05       103.79 o                         
   9   2   9        324.95        452.64        67.73 o                         
  10   2   9        535.19        549.05        77.56 o                         
  11   2   9       3987.38       4412.20       301.67 o                         
  12   2   9       1081.65       1209.34       110.77 o                         
  13   2   9       9061.78       9880.41       523.57 o                         
  14   2   9       1472.28       1600.45       110.50 o                         
  15   2   9       7585.92       7484.17       620.79 o                         
  16   2   9       1756.53       1974.65       272.28 o                         
  17   2   9        630.93        728.31       142.66 o                         
  18   2   9        190.02        204.56        45.19 o                         
   0   3   9       8916.12       7934.70       441.36 o                         
   1   3   9       8965.49       8384.02       309.07 o                         
   2   3   9       5858.56       5495.43       201.81 o                         
   3   3   9       3511.96       3519.06       143.71 o                         
   4   3   9         41.25         42.20        18.56 o                         
   5   3   9        474.08        480.19        59.60 o                         
   6   3   9       4541.39       4440.41       200.90 o                         
   7   3   9       4723.56       5216.08       227.25 o                         
   8   3   9       5532.88       5651.11       262.83 o                         
   9   3   9      11781.33      12266.80       690.54 o                         
  10   3   9       2754.56       2971.69       244.59 o                         
  11   3   9      10646.36      11136.24       619.88 o                         
  12   3   9         42.03         46.21        28.50 o                         
  13   3   9        799.90        949.19       106.07 o                         
  14   3   9       1087.45       1120.20       111.22 o                         
  15   3   9       2440.56       2577.11       161.81 o                         
  16   3   9       1006.25       1137.89       194.68 o                         
  17   3   9       7254.39       7471.68       652.43 o                         
   1   4   9        184.78        231.83        32.99 o                         
   2   4   9       9457.74       8215.54       385.68 o                         
   3   4   9        264.38        319.17        37.70 o                         
   4   4   9      17209.29      16862.35       705.51 o                         
   5   4   9       1308.41       1490.33       104.33 o                         
   6   4   9      10045.96      10071.82       422.39 o                         
   7   4   9       3721.76       3944.20       193.73 o                         
   8   4   9       1433.40       1550.93        99.32 o                         
   9   4   9        770.02        899.62        92.83 o                         
  10   4   9       2351.67       2724.94       185.46 o                         
  11   4   9        615.50        791.11       140.29 o                         
  12   4   9       7242.77       8015.15       581.36 o                         
  13   4   9       2072.14       2392.16       176.01 o                         
  14   4   9       5119.70       5538.60       561.11 o                         
  15   4   9       3276.98       3797.92       316.97 o                         
  16   4   9       1334.77       1433.95       155.51 o                         
  17   4   9        849.78        926.92        98.90 o                         
   0   5   9      14719.57      14681.11       952.69 o                         
   1   5   9       6729.43       6201.85       264.90 o                         
   2   5   9      10139.58       9386.25       398.16 o                         
   3   5   9        442.56        376.08        43.27 o                         
   4   5   9       1684.24       1405.72       101.42 o                         
   5   5   9       1862.77       1797.05       111.22 o                         
   6   5   9       5439.35       5338.12       280.72 o                         
   7   5   9       2336.04       2276.23       148.34 o                         
   8   5   9      16974.87      17382.88       982.68 o                         
   9   5   9       1635.29       1771.50       147.39 o                         
  10   5   9       9683.39      10361.81       579.66 o                         
  11   5   9        208.93        312.44        87.56 o                         
  12   5   9       1842.20       2036.05       188.01 o                         
  13   5   9       2011.41       2336.04       229.25 o                         
  14   5   9        779.71        866.30        78.05 o                         
  15   5   9        219.28        275.03        66.54 o                         
  16   5   9       5338.56       6360.03       539.33 o                         
   1   6   9       2444.92       2242.16       148.62 o                         
   2   6   9       1648.14       1715.63       145.82 o                         
   3   6   9      14525.09      13412.19       767.22 o                         
   4   6   9       4423.11       4422.40       338.07 o                         
   5   6   9      13377.02      12933.19       886.73 o                         
   6   6   9       1121.78       1040.42       144.28 o                         
   7   6   9       1545.32       1397.09       142.65 o                         
   8   6   9        792.97        787.53        96.61 o                         
   9   6   9       2463.38       2702.91       205.87 o                         
  10   6   9         65.58         93.17        41.42 o                         
  11   6   9       6791.99       7544.44       516.91 o                         
  12   6   9       2931.72       3175.24       276.62 o                         
  13   6   9       3828.82       4476.84       265.86 o                         
  14   6   9       6272.46       7098.58       678.97 o                         
  15   6   9        743.95        834.03       107.64 o                         
   0   7   9       1375.46       1459.87       214.52 o                         
   1   7   9      17090.46      15230.50      1080.00 o                         
   2   7   9         67.64         79.77        40.53 o                         
   3   7   9       6314.26       5693.19       389.93 o                         
   4   7   9        391.98        364.77        76.84 o                         
   5   7   9       1320.18       1188.82       162.97 o                         
   6   7   9        558.22        549.07       114.89 o                         
   7   7   9      10501.65      10446.38       734.56 o                         
   8   7   9        253.59        292.17        65.92 o                         
   9   7   9      11502.75      11817.75       726.13 o                         
  10   7   9        424.49        471.50        67.68 o                         
  11   7   9       3172.53       3329.72       301.05 o                         
  12   7   9       1072.72        951.12       141.78 o                         
  13   7   9        242.34        173.22        57.39 o                         
   1   8   9       2597.88       2150.40       236.99 o                         
   2   8   9       8680.82       7576.20       519.40 o                         
   3   8   9       9992.51       8682.81       662.14 o                         
   4   8   9      10722.31       9379.36       639.18 o                         
   5   8   9       8787.44       7564.62      1258.16 o                         
   6   8   9       1964.08       1748.97       191.96 o                         
   7   8   9       2008.00       1943.26       162.92 o                         
   8   8   9        155.96        157.01        40.67 o                         
   9   8   9        274.27        357.73        64.04 o                         
  10   8   9       2044.60       2215.51       187.22 o                         
   0   9   9      15185.38      13796.33      1276.62 o                         
   1   9   9       1077.57        990.71       138.76 o                         
   2   9   9       6219.51       5802.39       395.23 o                         
   3   9   9        474.69        536.58        97.99 o                         
   4   9   9         34.60         82.50        59.41 o                         
   5   9   9        344.89        242.57        75.63 o                         
   6   9   9       6425.44       6376.00       527.17 o                         
   7   9   9        522.33        531.87        94.31 o                         
   8   9   9      11626.00      11799.20       909.07 o                         
   9   9   9       1050.71       1042.27       109.79 o                         
   1  10   9        483.70        419.01        67.31 o                         
   2  10   9       8659.50       7602.03       470.93 o                         
   3  10   9       1445.51       1156.19       169.52 o                         
   4  10   9      12374.15      10080.79      1296.03 o                         
   5  10   9       1016.90        915.51       184.04 o                         
   6  10   9       6271.55       5716.27       525.26 o                         
   0   0  10      29752.20      28806.17      2502.18 o                         
   2   0  10      13623.40      12913.24       688.84 o                         
   4   0  10       1870.62       2065.43       153.23 o                         
   6   0  10       6758.17       6321.33       394.36 o                         
   8   0  10      18366.94      17877.03      1175.78 o                         
  10   0  10      14519.46      14982.73      1016.83 o                         
  12   0  10       1989.27       2183.81       214.83 o                         
  14   0  10       1545.83       1416.62       226.00 o                         
  16   0  10       5807.19       6455.45       618.70 o                         
   1   1  10       2467.33       2554.80       106.67 o                         
   2   1  10      13705.09      13138.85       519.04 o                         
   3   1  10      10029.62       9612.06       381.91 o                         
   4   1  10      21344.22      20935.24       886.53 o                         
   5   1  10      12357.75      11858.33       471.23 o                         
   6   1  10       7952.96       7588.66       325.23 o                         
   7   1  10       2603.45       2499.59       123.69 o                         
   8   1  10       1044.19        976.45        71.96 o                         
   9   1  10        659.26        626.12        61.38 o                         
  10   1  10       1660.39       1697.08       131.18 o                         
  11   1  10       3234.10       3657.61       250.76 o                         
  12   1  10       7222.66       7779.84       422.10 o                         
  13   1  10       4583.75       4868.70       282.90 o                         
  14   1  10       5436.18       5865.93       304.96 o                         
  15   1  10       1301.57       1459.43        99.03 o                         
  16   1  10       2726.48       2681.18       217.36 o                         
  17   1  10         80.49         61.71        23.47 o                         
   0   2  10       5517.90       5137.01       261.92 o                         
   1   2  10      16810.86      15952.92       644.44 o                         
   2   2  10       4167.68       4140.66       154.43 o                         
   3   2  10       3751.47       3434.99       125.47 o                         
   4   2  10       1670.71       1661.39        81.97 o                         
   5   2  10       1470.09       1389.02        81.15 o                         
   6   2  10       1530.15       1484.78       102.18 o                         
   7   2  10      21152.20      20129.63       890.54 o                         
   8   2  10       2272.90       2447.89       184.42 o                         
   9   2  10      17439.03      17516.08      1027.56 o                         
  10   2  10       1277.12       1330.99       146.54 o                         
  11   2  10       8026.97       8520.02       547.93 o                         
  12   2  10       1224.55       1247.81       115.45 o                         
  13   2  10        871.48        826.21        83.77 o                         
  14   2  10       1653.38       1737.60       115.35 o                         
  15   2  10       4800.79       4977.14       358.41 o                         
  16   2  10        399.65        299.42       143.52 o                         
  17   2  10       6235.82       6311.69       433.46 o                         
   1   3  10       2684.54       2511.77       113.55 o                         
   2   3  10       4452.83       4052.01       143.26 o                         
   3   3  10      13434.13      12644.30       489.40 o                         
   4   3  10       2852.60       2710.63       149.15 o                         
   5   3  10      18123.60      17980.29       814.81 o                         
   6   3  10       2412.43       2416.03       144.61 o                         
   7   3  10       8280.58       8455.56       375.03 o                         
   8   3  10        239.96        266.56        59.61 o                         
   9   3  10       1941.09       2050.54       158.96 o                         
  10   3  10        637.86        713.91        90.07 o                         
  11   3  10       6142.39       6188.30       348.56 o                         
  12   3  10       1380.55       1510.11       150.12 o                         
  13   3  10       7077.64       7947.39       531.82 o                         
  14   3  10       1847.01       1912.92       144.78 o                         
  15   3  10       4469.29       5119.52       266.39 o                         
  16   3  10        397.63        536.39       131.38 o                         
  17   3  10        673.73        692.33       114.71 o                         
   0   4  10      10831.78       9760.01       641.90 o                         
   1   4  10       5651.26       5179.16       229.97 o                         
   2   4  10       8824.66       8049.14       344.03 o                         
   3   4  10        444.77        409.05        46.47 o                         
   4   4  10        973.77        923.45        75.31 o                         
   5   4  10       2129.53       2211.32       141.37 o                         
   6   4  10       5466.82       5286.74       257.64 o                         
   7   4  10       3791.79       3749.94       260.75 o                         
   8   4  10      15559.10      15755.23       729.02 o                         
   9   4  10       7348.65       6893.10       518.43 o                         
  10   4  10       7040.83       7267.76       518.11 o                         
  11   4  10       2253.21       2359.46       265.88 o                         
  12   4  10        341.63        397.05        72.07 o                         
  13   4  10       1873.86       2142.05       165.14 o                         
  14   4  10        816.74        806.01        82.14 o                         
  15   4  10       1541.65       1604.16       176.40 o                         
  16   4  10       2877.96       3495.29       253.49 o                         
   1   5  10        663.68        619.66        84.07 o                         
   2   5  10      10279.41       9525.91       548.69 o                         
   3   5  10       2842.61       2499.10       176.54 o                         
   4   5  10      19134.60      17844.04       838.22 o                         
   5   5  10        158.50        133.78        36.63 o                         
   6   5  10       6291.40       6090.98       352.71 o                         
   7   5  10        281.11        359.43        61.17 o                         
   8   5  10       1181.26       1261.91       118.84 o                         
   9   5  10       1496.11       1625.92       131.56 o                         
  10   5  10       3110.47       3361.17       270.97 o                         
  11   5  10       1991.77       2237.76       223.14 o                         
  12   5  10       7554.33       8297.57       546.59 o                         
  13   5  10        117.49        151.55        50.13 o                         
  14   5  10       4653.64       5457.21       291.88 o                         
  15   5  10        416.35        525.74        81.70 o                         
   0   6  10       8960.50       7571.29       641.48 o                         
   1   6  10       5962.22       4993.84       252.55 o                         
   2   6  10       5706.72       4661.13       421.61 o                         
   3   6  10       2841.99       2399.28       233.37 o                         
   4   6  10         66.73        111.74        44.75 o                         
   5   6  10        770.66        756.50        99.84 o                         
   6   6  10       3108.32       3068.19       238.32 o                         
   7   6  10       4433.54       4241.22       469.00 o                         
   8   6  10       6024.83       5886.55       413.89 o                         
   9   6  10       6474.55       6646.03       384.47 o                         
  10   6  10       4366.42       4416.24       308.59 o                         
  11   6  10       1942.99       2061.99       179.11 o                         
  12   6  10       1415.73       1470.51       115.61 o                         
  13   6  10       1214.62       1302.80        98.36 o                         
  14   6  10       1119.26       1066.76       125.67 o                         
   1   7  10       1269.04       1103.92       137.95 o                         
   2   7  10        753.50        638.37       110.93 o                         
   3   7  10      10794.05       9219.87       705.27 o                         
   4   7  10       1767.52       1462.44       159.89 o                         
   5   7  10      10893.04       9663.29       641.10 o                         
   6   7  10       1243.51       1222.96       145.13 o                         
   7   7  10       2629.16       2580.32       211.39 o                         
   8   7  10       1246.91       1283.12       144.23 o                         
   9   7  10        552.96        680.46        92.36 o                         
  10   7  10       1736.35       1808.57       281.71 o                         
  11   7  10       5035.16       4629.06       826.35 o                         
   0   8  10       2632.18       2555.42       317.46 o                         
   1   8  10       6808.48       6103.00       559.28 o                         
   2   8  10        812.61        804.49       114.66 o                         
   3   8  10        508.91        460.98        91.91 o                         
   4   8  10        185.00        193.89        86.87 o                         
   5   8  10        876.64        676.21       244.05 o                         
   6   8  10       3153.57       3111.69       259.75 o                         
   7   8  10       3612.70       3555.23       534.68 o                         
   8   8  10       3196.09       3054.49       341.92 o                         
   9   8  10       6866.22       7535.76       563.19 o                         
   1   9  10        351.03        351.38        91.09 o                         
   2   9  10       6089.96       5115.84       387.65 o                         
   3   9  10       1452.30       1231.21       161.85 o                         
   4   9  10       8545.50       6494.65      1713.85 o                         
   5   9  10       1925.25       1801.22       202.29 o                         
   6   9  10       4188.20       3897.83       328.48 o                         
   7   9  10        356.21        353.64        71.60 o                         
   8   9  10        754.09        820.93        99.88 o                         
   0  10  10       4913.68       3687.84       335.08 o                         
   1  10  10        717.10        517.90        83.75 o                         
   2  10  10       3416.33       2596.17       248.91 o                         
   3  10  10         77.61         62.35        39.64 o                         
   2   0  11      24279.43      23511.71      1431.78 o                         
   4   0  11      39068.20      37037.18      2560.88 o                         
   6   0  11       9266.49       9035.57       606.49 o                         
   8   0  11       3959.15       3981.75       283.87 o                         
  10   0  11       8550.48       8528.94       730.20 o                         
  12   0  11      16267.57      17432.55      1142.66 o                         
  14   0  11       5622.29       6047.23       522.14 o                         
  16   0  11        283.84        351.47        59.80 o                         
   0   1  11      19510.13      20014.47      1232.84 o                         
   1   1  11      10150.80       9545.70       379.85 o                         
   2   1  11      12843.32      12264.20       497.51 o                         
   3   1  11        237.63        298.10        50.77 o                         
   4   1  11        252.38        278.30        34.77 o                         
   5   1  11        251.83        270.34        36.54 o                         
   6   1  11      13239.38      12630.34       592.03 o                         
   7   1  11       8658.94       8583.61       374.83 o                         
   8   1  11      18074.66      17276.79       816.63 o                         
   9   1  11       4358.21       4400.20       235.33 o                         
  10   1  11       6570.33       6791.85       379.86 o                         
  11   1  11        725.32        794.35       122.14 o                         
  12   1  11        513.36        655.74        93.26 o                         
  13   1  11        316.86        285.05        72.12 o                         
  14   1  11       4115.97       4509.31       257.22 o                         
  15   1  11       1718.36       1877.21       183.66 o                         
  16   1  11       4426.83       4268.00       549.96 o                         
   1   2  11       4624.14       4330.68       182.25 o                         
   2   2  11       3175.43       3000.81       161.74 o                         
   3   2  11      23613.82      22323.14      1029.54 o                         
   4   2  11       4471.75       4356.38       194.60 o                         
   5   2  11      25747.80      24390.38      1124.28 o                         
   6   2  11        151.98        185.56        31.41 o                         
   7   2  11       2040.84       2117.29       138.58 o                         
   8   2  11         26.13         74.63        34.99 o                         
   9   2  11       3374.78       3296.44       236.12 o                         
  10   2  11       3538.40       3532.67       234.74 o                         
  11   2  11       6873.92       7372.21       425.07 o                         
  12   2  11       1515.33       1618.85       158.27 o                         
  13   2  11       7031.52       7621.07       406.75 o                         
  14   2  11        123.88        146.91        33.44 o                         
  15   2  11       1588.71       1468.82       251.38 o                         
  16   2  11        609.39        780.85        88.96 o                         
   0   3  11        428.38        454.64        79.65 o                         
   1   3  11      24843.95      22534.51      1003.76 o                         
   2   3  11        312.84        315.75        37.68 o                         
   3   3  11       3544.18       3281.90       151.79 o                         
   4   3  11        555.50        541.75        65.69 o                         
   5   3  11       6626.01       6555.34       332.05 o                         
   6   3  11        693.91        707.38        81.54 o                         
   7   3  11      18492.04      17837.94       986.02 o                         
   8   3  11        688.13        734.50        84.36 o                         
   9   3  11      15765.60      16031.15       894.39 o                         
  10   3  11        555.58        676.81       101.80 o                         
  11   3  11       1860.50       1950.70       163.58 o                         
  12   3  11        487.25        466.44        86.57 o                         
  13   3  11       1970.48       1876.78       294.43 o                         
  14   3  11        184.54        193.98        46.40 o                         
  15   3  11       6475.56       6891.13       523.79 o                         
  16   3  11        689.66        857.05        88.22 o                         
   1   4  11       3528.77       3226.60       246.44 o                         
   2   4  11       7466.93       6966.97       378.59 o                         
   3   4  11      12902.34      12179.68       544.54 o                         
   4   4  11      11604.97      10968.89       489.89 o                         
   5   4  11       6266.27       6323.67       322.54 o                         
   6   4  11       6035.03       5763.02       291.12 o                         
   7   4  11       1931.21       2179.33       139.73 o                         
   8   4  11        679.24        664.41        88.99 o                         
   9   4  11       2756.25       2794.65       230.21 o                         
  10   4  11       2323.77       2518.07       210.29 o                         
  11   4  11       5067.65       5609.92       578.55 o                         
  12   4  11       6306.33       6809.45       568.63 o                         
  13   4  11       1793.25       2063.38       239.08 o                         
  14   4  11       4022.23       4194.68       294.54 o                         
  15   4  11        412.59        580.92        85.36 o                         
   0   5  11      18503.36      17011.94      1610.10 o                         
   1   5  11       1618.84       1467.23       125.96 o                         
   2   5  11       8458.35       7460.56       441.78 o                         
   3   5  11        276.53        247.94        54.41 o                         
   4   5  11         84.92        135.97        34.42 o                         
   5   5  11        895.87        853.43        88.01 o                         
   6   5  11       6520.83       5943.84       473.75 o                         
   7   5  11       1804.60       1746.19       185.38 o                         
   8   5  11      14873.64      15225.35       796.64 o                         
   9   5  11         84.26        120.48        46.91 o                         
  10   5  11       7001.86       7078.73       578.55 o                         
  11   5  11        529.79        486.68        90.25 o                         
  12   5  11        165.18        186.07        53.31 o                         
  13   5  11        868.77        870.72        75.99 o                         
  14   5  11       2085.08       2227.00       196.91 o                         
   1   6  11        145.81        153.04        64.26 o                         
   2   6  11       5813.00       4747.70       350.66 o                         
   3   6  11       1781.85       1681.43       252.88 o                         
   4   6  11      13160.67      12339.34       975.06 o                         
   5   6  11       3356.58       3217.67       284.59 o                         
   6   6  11       3702.95       3879.00       311.16 o                         
   7   6  11       1505.92       1434.61       159.54 o                         
   8   6  11        306.49        357.90        80.05 o                         
   9   6  11        362.11        328.59        66.18 o                         
  10   6  11       3536.63       3394.32       344.54 o                         
  11   6  11       1553.97       1602.38       128.08 o                         
  12   6  11       5642.83       5781.33       337.85 o                         
  13   6  11       2250.50       2175.28       192.66 o                         
   0   7  11       2536.70       1793.64       272.33 o                         
   1   7  11       9823.66       8146.47      1049.69 o                         
   2   7  11       1644.58       1310.58       157.79 o                         
   3   7  11       1891.38       1538.21       262.35 o                         
   4   7  11        548.67        458.18       138.91 o                         
   5   7  11        427.54        420.73        81.76 o                         
   6   7  11       2582.60       2438.36       200.56 o                         
   7   7  11       3034.02       3209.74       230.74 o                         
   8   7  11        724.76        810.45       103.91 o                         
   9   7  11       6778.40       6840.09       680.25 o                         
  10   7  11        357.52        447.13        64.51 o                         
  11   7  11       4250.65       4654.13       332.69 o                         
   1   8  11       1314.18       1068.48       173.63 o                         
   2   8  11       1070.59        770.62       216.20 o                         
   3   8  11       8018.30       7227.35       699.93 o                         
   4   8  11        688.77        542.22       111.14 o                         
   5   8  11       7171.72       5886.49      1184.71 o                         
   6   8  11        275.79        282.50        61.35 o                         
   7   8  11       2328.63       2088.68       404.96 o                         
   8   8  11        447.39        337.74        70.07 o                         
   0   9  11       2474.45       1952.65       242.28 o                         
   1   9  11       2877.11       2116.12       395.68 o                         
   2   9  11       2181.36       1777.71       214.65 o                         
   3   9  11        425.44        330.14       132.09 o                         
   4   9  11        325.90        260.66        74.46 o                         
   5   9  11        214.15        174.03        53.00 o                         
   0   0  12      34458.65      34828.16      3572.18 o                         
   2   0  12      18112.54      18175.51      1090.87 o                         
   4   0  12        936.36        911.04       106.92 o                         
   6   0  12       6685.07       6516.47       386.58 o                         
   8   0  12      19142.13      18770.43      1192.72 o                         
  10   0  12       7743.47       7706.29       939.88 o                         
  12   0  12         48.19         73.05        46.35 o                         
  14   0  12       4406.12       5060.99       412.58 o                         
   1   1  12       1409.55       1371.56        89.35 o                         
   2   1  12       8426.11       8219.69       354.90 o                         
   3   1  12       9050.99       8921.88       398.48 o                         
   4   1  12      24579.87      23954.56      1119.40 o                         
   5   1  12       5981.90       5752.46       266.52 o                         
   6   1  12       8121.14       7752.33       345.89 o                         
   7   1  12        705.38        661.86        66.16 o                         
   8   1  12        994.11        960.24        87.02 o                         
   9   1  12       1949.71       1862.04       126.04 o                         
  10   1  12       7375.32       7735.44       502.81 o                         
  11   1  12       3950.10       4428.45       254.37 o                         
  12   1  12       8923.10       9983.47       543.52 o                         
  13   1  12       3365.96       3548.50       233.48 o                         
  14   1  12       2412.75       2496.09       142.45 o                         
  15   1  12        858.10        873.00       147.77 o                         
   0   2  12       4381.05       4197.06       260.79 o                         
   1   2  12      24101.72      23114.49      1054.26 o                         
   2   2  12       3826.87       3768.05       168.60 o                         
   3   2  12       1522.38       1438.02        95.92 o                         
   4   2  12        241.45        226.40        35.50 o                         
   5   2  12       4616.60       4239.71       212.35 o                         
   6   2  12       3429.08       3328.10       172.59 o                         
   7   2  12      13317.32      13049.67       702.05 o                         
   8   2  12       2244.97       2382.49       185.07 o                         
   9   2  12      11233.08      11985.31       642.29 o                         
  10   2  12        666.63        774.43       113.54 o                         
  11   2  12       2065.87       2195.37       155.51 o                         
  12   2  12        647.72        667.95        82.69 o                         
  13   2  12       1127.13       1196.72        84.22 o                         
  14   2  12       1017.25        999.57        77.67 o                         
  15   2  12       6483.29       7324.12       601.21 o                         
   1   3  12       4365.66       3954.34       196.43 o                         
   2   3  12        147.00        144.77        51.98 o                         
   3   3  12      17993.84      17163.08       911.22 o                         
   4   3  12        342.74        384.18        62.88 o                         
   5   3  12      20894.92      19899.68      1126.26 o                         
   6   3  12        573.29        612.79        83.18 o                         
   7   3  12       3053.49       2975.36       199.04 o                         
   8   3  12         80.23        123.23        40.56 o                         
   9   3  12       3545.83       3559.33       239.48 o                         
  10   3  12         60.74        133.18        46.48 o                         
  11   3  12       8780.62       9719.46       561.54 o                         
  12   3  12        452.72        480.95        78.10 o                         
  13   3  12       6234.09       6855.49       416.56 o                         
  14   3  12       1307.72       1359.19       129.31 o                         
   0   4  12       8139.20       7712.01       696.68 o                         
   1   4  12      10340.62       9594.23       538.33 o                         
   2   4  12       4427.11       4078.57       245.42 o                         
   3   4  12        943.54        778.79        92.18 o                         
   4   4  12        393.33        302.63        54.99 o                         
   5   4  12       1460.42       1412.71       115.81 o                         
   6   4  12       2708.22       2696.80       187.32 o                         
   7   4  12       9659.53       9403.93       509.01 o                         
   8   4  12       8580.34       8184.43       470.40 o                         
   9   4  12       6061.62       5909.76       378.12 o                         
  10   4  12       5001.22       4687.76       561.25 o                         
  11   4  12        222.34        274.01        66.61 o                         
  12   4  12         12.81         54.89        41.51 o                         
  13   4  12        902.99       1031.71       123.94 o                         
  14   4  12       1911.08       1977.63       110.37 o                         
   1   5  12        387.06        478.33       104.14 o                         
   2   5  12       8241.07       7334.17       544.71 o                         
   3   5  12       2332.46       2019.98       232.15 o                         
   4   5  12      14739.48      13386.68       779.48 o                         
   5   5  12        322.39        323.94        54.43 o                         
   6   5  12       6874.48       6393.51       402.99 o                         
   7   5  12         37.16         65.87        35.91 o                         
   8   5  12        156.60        215.72        61.05 o                         
   9   5  12        491.26        502.19        98.70 o                         
  10   5  12       3125.26       3465.56       245.89 o                         
  11   5  12        436.40        511.82        89.80 o                         
  12   5  12       7895.33       8338.78       448.45 o                         
  13   5  12         66.27         71.83        21.71 o                         
   0   6  12      12389.74      10187.43      1249.18 o                         
   1   6  12       1959.63       1497.63       171.52 o                         
   2   6  12       9645.58       7794.03       521.76 o                         
   3   6  12        564.36        416.35        76.42 o                         
   4   6  12        329.94        227.71        70.96 o                         
   5   6  12        292.79        228.34        83.62 o                         
   6   6  12       4407.96       4435.13       310.89 o                         
   7   6  12        807.92        808.61       170.09 o                         
   8   6  12       7049.72       6276.64      1304.01 o                         
   9   6  12       2515.96       2028.02       301.47 o                         
  10   6  12       3936.65       3643.90       369.01 o                         
  11   6  12       1995.88       2193.81       168.75 o                         
   1   7  12        748.08        382.61        97.80 o                         
   2   7  12       3018.37       2305.50       314.93 o                         
   3   7  12       6162.06       5274.62       394.29 o                         
   4   7  12       2236.39       1933.54       182.48 o                         
   5   7  12       4736.08       4470.98       382.31 o                         
   6   7  12        401.66        417.61        76.04 o                         
   7   7  12        676.06        530.16       114.94 o                         
   8   7  12          3.54         29.83        30.95 o                         
   9   7  12        191.58        193.21        70.77 o                         
   1   8  12       5217.94       3896.19       425.40 o                         
   2   8  12         47.02         64.19       106.73 o                         
   3   8  12       2175.24       1684.67       207.41 o                         
   4   8  12        396.30        298.91       116.93 o                         
   5   8  12        157.09        168.17        50.62 o                         
   2   0  13      12517.64      12549.22       758.03 o                         
   4   0  13      21834.81      21543.01      1391.66 o                         
   6   0  13       4459.20       4266.08       279.78 o                         
   8   0  13       1740.79       1752.58       193.02 o                         
  10   0  13       5508.69       6054.29       745.00 o                         
  12   0  13      11791.33      11655.43      2476.47 o                         
  14   0  13       6478.07       7352.11       636.44 o                         
   0   1  13       9102.59       9092.32       569.86 o                         
   1   1  13       6905.28       7005.90       292.55 o                         
   2   1  13       6718.40       6482.26       278.66 o                         
   3   1  13        298.79        342.45        48.50 o                         
   4   1  13        166.70        157.56        34.13 o                         
   5   1  13        830.65        784.92        70.67 o                         
   6   1  13       3503.15       3433.33       194.13 o                         
   7   1  13       1541.08       1407.61        94.05 o                         
   8   1  13       7272.66       7186.05       366.73 o                         
   9   1  13       4511.97       4538.95       358.19 o                         
  10   1  13       4155.92       4572.49       258.10 o                         
  11   1  13        651.12        785.57        72.36 o                         
  12   1  13        761.23        766.47        77.30 o                         
  13   1  13        118.84        124.69        25.17 o                         
  14   1  13       1298.51       1324.80       161.51 o                         
   1   2  13       2573.68       2424.68       126.65 o                         
   2   2  13        648.35        672.82        58.27 o                         
   3   2  13      14155.18      13288.54       576.31 o                         
   4   2  13       2577.79       2503.48       164.29 o                         
   5   2  13      11263.60      10576.60       472.20 o                         
   6   2  13       1691.61       1541.77       133.42 o                         
   7   2  13       3434.78       3379.61       214.93 o                         
   8   2  13        811.04        872.89        95.50 o                         
   9   2  13       1034.24       1202.06       102.92 o                         
  10   2  13       2237.36       2362.50       175.13 o                         
  11   2  13       3954.80       4366.41       230.00 o                         
  12   2  13        579.04        652.21        65.91 o                         
  13   2  13       6411.10       6742.24       322.44 o                         
  14   2  13        337.28        410.16        66.43 o                         
   0   3  13       2681.20       2439.50       219.36 o                         
   1   3  13      13728.92      12808.60       638.25 o                         
   2   3  13       1215.90       1082.46        86.59 o                         
   3   3  13       2156.90       2155.46       164.93 o                         
   4   3  13        598.99        649.80        90.36 o                         
   5   3  13       1396.94       1441.66       114.58 o                         
   6   3  13        954.83        899.81        99.70 o                         
   7   3  13       9553.96       9654.85       533.77 o                         
   8   3  13       2390.71       2377.83       160.90 o                         
   9   3  13       8475.64       8881.15       498.84 o                         
  10   3  13       1354.26       1382.71       105.34 o                         
  11   3  13       2436.59       2701.92       221.89 o                         
  12   3  13        447.32        456.49        60.20 o                         
  13   3  13        676.40        820.46        98.21 o                         
   1   4  13        812.04        806.72       127.58 o                         
   2   4  13       4006.90       3537.39       210.70 o                         
   3   4  13       4094.68       3868.77       222.25 o                         
   4   4  13       7804.22       7052.18       403.90 o                         
   5   4  13       4655.90       4343.26       267.67 o                         
   6   4  13       4407.29       4307.80       273.88 o                         
   7   4  13        689.33        733.15        81.36 o                         
   8   4  13        151.62        156.28        42.42 o                         
   9   4  13       1115.49       1081.08       102.40 o                         
  10   4  13       1464.68       1503.27       160.03 o                         
  11   4  13       2074.37       2190.46       250.12 o                         
  12   4  13       4687.94       5155.56       304.79 o                         
   0   5  13      12551.19      10845.31      1037.15 o                         
   1   5  13        817.48        736.75       138.10 o                         
   2   5  13       7094.61       6165.74       559.21 o                         
   3   5  13         75.50         81.25        43.55 o                         
   4   5  13        350.95        331.80        86.52 o                         
   5   5  13       1307.98       1055.50       135.96 o                         
   6   5  13       3810.74       3021.32       295.15 o                         
   7   5  13       1022.83        927.03       138.55 o                         
   8   5  13       9224.59       8033.83       603.31 o                         
   9   5  13        380.69        420.43        88.48 o                         
  10   5  13       7210.81       7193.73       545.16 o                         
  11   5  13        332.75        346.46        59.56 o                         
   1   6  13        615.24        485.46       101.30 o                         
   2   6  13       2957.00       2523.03       253.79 o                         
   3   6  13       4536.59       3548.88       527.17 o                         
   4   6  13       4240.63       3762.95       394.49 o                         
   5   6  13       4462.67       4359.32       432.09 o                         
   6   6  13       1877.10       1663.16       226.22 o                         
   7   6  13        353.83        387.30        86.21 o                         
   8   6  13        292.30        340.66        92.58 o                         
   9   6  13        804.25        788.77       164.54 o                         
   1   7  13       9660.88       6359.10       755.86 o                         
   2   7  13        748.80        362.49       198.99 o                         
   3   7  13       2195.08       1855.00       243.33 o                         
   4   7  13        224.37        162.57        75.05 o                         
   5   7  13        808.54        650.14       141.31 o                         
   6   7  13        955.81        776.39       120.89 o                         
   7   7  13       5381.81       4251.24       368.10 o                         
   0   0  14       7057.40       6997.48       730.85 o                         
   2   0  14       4574.09       4197.49       310.58 o                         
   4   0  14       1031.48       1066.25       135.49 o                         
   6   0  14        531.04        662.56       107.40 o                         
   8   0  14       5411.18       5440.04       783.85 o                         
  10   0  14       7112.81       7525.20      1229.95 o                         
  12   0  14       3408.79       4275.49       436.30 o                         
   1   1  14        845.98        788.47        68.10 o                         
   2   1  14       2208.71       2122.63       127.59 o                         
   3   1  14       2900.58       2697.18       163.06 o                         
   4   1  14       5408.03       5217.69       252.13 o                         
   5   1  14       4318.88       3950.23       215.40 o                         
   6   1  14       2875.94       2723.65       154.95 o                         
   7   1  14       3145.05       3042.08       230.30 o                         
   8   1  14       1969.76       1947.71       162.11 o                         
   9   1  14        216.82        191.74        46.71 o                         
  10   1  14        228.90        335.60        45.65 o                         
  11   1  14        947.40       1032.52        94.19 o                         
  12   1  14       2253.59       2495.87       218.42 o                         
   0   2  14         97.58        120.71        40.13 o                         
   1   2  14       4531.88       4288.32       212.00 o                         
   2   2  14        591.85        592.00        62.07 o                         
   3   2  14       2831.88       2495.41       146.85 o                         
   4   2  14        793.24        716.45        62.73 o                         
   5   2  14         85.76        126.49        33.23 o                         
   6   2  14        357.78        336.63        55.99 o                         
   7   2  14       5382.16       5368.75       320.49 o                         
   8   2  14        226.45        311.88        50.45 o                         
   9   2  14       9998.75      10810.03       547.68 o                         
  10   2  14       1613.49       1673.41       128.59 o                         
  11   2  14       3890.41       4394.35       229.27 o                         
  12   2  14        538.70        516.39        55.06 o                         
   1   3  14        258.16        298.35        44.38 o                         
   2   3  14       1800.68       1523.31       105.59 o                         
   3   3  14       3406.81       3305.24       204.83 o                         
   4   3  14       4218.38       3965.70       259.26 o                         
   5   3  14       5531.56       5418.78       316.02 o                         
   6   3  14       1055.51       1037.49        99.25 o                         
   7   3  14       4195.84       4089.26       293.97 o                         
   8   3  14        282.34        288.95        49.74 o                         
   9   3  14        626.19        636.56        78.47 o                         
  10   3  14        607.26        640.80        74.86 o                         
  11   3  14       1629.23       1589.64       168.47 o                         
   0   4  14       9081.74       8563.10      1041.39 o                         
   1   4  14        615.05        686.57       117.04 o                         
   2   4  14       5087.92       4381.33       275.10 o                         
   3   4  14         71.45         73.22        39.43 o                         
   4   4  14         92.79         58.00        44.14 o                         
   5   4  14        537.03        597.48        93.66 o                         
   6   4  14       2076.50       1802.30       149.83 o                         
   7   4  14        621.47        573.59        76.37 o                         
   8   4  14       6047.40       5731.17       288.50 o                         
   9   4  14       1592.86       1358.90       157.53 o                         
  10   4  14       5677.81       6409.93       397.50 o                         
   1   5  14         88.82         91.51        56.08 o                         
   2   5  14       3451.80       3010.64       276.48 o                         
   3   5  14       2391.96       2068.82       225.71 o                         
   4   5  14       5986.28       5428.26       435.00 o                         
   5   5  14       1509.06       1162.29       135.79 o                         
   6   5  14       5628.50       4683.03       427.80 o                         
   7   5  14         19.27         22.77        21.50 o                         
   8   5  14        934.16        759.04        84.55 o                         
   9   5  14       1228.02       1077.60       107.93 o                         
   0   6  14       2629.12       2004.02       262.88 o                         
   1   6  14       6867.12       5366.37       512.38 o                         
   2   6  14       1495.98       1183.11       138.36 o                         
   3   6  14       1183.03        873.65       135.66 o                         
   4   6  14        244.98        189.41        74.94 o                         
   5   6  14        722.45        727.93       136.71 o                         
   6   6  14        999.93        879.84       136.30 o                         
   7   6  14       5231.70       4986.86       448.18 o                         
   2   0  15       1981.28       1828.93       158.98 o                         
   4   0  15       7711.94       7071.38       502.05 o                         
   6   0  15       7304.93       6753.31       851.68 o                         
   8   0  15        193.10        242.60       106.27 o                         
  10   0  15       1158.45        917.38       312.25 o                         
   0   1  15       3142.54       2684.54       206.90 o                         
   1   1  15       2938.70       2494.76       139.39 o                         
   2   1  15       2563.78       2314.80       130.46 o                         
   3   1  15        482.13        480.37        61.76 o                         
   4   1  15        562.06        535.65        55.32 o                         
   5   1  15        110.27         87.26        35.49 o                         
   6   1  15       1567.84       1398.71       115.89 o                         
   7   1  15       1111.23        991.05       116.19 o                         
   8   1  15       2718.40       2348.12       298.17 o                         
   9   1  15       1685.93       1689.27       184.26 o                         
  10   1  15       3204.83       3332.12       338.71 o                         
   1   2  15       1211.72       1103.84        82.40 o                         
   2   2  15        337.56        316.59        49.83 o                         
   3   2  15       4112.05       3516.07       237.36 o                         
   4   2  15        636.40        556.73        74.87 o                         
   5   2  15       7135.46       6330.92       502.08 o                         
   6   2  15         80.13         63.13        42.90 o                         
   7   2  15       3584.08       3588.87       210.04 o                         
   8   2  15        255.30        289.58        57.88 o                         
   9   2  15        328.11        371.74        53.74 o                         
  10   2  15        245.01        204.40        42.76 o                         
   0   3  15       3719.82       2776.78       497.98 o                         
   1   3  15       5031.22       4388.23       305.17 o                         
   2   3  15       1437.96       1282.32       116.22 o                         
   3   3  15       1077.92       1033.65       107.28 o                         
   4   3  15        310.55        261.64        54.43 o                         
   5   3  15        133.71        140.26        38.31 o                         
   6   3  15       1805.51       1795.74       162.99 o                         
   7   3  15       2944.41       2727.09       168.37 o                         
   8   3  15       1602.04       1595.44       123.45 o                         
   9   3  15       5239.99       5267.78       449.72 o                         
   1   4  15         93.51         93.90        40.70 o                         
   2   4  15       2632.16       2510.15       204.85 o                         
   3   4  15        509.52        408.93        72.14 o                         
   4   4  15       7292.58       6084.05       595.25 o                         
   5   4  15        497.60        417.12        69.60 o                         
   6   4  15       5382.98       4854.01       294.23 o                         
   7   4  15       1322.13       1185.31        86.77 o                         
   8   4  15        511.14        486.87        64.71 o                         
   0   5  15       6318.13       5376.73       698.30 o                         
   1   5  15       1644.52       1441.38       145.41 o                         
   2   5  15       3846.45       3377.10       296.29 o                         
   3   5  15         90.44         77.38        41.74 o                         
   4   5  15         10.17         19.42        27.08 o                         
   5   5  15        365.47        315.32        94.05 o                         
   6   5  15       1886.12       1800.10       208.49 o                         
   1   6  15       1167.16        903.33       232.28 o                         
   2   6  15       1187.76        875.90       154.70 o                         
   3   6  15       5967.85       4749.98       454.38 o                         
   0   0  16      12871.85      11436.02      1056.82 o                         
   2   0  16       6159.39       5538.16       354.62 o                         
   4   0  16        252.38        319.63        71.09 o                         
   6   0  16       3256.40       2896.29       376.55 o                         
   8   0  16       3727.23       4187.94       390.58 o                         
   1   1  16       1101.67        972.60        83.77 o                         
   2   1  16       3414.23       3032.27       163.96 o                         
   3   1  16       3318.48       2940.99       170.93 o                         
   4   1  16       7159.08       6208.60       409.73 o                         
   5   1  16       2761.47       2643.28       162.53 o                         
   6   1  16       4487.48       4065.23       434.88 o                         
   7   1  16        762.13        781.25        78.87 o                         
   8   1  16        137.35        154.11        30.63 o                         
   0   2  16       1209.53        960.12       121.66 o                         
   1   2  16       8858.37       7294.48       354.66 o                         
   2   2  16       1001.69        809.42        62.94 o                         
   3   2  16       1488.15       1352.89       111.84 o                         
   4   2  16        431.27        294.35        52.47 o                         
   5   2  16        840.17        715.83        81.81 o                         
   6   2  16        689.88        627.63        74.26 o                         
   7   2  16       7416.87       7376.77       362.17 o                         
   1   3  16       1187.36       1004.08       128.68 o                         
   2   3  16        406.87        342.60        60.67 o                         
   3   3  16       5769.60       5454.67       430.06 o                         
   4   3  16        546.65        597.80        75.26 o                         
   5   3  16       7161.47       6611.42       446.36 o                         
   6   3  16        523.35        521.41        61.06 o                         
   0   4  16       5613.64       5357.63       515.82 o                         
   1   4  16       3051.90       2741.21       257.35 o                         
   2   4  16       2881.17       2666.28       238.50 o                         
   3   4  16        628.94        541.79        94.23 o                         
   4   4  16        262.61        221.74        61.08 o                         
   2   0  17       7337.80       6384.75       413.23 o                         
   4   0  17      11456.78       9338.33      1354.61 o                         
   0   1  17       7099.37       6062.25       399.41 o                         
   1   1  17       3104.32       2669.33       150.42 o                         
   2   1  17       3962.13       3393.45       182.18 o                         
   3   1  17        151.80        119.33        27.00 o                         
   4   1  17        340.43        239.42        36.70 o                         
   1   2  17       1846.55       1738.48       161.00 o                         
   2   2  17        633.11        553.80        62.07 o                         
   3   2  17       8592.37       7390.01       375.96 o                         
                                                                                
